# Supplementary material for: Single Cell Genomics Reveals Viruses Consumed by Marine Protists
Source: Front Microbiol. 2020 Sep 24;11:524828. doi: 10.3389/fmicb.2020.524828 (PMC7541821; doi:10.3389/fmicb.2020.524828)
Supplement: Supplementary Table 1 — Information about samples used for this study. [file Table_1.xlsx]

## Sheet: Sheet1
Eukaryote SAGs
Plate	Cells Used	Citation	Source doi	Organism Type	Characteristics of Sorted Cells	Coordinates	Field Collection Date	Location Desc	Treatment - Prehandling	Amplification Method	FACS Instrument
AAA071	285	Martinez-Garcia 2012	https://doi.org/10.1038/ismej.2011.126	a-plastidic eukaryote	lysotracker	43°50′39.87′′N 69°38′27.49′′W	2009-07-19	Boothbay Harbor - July 2009	Live	MDA	MoFlo
AAA072	307	new to this study	this study	a-plastidic eukaryote	lysotracker	43°50′39.87′′N 69°38′27.49′′W	2009-07-19	Boothbay Harbor - July 2009	Live	WGA-X	MoFlo
AG-605	317	new to this study	this study	plastidic eukaryote	Chlorophyll a	43°50′39.87′′N 69°38′27.49′′W	2009-07-19	Boothbay Harbor - July 2009	cryopreserved 6% glycine betaine	WGA-X	InFlux
AG-601	299	new to this study	this study	plastidic eukaryote	Chlorophyll a	41º40’N, 2º48’E	2016-01-19	Blanes Bay Microbial Observatory - January 2016	cryopreserved 6% glycine betaine	WGA-X	InFlux
AG-614	300	new to this study	this study	a-plastidic eukaryote	SYBR Green	41º40’N, 2º48’E	2016-01-19	Blanes Bay Microbial Observatory - January 2016	cryopreserved 6% glycine betaine	WGA-X	InFlux
AH-162	218	new to this study	this study	a-plastidic eukaryote	SYBR Green	41º40’N, 2º48’E	2016-07-05	Blanes Bay Microbial Observatory- July 2016	cryopreserved 6% glycine betaine	WGA-X	InFlux
Bacterial Reference SAGs
Plate	Cells Used	Citation	Source doi	Organism Type	Characteristics of Sorted Cells	Coordinates	Field Collection Date	Location	Treatment	Amplification Method	FACS Instrument
AAA164	9	Labonte 2015	https://doi.org/10.1038/ismej.2015.48	bacteria	fluorescin labelled lamarin	43°50′39.87′′N 69°38′27.49′′W	2009-07-19	Boothbay Harbor - July 2009	Live	MDA	MoFlo
AAA169	282	new to this study		bacteria	fluorescin labelled xylan	43°50′39.87′′N 69°38′27.49′′W	2009-07-19	Boothbay Harbor - July 2009	Live	WGA-X	MoFlo
AAA076	1	Luo/new to this study		bacteria	high esterase activity	43°50′39.87′′N 69°38′27.49′′W	2009-07-19	Boothbay Harbor - July 2009	Live	MDA	MoFlo
AAA076	10	Labonte 2015	https://doi.org/10.1038/ismej.2015.48	bacteria	high esterase activity	43°50′39.87′′N 69°38′27.49′′W	2009-07-19	Boothbay Harbor - July 2009	Live	MDA	MoFlo
AAA158	2	Luo/new to this study		bacteria	respiring cells	43°50′39.87′′N 69°38′27.49′′W	2009-07-19	Boothbay Harbor - July 2009	Live	MDA	MoFlo
AAA160	11	Luo/new to this study		bacteria	HNA	43°50′39.87′′N 69°38′27.49′′W	2009-07-19	Boothbay Harbor - July 2009	Live	MDA	MoFlo
AAA160	8	Labonte 2015	https://doi.org/10.1038/ismej.2015.48	bacteria	HNA	43°50′39.87′′N 69°38′27.49′′W	2009-07-19	Boothbay Harbor - July 2009	Live	MDA	MoFlo
AAA168	4	Labonte 2015	https://doi.org/10.1038/ismej.2015.48	bacteria	fluorescin labelled xylan	43°50′39.87′′N 69°38′27.49′′W	2009-07-19	Boothbay Harbor - July 2009	Live	MDA	MoFlo
AD-866	290	Stepanauskas 2017	https://doi.org/10.1038/s41467-017-00128-z	bacteria	random selection within size range	43°50′39.87′′N 69°38′27.49′′W	15 June, 2011	Boothbay Harbor - June 2011	cryopreserved 6% glycine betaine	MDA	InFlux
AD-867	299	Stepanauskas 2017	https://doi.org/10.1038/s41467-017-00128-z	bacteria	random selection within size range	43°50′39.87′′N 69°38′27.49′′W	15 June, 2011	Boothbay Harbor - June 2011	cryopreserved 6% glycine betaine	WGA-X	InFlux
