# Supplementary material for: Single Cell Genomics Reveals Viruses Consumed by Marine Protists
Source: Front Microbiol. 2020 Sep 24;11:524828. doi: 10.3389/fmicb.2020.524828 (PMC7541821; doi:10.3389/fmicb.2020.524828)
Supplement: Supplementary Table 2 — Information about protist SAGs used in this study. This includes SAG ID (“sag”), sample ID (“plate”), sampling location (“Location”), lifestyle as determined by sort gate (“Lifestyle,” Heterotroph: non-plastid containing, Phototroph: plastid containing), assembly length (“total_len_bp”), mean contig length (“mean_contig_len”), and total contigs per SAG (“contig_count”) and counts of contigs assigned to bacterial, eukaryotic and viral categories. [file Table_2.csv]

sag	Lineage	plate	Location	Lifestyle	total_len_bp	mean_contig_length	contig_count	bac_contig_count	eukaryotic_contig_count	viral_contig_count
AAA071-A02	Alveolata	AAA071	Gulf of Maine	Heterotrophs	127479	12747.9	10	0	7	3
AAA071-A03	Stramenopile	AAA071	Gulf of Maine	Heterotrophs	184357	6584.2	28	0	28	0
AAA071-A04	Unknown	AAA071	Gulf of Maine	Heterotrophs	90537	9053.7	10	0	10	0
AAA071-A05	Unknown	AAA071	Gulf of Maine	Heterotrophs	111940	7462.7	15	0	14	1
AAA071-A07	Unknown	AAA071	Gulf of Maine	Heterotrophs	71096	4443.5	16	0	16	0
AAA071-A08	Unknown	AAA071	Gulf of Maine	Heterotrophs	139091	15454.6	9	0	6	3
AAA071-A09	Unknown	AAA071	Gulf of Maine	Heterotrophs	46723	5840.4	8	0	7	1
AAA071-A10	Unknown	AAA071	Gulf of Maine	Heterotrophs	144119	6005	24	0	21	3
AAA071-A13	Unknown	AAA071	Gulf of Maine	Heterotrophs	28472	5694.4	5	0	5	0
AAA071-A14	Unknown	AAA071	Gulf of Maine	Heterotrophs	3545	3545	1	0	1	0
AAA071-A15	Unknown	AAA071	Gulf of Maine	Heterotrophs	88893	8889.3	10	6	3	1
AAA071-A16	Unknown	AAA071	Gulf of Maine	Heterotrophs	155367	12947.2	12	0	4	8
AAA071-A17	Unknown	AAA071	Gulf of Maine	Heterotrophs	289708	8277.4	35	0	13	22
AAA071-A19	Unknown	AAA071	Gulf of Maine	Heterotrophs	42282	14094	3	0	1	2
AAA071-A21	Unknown	AAA071	Gulf of Maine	Heterotrophs	47815	7969.2	6	0	6	0
AAA071-A23	Unknown	AAA071	Gulf of Maine	Heterotrophs	42470	4718.9	9	0	9	0
AAA071-B02	Unknown	AAA071	Gulf of Maine	Heterotrophs	46485	3873.8	12	0	12	0
AAA071-B03	Cercozoa	AAA071	Gulf of Maine	Heterotrophs	170299	12164.2	14	1	13	0
AAA071-B04	Unknown	AAA071	Gulf of Maine	Heterotrophs	60667	5055.6	12	0	12	0
AAA071-B05	Alveolata	AAA071	Gulf of Maine	Heterotrophs	69297	4619.8	15	0	15	0
AAA071-B06	Unknown	AAA071	Gulf of Maine	Heterotrophs	71249	7124.9	10	0	8	2
AAA071-B07	Unknown	AAA071	Gulf of Maine	Heterotrophs	3395257	6504.3	522	0	517	5
AAA071-B09	Unknown	AAA071	Gulf of Maine	Heterotrophs	75322	4430.7	17	0	17	0
AAA071-B10	Unknown	AAA071	Gulf of Maine	Heterotrophs	65291	13058.2	5	0	3	2
AAA071-B13	Unknown	AAA071	Gulf of Maine	Heterotrophs	81428	4285.7	19	0	19	0
AAA071-B14	Unknown	AAA071	Gulf of Maine	Heterotrophs	187273	6688.3	28	0	27	1
AAA071-B15	Unknown	AAA071	Gulf of Maine	Heterotrophs	225938	6846.6	33	0	33	0
AAA071-B16	Unknown	AAA071	Gulf of Maine	Heterotrophs	11451	3817	3	0	3	0
AAA071-B17	Unknown	AAA071	Gulf of Maine	Heterotrophs	263625	10545	25	0	25	0
AAA071-B18	Stramenopile	AAA071	Gulf of Maine	Heterotrophs	56488	4707.3	12	0	12	0
AAA071-B19	Unknown	AAA071	Gulf of Maine	Heterotrophs	88409	22102.2	4	0	4	0
AAA071-B20	Unknown	AAA071	Gulf of Maine	Heterotrophs	128422	6115.3	21	0	21	0
AAA071-B22	Unknown	AAA071	Gulf of Maine	Heterotrophs	199811	7992.4	25	0	23	2
AAA071-B23	Cercozoa	AAA071	Gulf of Maine	Heterotrophs	31095	7773.8	4	0	4	0
AAA071-C03	Unknown	AAA071	Gulf of Maine	Heterotrophs	68124	11354	6	3	3	0
AAA071-C04	Unknown	AAA071	Gulf of Maine	Heterotrophs	644022	11103.8	58	0	55	3
AAA071-C05	Stramenopile	AAA071	Gulf of Maine	Heterotrophs	142601	5281.5	27	0	27	0
AAA071-C06	Unknown	AAA071	Gulf of Maine	Heterotrophs	72637	6053.1	12	0	10	2
AAA071-C07	Alveolata	AAA071	Gulf of Maine	Heterotrophs	59514	11902.8	5	0	3	2
AAA071-C08	Unknown	AAA071	Gulf of Maine	Heterotrophs	6282	3141	2	1	1	0
AAA071-C09	Unknown	AAA071	Gulf of Maine	Heterotrophs	51916	6489.5	8	0	8	0
AAA071-C10	Unknown	AAA071	Gulf of Maine	Heterotrophs	228242	6521.2	35	0	35	0
AAA071-C13	Unknown	AAA071	Gulf of Maine	Heterotrophs	250508	6262.7	40	0	40	0
AAA071-C14	Unknown	AAA071	Gulf of Maine	Heterotrophs	354483	7542.2	47	0	47	0
AAA071-C15	Unknown	AAA071	Gulf of Maine	Heterotrophs	431238	9800.9	44	17	24	3
AAA071-C16	Unknown	AAA071	Gulf of Maine	Heterotrophs	174486	6462.4	27	0	27	0
AAA071-C17	Unknown	AAA071	Gulf of Maine	Heterotrophs	455133	7111.5	64	0	63	1
AAA071-C18	Unknown	AAA071	Gulf of Maine	Heterotrophs	318745	15178.3	21	9	11	1
AAA071-C19	Unknown	AAA071	Gulf of Maine	Heterotrophs	235364	5007.7	47	0	47	0
AAA071-C20	Unknown	AAA071	Gulf of Maine	Heterotrophs	302232	6168	49	1	48	0
AAA071-C21	Unknown	AAA071	Gulf of Maine	Heterotrophs	143422	4481.9	32	0	32	0
AAA071-C22	Unknown	AAA071	Gulf of Maine	Heterotrophs	136422	45474	3	0	2	1
AAA071-C23	Unknown	AAA071	Gulf of Maine	Heterotrophs	118557	4742.3	25	0	25	0
AAA071-D03	Unknown	AAA071	Gulf of Maine	Heterotrophs	15836	7918	2	0	2	0
AAA071-D06	Unknown	AAA071	Gulf of Maine	Heterotrophs	85361	4492.7	19	0	19	0
AAA071-D08	Unknown	AAA071	Gulf of Maine	Heterotrophs	206382	8255.3	25	0	25	0
AAA071-D09	Unknown	AAA071	Gulf of Maine	Heterotrophs	280661	5397.3	52	0	52	0
AAA071-D10	Unknown	AAA071	Gulf of Maine	Heterotrophs	256611	9164.7	28	0	21	7
AAA071-D13	Unknown	AAA071	Gulf of Maine	Heterotrophs	652707	8702.8	75	2	63	10
AAA071-D14	Unknown	AAA071	Gulf of Maine	Heterotrophs	291070	26460.9	11	0	6	5
AAA071-D16	Unknown	AAA071	Gulf of Maine	Heterotrophs	23069	4613.8	5	0	5	0
AAA071-D18	Unknown	AAA071	Gulf of Maine	Heterotrophs	255906	11632.1	22	0	18	4
AAA071-D19	Unknown	AAA071	Gulf of Maine	Heterotrophs	47290	11822.5	4	0	4	0
AAA071-D20	Unknown	AAA071	Gulf of Maine	Heterotrophs	44217	7369.5	6	0	4	2
AAA071-D21	Unknown	AAA071	Gulf of Maine	Heterotrophs	85584	12226.3	7	0	4	3
AAA071-D22	Unknown	AAA071	Gulf of Maine	Heterotrophs	24007	6001.8	4	0	4	0
AAA071-D23	Unknown	AAA071	Gulf of Maine	Heterotrophs	134076	5363	25	0	23	2
AAA071-E02	Unknown	AAA071	Gulf of Maine	Heterotrophs	180206	10011.4	18	2	6	10
AAA071-E03	Stramenopile	AAA071	Gulf of Maine	Heterotrophs	218964	5474.1	40	0	40	0
AAA071-E04	Unknown	AAA071	Gulf of Maine	Heterotrophs	355721	5831.5	61	0	61	0
AAA071-E05	Unknown	AAA071	Gulf of Maine	Heterotrophs	60809	12161.8	5	0	2	3
AAA071-E07	Stramenopile	AAA071	Gulf of Maine	Heterotrophs	73443	18360.8	4	0	3	1
AAA071-E09	Unknown	AAA071	Gulf of Maine	Heterotrophs	392556	5098.1	77	0	76	1
AAA071-E10	Unknown	AAA071	Gulf of Maine	Heterotrophs	367228	6020.1	61	0	58	3
AAA071-E11	Stramenopile	AAA071	Gulf of Maine	Heterotrophs	972990	5015.4	194	0	192	2
AAA071-E13	Unknown	AAA071	Gulf of Maine	Heterotrophs	152778	10912.7	14	8	5	1
AAA071-E14	Unknown	AAA071	Gulf of Maine	Heterotrophs	116887	9740.6	12	0	10	2
AAA071-E15	Choanozoa	AAA071	Gulf of Maine	Heterotrophs	306958	9592.4	32	0	18	14
AAA071-E16	Stramenopile	AAA071	Gulf of Maine	Heterotrophs	1868187	7751.8	241	1	239	1
AAA071-E17	Stramenopile	AAA071	Gulf of Maine	Heterotrophs	524823	6560.3	80	0	80	0
AAA071-E18	Unknown	AAA071	Gulf of Maine	Heterotrophs	218753	10416.8	21	0	21	0
AAA071-E19	Unknown	AAA071	Gulf of Maine	Heterotrophs	276096	9203.2	30	0	30	0
AAA071-E20	Unknown	AAA071	Gulf of Maine	Heterotrophs	227087	20644.3	11	0	6	5
AAA071-E21	Unknown	AAA071	Gulf of Maine	Heterotrophs	80830	8083	10	0	10	0
AAA071-E22	Unknown	AAA071	Gulf of Maine	Heterotrophs	246730	6168.2	40	0	40	0
AAA071-E23	Unknown	AAA071	Gulf of Maine	Heterotrophs	349938	7953.1	44	1	43	0
AAA071-F03	Unknown	AAA071	Gulf of Maine	Heterotrophs	13868	13868	1	0	1	0
AAA071-F05	Picozoa	AAA071	Gulf of Maine	Heterotrophs	120759	10063.2	12	0	2	10
AAA071-F06	Unknown	AAA071	Gulf of Maine	Heterotrophs	198667	8637.7	23	0	19	4
AAA071-F07	Unknown	AAA071	Gulf of Maine	Heterotrophs	136646	13664.6	10	0	8	2
AAA071-F08	Alveolata	AAA071	Gulf of Maine	Heterotrophs	170933	6104.8	28	0	28	0
AAA071-F11	Unknown	AAA071	Gulf of Maine	Heterotrophs	48770	5418.9	9	0	8	1
AAA071-F13	Unknown	AAA071	Gulf of Maine	Heterotrophs	72359	36179.5	2	0	1	1
AAA071-F15	Other	AAA071	Gulf of Maine	Heterotrophs	1144105	14124.8	81	0	68	13
AAA071-F17	Unknown	AAA071	Gulf of Maine	Heterotrophs	163449	11674.9	14	1	5	8
AAA071-F18	Alveolata	AAA071	Gulf of Maine	Heterotrophs	80478	6190.6	13	0	13	0
AAA071-F19	Unknown	AAA071	Gulf of Maine	Heterotrophs	316059	9577.5	33	0	32	1
AAA071-F20	Unknown	AAA071	Gulf of Maine	Heterotrophs	196090	4001.8	49	0	49	0
AAA071-F21	Unknown	AAA071	Gulf of Maine	Heterotrophs	204747	11374.8	18	0	13	5
AAA071-F22	Stramenopile	AAA071	Gulf of Maine	Heterotrophs	291534	8834.4	33	4	28	1
AAA071-G02	Stramenopile	AAA071	Gulf of Maine	Heterotrophs	418142	8198.9	51	0	42	9
AAA071-G03	Unknown	AAA071	Gulf of Maine	Heterotrophs	317540	5292.3	60	0	60	0
AAA071-G04	Unknown	AAA071	Gulf of Maine	Heterotrophs	595408	6766	88	0	83	5
AAA071-G05	Stramenopile	AAA071	Gulf of Maine	Heterotrophs	395796	7611.5	52	0	50	2
AAA071-G06	Unknown	AAA071	Gulf of Maine	Heterotrophs	227997	6333.2	36	0	36	0
AAA071-G07	Stramenopile	AAA071	Gulf of Maine	Heterotrophs	336864	7167.3	47	0	47	0
AAA071-G08	Unknown	AAA071	Gulf of Maine	Heterotrophs	119843	3524.8	34	0	34	0
AAA071-G09	Unknown	AAA071	Gulf of Maine	Heterotrophs	178038	8478	21	0	16	5
AAA071-G10	Unknown	AAA071	Gulf of Maine	Heterotrophs	138940	6315.5	22	0	20	2
AAA071-G11	Rhodophyta	AAA071	Gulf of Maine	Heterotrophs	131447	6572.4	20	0	18	2
AAA071-G13	Cercozoa	AAA071	Gulf of Maine	Heterotrophs	231884	4294.1	54	0	54	0
AAA071-G14	Alveolata	AAA071	Gulf of Maine	Heterotrophs	188927	6997.3	27	0	27	0
AAA071-G15	Unknown	AAA071	Gulf of Maine	Heterotrophs	382181	5459.7	70	0	70	0
AAA071-G16	Cercozoa	AAA071	Gulf of Maine	Heterotrophs	278966	7341.2	38	4	30	4
AAA071-G17	Unknown	AAA071	Gulf of Maine	Heterotrophs	213191	7351.4	29	0	29	0
AAA071-G18	Unknown	AAA071	Gulf of Maine	Heterotrophs	34062	8515.5	4	0	4	0
AAA071-G19	Unknown	AAA071	Gulf of Maine	Heterotrophs	187930	7517.2	25	0	25	0
AAA071-G23	Unknown	AAA071	Gulf of Maine	Heterotrophs	311958	31195.8	10	0	8	2
AAA071-I02	Unknown	AAA071	Gulf of Maine	Heterotrophs	311070	9149.1	34	0	33	1
AAA071-I03	Unknown	AAA071	Gulf of Maine	Heterotrophs	294374	13380.6	22	0	8	14
AAA071-I04	Unknown	AAA071	Gulf of Maine	Heterotrophs	301978	9436.8	32	0	32	0
AAA071-I05	Unknown	AAA071	Gulf of Maine	Heterotrophs	72769	9096.1	8	0	8	0
AAA071-I06	Unknown	AAA071	Gulf of Maine	Heterotrophs	228653	6017.2	38	0	33	5
AAA071-I08	Unknown	AAA071	Gulf of Maine	Heterotrophs	247859	5764.2	43	0	43	0
AAA071-I10	Unknown	AAA071	Gulf of Maine	Heterotrophs	200474	10551.3	19	0	8	11
AAA071-I11	Alveolata	AAA071	Gulf of Maine	Heterotrophs	96059	5650.5	17	0	17	0
AAA071-I13	Unknown	AAA071	Gulf of Maine	Heterotrophs	472747	13904.3	34	0	29	5
AAA071-I14	Alveolata	AAA071	Gulf of Maine	Heterotrophs	297970	6081	49	0	49	0
AAA071-I15	Unknown	AAA071	Gulf of Maine	Heterotrophs	166033	6149.4	27	0	27	0
AAA071-I16	Rhodophyta	AAA071	Gulf of Maine	Heterotrophs	277180	8152.4	34	0	31	3
AAA071-I17	Choanozoa	AAA071	Gulf of Maine	Heterotrophs	584075	8589.3	68	0	29	39
AAA071-I18	Unknown	AAA071	Gulf of Maine	Heterotrophs	12938	12938	1	0	1	0
AAA071-I19	Unknown	AAA071	Gulf of Maine	Heterotrophs	446580	7569.2	59	0	57	2
AAA071-I20	Unknown	AAA071	Gulf of Maine	Heterotrophs	167021	6186	27	0	27	0
AAA071-I21	Unknown	AAA071	Gulf of Maine	Heterotrophs	444707	9461.9	47	0	39	8
AAA071-I22	Unknown	AAA071	Gulf of Maine	Heterotrophs	301392	7728	39	0	39	0
AAA071-I23	Cercozoa	AAA071	Gulf of Maine	Heterotrophs	339488	6928.3	49	11	36	2
AAA071-J02	Cercozoa	AAA071	Gulf of Maine	Heterotrophs	143463	4782.1	30	0	30	0
AAA071-J04	Unknown	AAA071	Gulf of Maine	Heterotrophs	188094	8549.7	22	0	9	13
AAA071-J05	Unknown	AAA071	Gulf of Maine	Heterotrophs	146725	7336.2	20	0	20	0
AAA071-J06	Unknown	AAA071	Gulf of Maine	Heterotrophs	378335	9458.4	40	0	35	5
AAA071-J07	Picozoa	AAA071	Gulf of Maine	Heterotrophs	116425	7276.6	16	0	15	1
AAA071-J08	Unknown	AAA071	Gulf of Maine	Heterotrophs	303298	5832.7	52	0	52	0
AAA071-J09	Rhodophyta	AAA071	Gulf of Maine	Heterotrophs	163055	7764.5	21	0	20	1
AAA071-J11	Unknown	AAA071	Gulf of Maine	Heterotrophs	244780	16318.7	15	0	15	0
AAA071-J13	Unknown	AAA071	Gulf of Maine	Heterotrophs	104316	3259.9	32	0	32	0
AAA071-J14	Cercozoa	AAA071	Gulf of Maine	Heterotrophs	90112	6436.6	14	0	14	0
AAA071-J15	Alveolata	AAA071	Gulf of Maine	Heterotrophs	281878	14093.9	20	0	14	6
AAA071-J16	Unknown	AAA071	Gulf of Maine	Heterotrophs	479634	8269.6	58	0	58	0
AAA071-J17	Unknown	AAA071	Gulf of Maine	Heterotrophs	85823	17164.6	5	0	5	0
AAA071-J18	Unknown	AAA071	Gulf of Maine	Heterotrophs	81719	13619.8	6	0	2	4
AAA071-J19	Stramenopile	AAA071	Gulf of Maine	Heterotrophs	172839	6647.7	26	0	26	0
AAA071-J20	Unknown	AAA071	Gulf of Maine	Heterotrophs	96067	5056.2	19	0	19	0
AAA071-J21	Stramenopile	AAA071	Gulf of Maine	Heterotrophs	268361	33545.1	8	0	7	1
AAA071-J22	Unknown	AAA071	Gulf of Maine	Heterotrophs	565935	8574.8	66	0	65	1
AAA071-J23	Unknown	AAA071	Gulf of Maine	Heterotrophs	161458	3754.8	43	0	43	0
AAA071-K02	Unknown	AAA071	Gulf of Maine	Heterotrophs	310729	8631.4	36	0	36	0
AAA071-K03	Unknown	AAA071	Gulf of Maine	Heterotrophs	153315	4945.6	31	0	31	0
AAA071-K04	Stramenopile	AAA071	Gulf of Maine	Heterotrophs	29981	4996.8	6	0	6	0
AAA071-K06	Unknown	AAA071	Gulf of Maine	Heterotrophs	359795	7821.6	46	0	46	0
AAA071-K08	Unknown	AAA071	Gulf of Maine	Heterotrophs	309002	8583.4	36	0	36	0
AAA071-K10	Stramenopile	AAA071	Gulf of Maine	Heterotrophs	524207	6897.5	76	0	76	0
AAA071-K14	Unknown	AAA071	Gulf of Maine	Heterotrophs	188327	5380.8	35	0	33	2
AAA071-K15	Unknown	AAA071	Gulf of Maine	Heterotrophs	318504	7077.9	45	0	45	0
AAA071-K16	Unknown	AAA071	Gulf of Maine	Heterotrophs	34436	11478.7	3	1	1	1
AAA071-K17	Unknown	AAA071	Gulf of Maine	Heterotrophs	292119	8346.3	35	0	35	0
AAA071-K18	Unknown	AAA071	Gulf of Maine	Heterotrophs	91441	18288.2	5	0	2	3
AAA071-K19	Unknown	AAA071	Gulf of Maine	Heterotrophs	338221	5637	60	0	57	3
AAA071-K20	Stramenopile	AAA071	Gulf of Maine	Heterotrophs	391866	10591	37	1	35	1
AAA071-L02	Unknown	AAA071	Gulf of Maine	Heterotrophs	355297	5149.2	69	0	69	0
AAA071-L03	Unknown	AAA071	Gulf of Maine	Heterotrophs	267321	8353.8	32	0	32	0
AAA071-L04	Unknown	AAA071	Gulf of Maine	Heterotrophs	469636	6806.3	69	0	69	0
AAA071-L05	Unknown	AAA071	Gulf of Maine	Heterotrophs	188394	12559.6	15	0	14	1
AAA071-L06	Unknown	AAA071	Gulf of Maine	Heterotrophs	101895	6368.4	16	0	16	0
AAA071-L07	Unknown	AAA071	Gulf of Maine	Heterotrophs	630440	8187.5	77	0	75	2
AAA071-L09	Picozoa	AAA071	Gulf of Maine	Heterotrophs	77924	12987.3	6	0	1	5
AAA071-L10	Unknown	AAA071	Gulf of Maine	Heterotrophs	924735	11855.6	78	1	75	2
AAA071-L13	Stramenopile	AAA071	Gulf of Maine	Heterotrophs	250717	12535.9	20	0	18	2
AAA071-L14	Unknown	AAA071	Gulf of Maine	Heterotrophs	114200	7137.5	16	0	14	2
AAA071-L15	Unknown	AAA071	Gulf of Maine	Heterotrophs	369431	10262	36	0	36	0
AAA071-L17	Choanozoa	AAA071	Gulf of Maine	Heterotrophs	210908	11100.4	19	3	6	10
AAA071-L18	Alveolata	AAA071	Gulf of Maine	Heterotrophs	590854	7479.2	79	0	79	0
AAA071-L19	Unknown	AAA071	Gulf of Maine	Heterotrophs	172381	8619	20	0	1	19
AAA071-L20	Unknown	AAA071	Gulf of Maine	Heterotrophs	385156	6528.1	59	0	59	0
AAA071-L21	Unknown	AAA071	Gulf of Maine	Heterotrophs	461078	8699.6	53	0	53	0
AAA071-L22	Unknown	AAA071	Gulf of Maine	Heterotrophs	20193	20193	1	0	1	0
AAA071-L23	Unknown	AAA071	Gulf of Maine	Heterotrophs	41214	10303.5	4	0	3	1
AAA071-M02	Unknown	AAA071	Gulf of Maine	Heterotrophs	230372	5485	42	0	39	3
AAA071-M03	Unknown	AAA071	Gulf of Maine	Heterotrophs	247691	6041.2	41	0	41	0
AAA071-M05	Unknown	AAA071	Gulf of Maine	Heterotrophs	90449	15074.8	6	0	6	0
AAA071-M06	Unknown	AAA071	Gulf of Maine	Heterotrophs	180665	16424.1	11	0	3	8
AAA071-M07	Unknown	AAA071	Gulf of Maine	Heterotrophs	315562	6068.5	52	0	50	2
AAA071-M08	Alveolata	AAA071	Gulf of Maine	Heterotrophs	212895	4628.2	46	0	46	0
AAA071-M09	Alveolata	AAA071	Gulf of Maine	Heterotrophs	261026	6693	39	0	39	0
AAA071-M10	Unknown	AAA071	Gulf of Maine	Heterotrophs	221130	10530	21	0	6	15
AAA071-M11	Stramenopile	AAA071	Gulf of Maine	Heterotrophs	255235	8801.2	29	0	28	1
AAA071-M13	Alveolata	AAA071	Gulf of Maine	Heterotrophs	122500	6805.6	18	0	18	0
AAA071-M14	Unknown	AAA071	Gulf of Maine	Heterotrophs	146165	6355	23	0	23	0
AAA071-M17	Unknown	AAA071	Gulf of Maine	Heterotrophs	130733	10894.4	12	0	8	4
AAA071-M18	Stramenopile	AAA071	Gulf of Maine	Heterotrophs	144692	13153.8	11	0	9	2
AAA071-M19	Alveolata	AAA071	Gulf of Maine	Heterotrophs	341082	6435.5	53	0	52	1
AAA071-M20	Unknown	AAA071	Gulf of Maine	Heterotrophs	281317	3907.2	72	0	70	2
AAA071-M21	Unknown	AAA071	Gulf of Maine	Heterotrophs	182359	5698.7	32	0	30	2
AAA071-M22	Unknown	AAA071	Gulf of Maine	Heterotrophs	137456	7234.5	19	0	18	1
AAA071-M23	Unknown	AAA071	Gulf of Maine	Heterotrophs	130965	16370.6	8	0	4	4
AAA071-N02	Stramenopile	AAA071	Gulf of Maine	Heterotrophs	315948	6195.1	51	1	49	1
AAA071-N04	Unknown	AAA071	Gulf of Maine	Heterotrophs	218538	8741.5	25	0	25	0
AAA071-N05	Unknown	AAA071	Gulf of Maine	Heterotrophs	431987	7081.8	61	0	56	5
AAA071-N06	Unknown	AAA071	Gulf of Maine	Heterotrophs	221078	7895.6	28	0	25	3
AAA071-N07	Unknown	AAA071	Gulf of Maine	Heterotrophs	189212	5912.9	32	0	32	0
AAA071-N08	Cryptophyta/Katablepharidophyta	AAA071	Gulf of Maine	Heterotrophs	63441	21147	3	0	3	0
AAA071-N09	Unknown	AAA071	Gulf of Maine	Heterotrophs	40686	4068.6	10	0	10	0
AAA071-N10	Unknown	AAA071	Gulf of Maine	Heterotrophs	317049	5284.1	60	0	58	2
AAA071-N11	Unknown	AAA071	Gulf of Maine	Heterotrophs	407287	6903.2	59	5	53	1
AAA071-N13	Choanozoa	AAA071	Gulf of Maine	Heterotrophs	1106083	7229.3	153	0	98	55
AAA071-N14	Unknown	AAA071	Gulf of Maine	Heterotrophs	190015	7037.6	27	0	27	0
AAA071-N15	Unknown	AAA071	Gulf of Maine	Heterotrophs	470164	9041.6	52	23	29	0
AAA071-N16	Unknown	AAA071	Gulf of Maine	Heterotrophs	431203	6435.9	67	0	64	3
AAA071-N17	Alveolata	AAA071	Gulf of Maine	Heterotrophs	260890	7905.8	33	0	33	0
AAA071-N19	Unknown	AAA071	Gulf of Maine	Heterotrophs	381881	5378.6	71	0	71	0
AAA071-N20	Unknown	AAA071	Gulf of Maine	Heterotrophs	61798	6179.8	10	0	10	0
AAA071-N21	Unknown	AAA071	Gulf of Maine	Heterotrophs	86374	21593.5	4	0	1	3
AAA071-N23	Stramenopile	AAA071	Gulf of Maine	Heterotrophs	175190	5651.3	31	0	31	0
AAA071-O02	Stramenopile	AAA071	Gulf of Maine	Heterotrophs	337727	11645.8	29	0	29	0
AAA071-O04	Unknown	AAA071	Gulf of Maine	Heterotrophs	176909	4914.1	36	0	34	2
AAA071-O05	Unknown	AAA071	Gulf of Maine	Heterotrophs	306703	7302.5	42	0	41	1
AAA071-O07	Unknown	AAA071	Gulf of Maine	Heterotrophs	259539	11797.2	22	0	22	0
AAA071-O08	Unknown	AAA071	Gulf of Maine	Heterotrophs	125905	12590.5	10	0	8	2
AAA071-O10	Alveolata	AAA071	Gulf of Maine	Heterotrophs	280369	6675.5	42	0	42	0
AAA071-O11	Unknown	AAA071	Gulf of Maine	Heterotrophs	499486	6937.3	72	0	72	0
AAA071-O13	Unknown	AAA071	Gulf of Maine	Heterotrophs	649322	7918.6	82	0	82	0
AAA071-O14	Unknown	AAA071	Gulf of Maine	Heterotrophs	68590	6859	10	0	9	1
AAA071-O15	Unknown	AAA071	Gulf of Maine	Heterotrophs	206811	3693.1	56	0	56	0
AAA071-O16	Unknown	AAA071	Gulf of Maine	Heterotrophs	186627	5044	37	0	37	0
AAA071-O17	Unknown	AAA071	Gulf of Maine	Heterotrophs	578910	6654.1	87	0	84	3
AAA071-O18	Unknown	AAA071	Gulf of Maine	Heterotrophs	249696	7566.5	33	0	33	0
AAA071-O19	Unknown	AAA071	Gulf of Maine	Heterotrophs	127016	7938.5	16	0	16	0
AAA071-O20	Unknown	AAA071	Gulf of Maine	Heterotrophs	204982	5255.9	39	0	39	0
AAA071-O21	Unknown	AAA071	Gulf of Maine	Heterotrophs	142108	12918.9	11	0	7	4
AAA071-O22	Unknown	AAA071	Gulf of Maine	Heterotrophs	490556	9811.1	50	0	46	4
AAA071-P03	Unknown	AAA071	Gulf of Maine	Heterotrophs	711769	10784.4	66	13	53	0
AAA071-P04	Stramenopile	AAA071	Gulf of Maine	Heterotrophs	73949	12324.8	6	0	5	1
AAA071-P05	Unknown	AAA071	Gulf of Maine	Heterotrophs	648598	8007.4	81	0	81	0
AAA071-P06	Unknown	AAA071	Gulf of Maine	Heterotrophs	32513	10837.7	3	0	1	2
AAA071-P07	Stramenopile	AAA071	Gulf of Maine	Heterotrophs	35498	17749	2	0	2	0
AAA071-P08	Unknown	AAA071	Gulf of Maine	Heterotrophs	26276	5255.2	5	0	5	0
AAA071-P10	Unknown	AAA071	Gulf of Maine	Heterotrophs	185291	20587.9	9	0	9	0
AAA071-P13	Unknown	AAA071	Gulf of Maine	Heterotrophs	468575	7208.8	65	0	65	0
AAA071-P14	Unknown	AAA071	Gulf of Maine	Heterotrophs	457389	5789.7	79	0	78	1
AAA071-P16	Unknown	AAA071	Gulf of Maine	Heterotrophs	24252	12126	2	0	2	0
AAA071-P17	Unknown	AAA071	Gulf of Maine	Heterotrophs	51826	8637.7	6	0	6	0
AAA071-P18	Alveolata	AAA071	Gulf of Maine	Heterotrophs	278260	7134.9	39	0	39	0
AAA071-P20	Unknown	AAA071	Gulf of Maine	Heterotrophs	591648	11163.2	53	0	52	1
AAA071-P21	Unknown	AAA071	Gulf of Maine	Heterotrophs	160902	3154.9	51	0	51	0
AAA071-P22	Alveolata	AAA071	Gulf of Maine	Heterotrophs	311101	9150	34	0	34	0
AAA072-A02	Stramenopile	AAA072	Gulf of Maine	Heterotrophs	313712	7295.6	43	0	42	1
AAA072-A03	Unknown	AAA072	Gulf of Maine	Heterotrophs	69850	3037	23	0	22	1
AAA072-A05	Unknown	AAA072	Gulf of Maine	Heterotrophs	279286	4987.2	56	0	56	0
AAA072-A06	Unknown	AAA072	Gulf of Maine	Heterotrophs	929702	6456.3	144	0	143	1
AAA072-A07	Stramenopile	AAA072	Gulf of Maine	Heterotrophs	161895	2943.5	55	0	52	3
AAA072-A08	Unknown	AAA072	Gulf of Maine	Heterotrophs	222579	4637.1	48	0	44	4
AAA072-A09	Alveolata	AAA072	Gulf of Maine	Heterotrophs	452631	12932.3	35	0	8	27
AAA072-A11	Stramenopile	AAA072	Gulf of Maine	Heterotrophs	541420	7962.1	68	0	48	20
AAA072-A14	Unknown	AAA072	Gulf of Maine	Heterotrophs	242736	5779.4	42	0	39	3
AAA072-A15	Unknown	AAA072	Gulf of Maine	Heterotrophs	603725	8624.6	70	0	67	3
AAA072-A16	Unknown	AAA072	Gulf of Maine	Heterotrophs	4778	4778	1	0	1	0
AAA072-A17	Stramenopile	AAA072	Gulf of Maine	Heterotrophs	102348	4093.9	25	0	25	0
AAA072-A18	Unknown	AAA072	Gulf of Maine	Heterotrophs	473508	6669.1	71	0	71	0
AAA072-A19	Unknown	AAA072	Gulf of Maine	Heterotrophs	545480	13986.7	39	0	37	2
AAA072-A20	Unknown	AAA072	Gulf of Maine	Heterotrophs	62398	10399.7	6	0	6	0
AAA072-A21	Cercozoa	AAA072	Gulf of Maine	Heterotrophs	329258	4115.7	80	0	73	7
AAA072-A22	Unknown	AAA072	Gulf of Maine	Heterotrophs	488269	6781.5	72	0	72	0
AAA072-A23	Alveolata	AAA072	Gulf of Maine	Heterotrophs	60793	5066.1	12	0	12	0
AAA072-B02	Alveolata	AAA072	Gulf of Maine	Heterotrophs	2433	2433	1	0	1	0
AAA072-B03	Stramenopile	AAA072	Gulf of Maine	Heterotrophs	336711	9100.3	37	1	36	0
AAA072-B04	Alveolata	AAA072	Gulf of Maine	Heterotrophs	87808	3658.7	24	0	24	0
AAA072-B05	Alveolata	AAA072	Gulf of Maine	Heterotrophs	60635	5052.9	12	0	12	0
AAA072-B06	Unknown	AAA072	Gulf of Maine	Heterotrophs	37767	9441.8	4	0	2	2
AAA072-B07	Picozoa	AAA072	Gulf of Maine	Heterotrophs	196159	8173.3	24	0	14	10
AAA072-B08	Alveolata	AAA072	Gulf of Maine	Heterotrophs	239438	6651.1	36	0	36	0
AAA072-B09	Unknown	AAA072	Gulf of Maine	Heterotrophs	258963	7616.6	34	0	27	7
AAA072-B10	Unknown	AAA072	Gulf of Maine	Heterotrophs	132660	13266	10	1	8	1
AAA072-B11	Unknown	AAA072	Gulf of Maine	Heterotrophs	225905	6275.1	36	0	33	3
AAA072-B13	Unknown	AAA072	Gulf of Maine	Heterotrophs	1710808	5741	298	0	297	1
AAA072-B14	Unknown	AAA072	Gulf of Maine	Heterotrophs	234304	8677.9	27	0	27	0
AAA072-B16	Stramenopile	AAA072	Gulf of Maine	Heterotrophs	683435	6328.1	108	0	108	0
AAA072-B17	Unknown	AAA072	Gulf of Maine	Heterotrophs	841609	8953.3	94	1	93	0
AAA072-B18	Choanozoa	AAA072	Gulf of Maine	Heterotrophs	509148	8485.8	60	0	15	45
AAA072-B19	Unknown	AAA072	Gulf of Maine	Heterotrophs	174548	5818.3	30	0	30	0
AAA072-B20	Unknown	AAA072	Gulf of Maine	Heterotrophs	802438	5244.7	153	0	153	0
AAA072-B21	Unknown	AAA072	Gulf of Maine	Heterotrophs	30705	6141	5	0	3	2
AAA072-B22	Alveolata	AAA072	Gulf of Maine	Heterotrophs	216970	4931.1	44	0	44	0
AAA072-B23	Stramenopile	AAA072	Gulf of Maine	Heterotrophs	838720	7694.7	109	0	109	0
AAA072-C02	Stramenopile	AAA072	Gulf of Maine	Heterotrophs	208268	5340.2	39	0	39	0
AAA072-C03	Stramenopile	AAA072	Gulf of Maine	Heterotrophs	490417	7662.8	64	0	61	3
AAA072-C04	Cercozoa	AAA072	Gulf of Maine	Heterotrophs	209965	12350.9	17	0	10	7
AAA072-C05	Unknown	AAA072	Gulf of Maine	Heterotrophs	187907	5219.6	36	0	36	0
AAA072-C06	Stramenopile	AAA072	Gulf of Maine	Heterotrophs	258025	9215.2	28	0	28	0
AAA072-C07	Alveolata	AAA072	Gulf of Maine	Heterotrophs	219499	5932.4	37	0	33	4
AAA072-C08	Unknown	AAA072	Gulf of Maine	Heterotrophs	221839	7922.8	28	0	28	0
AAA072-C09	Unknown	AAA072	Gulf of Maine	Heterotrophs	64877	6487.7	10	1	9	0
AAA072-C10	Choanozoa	AAA072	Gulf of Maine	Heterotrophs	276543	8642	32	0	12	20
AAA072-C11	Unknown	AAA072	Gulf of Maine	Heterotrophs	981608	8686.8	113	0	113	0
AAA072-C13	Stramenopile	AAA072	Gulf of Maine	Heterotrophs	656899	6377.7	103	3	99	1
AAA072-C14	Stramenopile	AAA072	Gulf of Maine	Heterotrophs	783441	7122.2	110	0	110	0
AAA072-C15	Unknown	AAA072	Gulf of Maine	Heterotrophs	147271	4462.8	33	0	32	1
AAA072-C16	Unknown	AAA072	Gulf of Maine	Heterotrophs	492871	9478.3	52	19	30	3
AAA072-C17	Cercozoa	AAA072	Gulf of Maine	Heterotrophs	667643	5755.5	116	5	111	0
AAA072-C18	Alveolata	AAA072	Gulf of Maine	Heterotrophs	590987	5794	102	0	102	0
AAA072-C19	Choanozoa	AAA072	Gulf of Maine	Heterotrophs	761964	9768.8	78	0	33	45
AAA072-C20	Stramenopile	AAA072	Gulf of Maine	Heterotrophs	1495063	7119.3	210	0	210	0
AAA072-C21	Unknown	AAA072	Gulf of Maine	Heterotrophs	88729	5915.3	15	0	15	0
AAA072-C22	Alveolata	AAA072	Gulf of Maine	Heterotrophs	648494	5495.7	118	1	117	0
AAA072-D02	Alveolata	AAA072	Gulf of Maine	Heterotrophs	83586	3482.8	24	0	24	0
AAA072-D03	Unknown	AAA072	Gulf of Maine	Heterotrophs	263442	4789.9	55	0	54	1
AAA072-D04	Alveolata	AAA072	Gulf of Maine	Heterotrophs	134202	4970.4	27	0	26	1
AAA072-D05	Unknown	AAA072	Gulf of Maine	Heterotrophs	407808	9268.4	44	35	9	0
AAA072-D06	Unknown	AAA072	Gulf of Maine	Heterotrophs	209130	9958.6	21	0	12	9
AAA072-D07	Choanozoa	AAA072	Gulf of Maine	Heterotrophs	490438	7430.9	66	0	17	49
AAA072-D08	Alveolata	AAA072	Gulf of Maine	Heterotrophs	237284	4021.8	59	0	59	0
AAA072-D09	Cercozoa	AAA072	Gulf of Maine	Heterotrophs	610461	6044.2	101	0	101	0
AAA072-D10	Amoebozoa	AAA072	Gulf of Maine	Heterotrophs	405876	6244.2	65	0	64	1
AAA072-D11	Unknown	AAA072	Gulf of Maine	Heterotrophs	135816	5905	23	0	23	0
AAA072-D13	Alveolata	AAA072	Gulf of Maine	Heterotrophs	136523	3792.3	36	0	36	0
AAA072-D14	Stramenopile	AAA072	Gulf of Maine	Heterotrophs	667809	6884.6	97	1	96	0
AAA072-D15	Alveolata	AAA072	Gulf of Maine	Heterotrophs	260099	8670	30	0	30	0
AAA072-D16	Alveolata	AAA072	Gulf of Maine	Heterotrophs	458307	4537.7	101	0	99	2
AAA072-D17	Unknown	AAA072	Gulf of Maine	Heterotrophs	293236	8378.2	35	0	35	0
AAA072-D18	Alveolata	AAA072	Gulf of Maine	Heterotrophs	1565314	4700.6	333	0	333	0
AAA072-D19	Cercozoa	AAA072	Gulf of Maine	Heterotrophs	66988	3525.7	19	0	19	0
AAA072-D20	Unknown	AAA072	Gulf of Maine	Heterotrophs	174839	5142.3	34	0	31	3
AAA072-D21	Alveolata	AAA072	Gulf of Maine	Heterotrophs	90661	4121	22	0	22	0
AAA072-D22	Alveolata	AAA072	Gulf of Maine	Heterotrophs	24794	3542	7	0	7	0
AAA072-D23	Unknown	AAA072	Gulf of Maine	Heterotrophs	592416	5435	109	0	99	10
AAA072-E02	Alveolata	AAA072	Gulf of Maine	Heterotrophs	136145	4254.5	32	0	32	0
AAA072-E03	Apusozoa	AAA072	Gulf of Maine	Heterotrophs	107018	15288.3	7	0	4	3
AAA072-E04	Alveolata	AAA072	Gulf of Maine	Heterotrophs	433217	6370.8	68	0	67	1
AAA072-E05	Cercozoa	AAA072	Gulf of Maine	Heterotrophs	534944	6523.7	82	1	80	1
AAA072-E06	Picozoa	AAA072	Gulf of Maine	Heterotrophs	248235	11820.7	21	0	16	5
AAA072-E07	Unknown	AAA072	Gulf of Maine	Heterotrophs	4351	4351	1	0	1	0
AAA072-E08	Unknown	AAA072	Gulf of Maine	Heterotrophs	143697	2817.6	51	0	51	0
AAA072-E09	Other	AAA072	Gulf of Maine	Heterotrophs	76623	3192.6	24	0	24	0
AAA072-E10	Amoebozoa	AAA072	Gulf of Maine	Heterotrophs	34931	17465.5	2	0	1	1
AAA072-E11	Unknown	AAA072	Gulf of Maine	Heterotrophs	201403	10070.1	20	0	17	3
AAA072-E13	Cryptophyta/Katablepharidophyta	AAA072	Gulf of Maine	Heterotrophs	239323	19943.6	12	0	4	8
AAA072-E14	Choanozoa	AAA072	Gulf of Maine	Heterotrophs	414858	9018.7	46	0	18	28
AAA072-E15	Stramenopile	AAA072	Gulf of Maine	Heterotrophs	350987	5661.1	62	0	62	0
AAA072-E16	Unknown	AAA072	Gulf of Maine	Heterotrophs	116332	9694.3	12	0	2	10
AAA072-E17	Alveolata	AAA072	Gulf of Maine	Heterotrophs	276147	5020.9	55	0	54	1
AAA072-E18	Unknown	AAA072	Gulf of Maine	Heterotrophs	2611	2611	1	0	1	0
AAA072-E19	Unknown	AAA072	Gulf of Maine	Heterotrophs	148748	12395.7	12	0	12	0
AAA072-E21	Unknown	AAA072	Gulf of Maine	Heterotrophs	579529	9055.1	64	0	62	2
AAA072-E22	Stramenopile	AAA072	Gulf of Maine	Heterotrophs	379456	9034.7	42	0	42	0
AAA072-E23	Stramenopile	AAA072	Gulf of Maine	Heterotrophs	1972734	9090.9	217	0	217	0
AAA072-F02	Stramenopile	AAA072	Gulf of Maine	Heterotrophs	198467	4840.7	41	0	41	0
AAA072-F03	Cryptophyta/Katablepharidophyta	AAA072	Gulf of Maine	Heterotrophs	155451	3985.9	39	0	39	0
AAA072-F04	Stramenopile	AAA072	Gulf of Maine	Heterotrophs	246572	9132.3	27	0	27	0
AAA072-F05	Unknown	AAA072	Gulf of Maine	Heterotrophs	2349	2349	1	0	1	0
AAA072-F06	Stramenopile	AAA072	Gulf of Maine	Heterotrophs	392129	8002.6	49	0	49	0
AAA072-F07	Alveolata	AAA072	Gulf of Maine	Heterotrophs	240540	5229.1	46	0	45	1
AAA072-F08	Unknown	AAA072	Gulf of Maine	Heterotrophs	533971	6433.4	83	0	82	1
AAA072-F09	Alveolata	AAA072	Gulf of Maine	Heterotrophs	354010	5057.3	70	0	70	0
AAA072-F11	Stramenopile	AAA072	Gulf of Maine	Heterotrophs	1282362	6225.1	206	1	202	3
AAA072-F13	Chlorophyta/Prasinophyta	AAA072	Gulf of Maine	Heterotrophs	455986	9701.8	47	0	38	9
AAA072-F14	Cercozoa	AAA072	Gulf of Maine	Heterotrophs	95967	5050.9	19	0	19	0
AAA072-F15	Stramenopile	AAA072	Gulf of Maine	Heterotrophs	680314	5576.3	122	0	121	1
AAA072-F16	Stramenopile	AAA072	Gulf of Maine	Heterotrophs	381058	5367	71	0	70	1
AAA072-F17	Unknown	AAA072	Gulf of Maine	Heterotrophs	69935	6993.5	10	3	3	4
AAA072-F18	Unknown	AAA072	Gulf of Maine	Heterotrophs	895279	11052.8	81	0	80	1
AAA072-F19	Alveolata	AAA072	Gulf of Maine	Heterotrophs	535883	4619.7	116	0	116	0
AAA072-F20	Stramenopile	AAA072	Gulf of Maine	Heterotrophs	304810	4689.4	65	0	64	1
AAA072-F21	Stramenopile	AAA072	Gulf of Maine	Heterotrophs	1330428	9711.2	137	1	118	18
AAA072-F22	Alveolata	AAA072	Gulf of Maine	Heterotrophs	68031	2834.6	24	0	24	0
AAA072-F23	Alveolata	AAA072	Gulf of Maine	Heterotrophs	403929	5533.3	73	0	73	0
AAA072-G02	Unknown	AAA072	Gulf of Maine	Heterotrophs	108986	9082.2	12	0	8	4
AAA072-G03	Cercozoa	AAA072	Gulf of Maine	Heterotrophs	132128	4556.1	29	0	26	3
AAA072-G04	Unknown	AAA072	Gulf of Maine	Heterotrophs	295721	5376.7	55	1	54	0
AAA072-G05	Unknown	AAA072	Gulf of Maine	Heterotrophs	118100	23620	5	0	3	2
AAA072-G06	Chlorophyta/Prasinophyta	AAA072	Gulf of Maine	Heterotrophs	268046	9927.6	27	0	19	8
AAA072-G07	Unknown	AAA072	Gulf of Maine	Heterotrophs	63355	7919.4	8	0	7	1
AAA072-G08	Cercozoa	AAA072	Gulf of Maine	Heterotrophs	122825	5848.8	21	0	21	0
AAA072-G09	Choanozoa	AAA072	Gulf of Maine	Heterotrophs	986239	6801.6	145	0	100	45
AAA072-G10	Stramenopile	AAA072	Gulf of Maine	Heterotrophs	291562	9718.7	30	23	6	1
AAA072-G11	Unknown	AAA072	Gulf of Maine	Heterotrophs	553742	4360.2	127	0	127	0
AAA072-G13	Alveolata	AAA072	Gulf of Maine	Heterotrophs	363412	8075.8	45	0	45	0
AAA072-G14	Alveolata	AAA072	Gulf of Maine	Heterotrophs	48917	6114.6	8	0	8	0
AAA072-G15	Unknown	AAA072	Gulf of Maine	Heterotrophs	290834	9088.6	32	0	31	1
AAA072-G16	Alveolata	AAA072	Gulf of Maine	Heterotrophs	231774	4730.1	49	0	49	0
AAA072-G17	Alveolata	AAA072	Gulf of Maine	Heterotrophs	79332	8814.7	9	4	5	0
AAA072-G18	Alveolata	AAA072	Gulf of Maine	Heterotrophs	2057794	4899.5	420	0	420	0
AAA072-G19	Cercozoa	AAA072	Gulf of Maine	Heterotrophs	385056	5834.2	66	0	65	1
AAA072-G20	Unknown	AAA072	Gulf of Maine	Heterotrophs	258677	8344.4	31	0	31	0
AAA072-G21	Unknown	AAA072	Gulf of Maine	Heterotrophs	345729	7055.7	49	0	49	0
AAA072-G22	Unknown	AAA072	Gulf of Maine	Heterotrophs	454053	10559.4	43	0	15	28
AAA072-G23	Cercozoa	AAA072	Gulf of Maine	Heterotrophs	54907	3921.9	14	0	13	1
AAA072-I03	Alveolata	AAA072	Gulf of Maine	Heterotrophs	45683	3514.1	13	0	13	0
AAA072-I04	Alveolata	AAA072	Gulf of Maine	Heterotrophs	97010	4619.5	21	0	21	0
AAA072-I05	Unknown	AAA072	Gulf of Maine	Heterotrophs	4571	4571	1	0	1	0
AAA072-I06	Alveolata	AAA072	Gulf of Maine	Heterotrophs	256453	4579.5	56	0	56	0
AAA072-I07	Alveolata	AAA072	Gulf of Maine	Heterotrophs	4426	2213	2	0	2	0
AAA072-I08	Stramenopile	AAA072	Gulf of Maine	Heterotrophs	33398	11132.7	3	0	1	2
AAA072-I10	Picozoa	AAA072	Gulf of Maine	Heterotrophs	247816	10325.7	24	0	10	14
AAA072-I11	Unknown	AAA072	Gulf of Maine	Heterotrophs	545124	45427	12	0	10	2
AAA072-I13	Unknown	AAA072	Gulf of Maine	Heterotrophs	328036	10251.1	32	0	20	12
AAA072-I14	Unknown	AAA072	Gulf of Maine	Heterotrophs	399252	5959	67	0	66	1
AAA072-I15	Alveolata	AAA072	Gulf of Maine	Heterotrophs	108182	5693.8	19	0	17	2
AAA072-I16	Alveolata	AAA072	Gulf of Maine	Heterotrophs	1825806	4894.9	373	1	372	0
AAA072-I17	Stramenopile	AAA072	Gulf of Maine	Heterotrophs	584079	5899.8	99	0	99	0
AAA072-I18	Stramenopile	AAA072	Gulf of Maine	Heterotrophs	1415093	13225.2	107	0	106	1
AAA072-I19	Unknown	AAA072	Gulf of Maine	Heterotrophs	655257	9636.1	68	18	47	3
AAA072-I20	Unknown	AAA072	Gulf of Maine	Heterotrophs	644374	8054.7	80	0	80	0
AAA072-I21	Alveolata	AAA072	Gulf of Maine	Heterotrophs	241194	8317	29	0	29	0
AAA072-I22	Cercozoa	AAA072	Gulf of Maine	Heterotrophs	373380	5744.3	65	0	63	2
AAA072-I23	Unknown	AAA072	Gulf of Maine	Heterotrophs	563949	56394.9	10	0	9	1
AAA072-J02	Unknown	AAA072	Gulf of Maine	Heterotrophs	311827	7795.7	40	0	32	8
AAA072-J03	Alveolata	AAA072	Gulf of Maine	Heterotrophs	208236	7437	28	0	27	1
AAA072-J04	Alveolata	AAA072	Gulf of Maine	Heterotrophs	100608	5589.3	18	0	18	0
AAA072-J05	Alveolata	AAA072	Gulf of Maine	Heterotrophs	78602	3930.1	20	0	20	0
AAA072-J06	Alveolata	AAA072	Gulf of Maine	Heterotrophs	212843	7339.4	29	0	25	4
AAA072-J07	Choanozoa	AAA072	Gulf of Maine	Heterotrophs	562620	5307.7	106	0	45	61
AAA072-J08	Unknown	AAA072	Gulf of Maine	Heterotrophs	3176	3176	1	0	1	0
AAA072-J09	Alveolata	AAA072	Gulf of Maine	Heterotrophs	500302	5750.6	87	0	86	1
AAA072-J10	Alveolata	AAA072	Gulf of Maine	Heterotrophs	65527	4680.5	14	0	14	0
AAA072-J11	Alveolata	AAA072	Gulf of Maine	Heterotrophs	117243	3663.8	32	0	32	0
AAA072-J13	Picozoa	AAA072	Gulf of Maine	Heterotrophs	279867	6508.5	43	1	36	6
AAA072-J14	Unknown	AAA072	Gulf of Maine	Heterotrophs	693061	4529.8	153	0	150	3
AAA072-J15	Cercozoa	AAA072	Gulf of Maine	Heterotrophs	170801	5337.5	32	0	31	1
AAA072-J16	Unknown	AAA072	Gulf of Maine	Heterotrophs	42312	7052	6	0	4	2
AAA072-J17	Alveolata	AAA072	Gulf of Maine	Heterotrophs	182306	4674.5	39	0	39	0
AAA072-J18	Cercozoa	AAA072	Gulf of Maine	Heterotrophs	170105	4361.7	39	0	39	0
AAA072-J19	Stramenopile	AAA072	Gulf of Maine	Heterotrophs	415018	6103.2	68	0	68	0
AAA072-J20	Stramenopile	AAA072	Gulf of Maine	Heterotrophs	477581	6202.4	77	0	75	2
AAA072-J21	Alveolata	AAA072	Gulf of Maine	Heterotrophs	179074	7163	25	0	25	0
AAA072-J22	Stramenopile	AAA072	Gulf of Maine	Heterotrophs	442798	6812.3	65	0	65	0
AAA072-J23	Alveolata	AAA072	Gulf of Maine	Heterotrophs	213715	4361.5	49	0	49	0
AAA072-K02	Unknown	AAA072	Gulf of Maine	Heterotrophs	59323	8474.7	7	0	2	5
AAA072-K03	Cercozoa	AAA072	Gulf of Maine	Heterotrophs	389063	4524	86	0	85	1
AAA072-K04	Alveolata	AAA072	Gulf of Maine	Heterotrophs	229101	5587.8	41	0	41	0
AAA072-K05	Chlorophyta/Prasinophyta	AAA072	Gulf of Maine	Heterotrophs	204537	5382.6	38	0	33	5
AAA072-K06	Stramenopile	AAA072	Gulf of Maine	Heterotrophs	274768	5846.1	47	0	46	1
AAA072-K07	Alveolata	AAA072	Gulf of Maine	Heterotrophs	87566	3648.6	24	0	24	0
AAA072-K08	Stramenopile	AAA072	Gulf of Maine	Heterotrophs	476872	4768.7	100	0	100	0
AAA072-K09	Unknown	AAA072	Gulf of Maine	Heterotrophs	131681	21946.8	6	0	2	4
AAA072-K10	Choanozoa	AAA072	Gulf of Maine	Heterotrophs	450129	11845.5	38	0	14	24
AAA072-K11	Unknown	AAA072	Gulf of Maine	Heterotrophs	93836	4265.3	22	0	22	0
AAA072-K13	Alveolata	AAA072	Gulf of Maine	Heterotrophs	162529	3611.8	45	0	45	0
AAA072-K14	Unknown	AAA072	Gulf of Maine	Heterotrophs	151258	4321.7	35	0	34	1
AAA072-K15	Unknown	AAA072	Gulf of Maine	Heterotrophs	100988	16831.3	6	0	3	3
AAA072-K16	Cercozoa	AAA072	Gulf of Maine	Heterotrophs	319283	6516	49	9	40	0
AAA072-K17	Unknown	AAA072	Gulf of Maine	Heterotrophs	623387	4452.8	140	1	138	1
AAA072-K18	Alveolata	AAA072	Gulf of Maine	Heterotrophs	368594	4440.9	83	0	83	0
AAA072-K19	Stramenopile	AAA072	Gulf of Maine	Heterotrophs	97899	4661.9	21	0	21	0
AAA072-K20	Alveolata	AAA072	Gulf of Maine	Heterotrophs	715087	6560.4	109	0	109	0
AAA072-K21	Alveolata	AAA072	Gulf of Maine	Heterotrophs	420086	6563.8	64	0	64	0
AAA072-K22	Alveolata	AAA072	Gulf of Maine	Heterotrophs	120669	5246.5	23	0	22	1
AAA072-K23	Stramenopile	AAA072	Gulf of Maine	Heterotrophs	250223	3971.8	63	0	63	0
AAA072-L02	Alveolata	AAA072	Gulf of Maine	Heterotrophs	271650	5779.8	47	0	46	1
AAA072-L03	Stramenopile	AAA072	Gulf of Maine	Heterotrophs	117111	3444.4	34	0	34	0
AAA072-L05	Stramenopile	AAA072	Gulf of Maine	Heterotrophs	317672	5294.5	60	1	59	0
AAA072-L06	Alveolata	AAA072	Gulf of Maine	Heterotrophs	145138	7256.9	20	0	19	1
AAA072-L07	Alveolata	AAA072	Gulf of Maine	Heterotrophs	124789	3466.4	36	0	36	0
AAA072-L08	Unknown	AAA072	Gulf of Maine	Heterotrophs	580065	6445.2	90	3	87	0
AAA072-L09	Chlorophyta/Prasinophyta	AAA072	Gulf of Maine	Heterotrophs	267584	5048.8	53	0	52	1
AAA072-L10	Unknown	AAA072	Gulf of Maine	Heterotrophs	30656	10218.7	3	0	1	2
AAA072-L11	Unknown	AAA072	Gulf of Maine	Heterotrophs	90037	9003.7	10	0	2	8
AAA072-L13	Alveolata	AAA072	Gulf of Maine	Heterotrophs	295001	4916.7	60	0	60	0
AAA072-L14	Stramenopile	AAA072	Gulf of Maine	Heterotrophs	1827930	5440.3	336	2	330	4
AAA072-L17	Stramenopile	AAA072	Gulf of Maine	Heterotrophs	773276	6186.2	125	0	125	0
AAA072-L18	Unknown	AAA072	Gulf of Maine	Heterotrophs	239691	4522.5	53	0	53	0
AAA072-L19	Alveolata	AAA072	Gulf of Maine	Heterotrophs	224021	6222.8	36	0	36	0
AAA072-L20	Alveolata	AAA072	Gulf of Maine	Heterotrophs	164122	4827.1	34	0	34	0
AAA072-L21	Stramenopile	AAA072	Gulf of Maine	Heterotrophs	1958176	7094.8	276	1	275	0
AAA072-L22	Alveolata	AAA072	Gulf of Maine	Heterotrophs	418707	4812.7	87	0	87	0
AAA072-L23	Cercozoa	AAA072	Gulf of Maine	Heterotrophs	186626	3888	48	0	48	0
AAA072-M02	Cercozoa	AAA072	Gulf of Maine	Heterotrophs	226543	3775.7	60	0	60	0
AAA072-M03	Unknown	AAA072	Gulf of Maine	Heterotrophs	47826	9565.2	5	0	5	0
AAA072-M04	Unknown	AAA072	Gulf of Maine	Heterotrophs	241001	4547.2	53	0	50	3
AAA072-M05	Stramenopile	AAA072	Gulf of Maine	Heterotrophs	205577	5139.4	40	0	40	0
AAA072-M07	Unknown	AAA072	Gulf of Maine	Heterotrophs	153803	9047.2	17	0	17	0
AAA072-M08	Picozoa	AAA072	Gulf of Maine	Heterotrophs	158357	7198	22	0	21	1
AAA072-M09	Stramenopile	AAA072	Gulf of Maine	Heterotrophs	290473	6314.6	46	0	46	0
AAA072-M10	Unknown	AAA072	Gulf of Maine	Heterotrophs	158980	4076.4	39	0	38	1
AAA072-M11	Unknown	AAA072	Gulf of Maine	Heterotrophs	2520	2520	1	0	1	0
AAA072-M13	Unknown	AAA072	Gulf of Maine	Heterotrophs	81916	10239.5	8	0	3	5
AAA072-M14	Unknown	AAA072	Gulf of Maine	Heterotrophs	380281	7313.1	52	8	44	0
AAA072-M15	Unknown	AAA072	Gulf of Maine	Heterotrophs	295093	5786.1	51	0	51	0
AAA072-M16	Other	AAA072	Gulf of Maine	Heterotrophs	299880	3844.6	78	0	73	5
AAA072-M17	Alveolata	AAA072	Gulf of Maine	Heterotrophs	236208	12432	19	0	19	0
AAA072-M18	Unknown	AAA072	Gulf of Maine	Heterotrophs	383319	7516.1	51	0	51	0
AAA072-M19	Cercozoa	AAA072	Gulf of Maine	Heterotrophs	256695	5133.9	50	0	49	1
AAA072-M20	Stramenopile	AAA072	Gulf of Maine	Heterotrophs	143218	4619.9	31	0	30	1
AAA072-M21	Unknown	AAA072	Gulf of Maine	Heterotrophs	57518	14379.5	4	0	3	1
AAA072-M22	Stramenopile	AAA072	Gulf of Maine	Heterotrophs	284807	7697.5	37	0	36	1
AAA072-M23	Stramenopile	AAA072	Gulf of Maine	Heterotrophs	757975	7504.7	101	1	96	4
AAA072-N02	Unknown	AAA072	Gulf of Maine	Heterotrophs	289352	17020.7	17	3	14	0
AAA072-N03	Unknown	AAA072	Gulf of Maine	Heterotrophs	325133	8787.4	37	0	34	3
AAA072-N04	Unknown	AAA072	Gulf of Maine	Heterotrophs	320387	8215.1	39	0	39	0
AAA072-N05	Stramenopile	AAA072	Gulf of Maine	Heterotrophs	96519	4021.6	24	0	24	0
AAA072-N06	Stramenopile	AAA072	Gulf of Maine	Heterotrophs	519440	6111.1	85	0	85	0
AAA072-N07	Stramenopile	AAA072	Gulf of Maine	Heterotrophs	461541	6072.9	76	0	76	0
AAA072-N08	Alveolata	AAA072	Gulf of Maine	Heterotrophs	121911	5300.5	23	0	23	0
AAA072-N09	Unknown	AAA072	Gulf of Maine	Heterotrophs	865243	9945.3	87	0	87	0
AAA072-N10	Unknown	AAA072	Gulf of Maine	Heterotrophs	257306	8300.2	31	2	29	0
AAA072-N11	Cercozoa	AAA072	Gulf of Maine	Heterotrophs	93874	4081.5	23	0	22	1
AAA072-N13	Unknown	AAA072	Gulf of Maine	Heterotrophs	198136	9435	21	0	20	1
AAA072-N14	Unknown	AAA072	Gulf of Maine	Heterotrophs	66957	5150.5	13	0	13	0
AAA072-N16	Alveolata	AAA072	Gulf of Maine	Heterotrophs	537255	5969.5	90	0	90	0
AAA072-N17	Unknown	AAA072	Gulf of Maine	Heterotrophs	406994	9249.9	44	8	33	3
AAA072-N18	Unknown	AAA072	Gulf of Maine	Heterotrophs	518752	4631.7	112	0	111	1
AAA072-N19	Cryptophyta/Katablepharidophyta	AAA072	Gulf of Maine	Heterotrophs	1022122	5188.4	197	1	192	4
AAA072-N20	Cercozoa	AAA072	Gulf of Maine	Heterotrophs	259892	5649.8	46	0	46	0
AAA072-N21	Stramenopile	AAA072	Gulf of Maine	Heterotrophs	193782	6682.1	29	0	26	3
AAA072-N22	Unknown	AAA072	Gulf of Maine	Heterotrophs	132461	5519.2	24	0	24	0
AAA072-N23	Stramenopile	AAA072	Gulf of Maine	Heterotrophs	463329	6525.8	71	0	71	0
AAA072-O02	Alveolata	AAA072	Gulf of Maine	Heterotrophs	25845	4307.5	6	0	6	0
AAA072-O03	Alveolata	AAA072	Gulf of Maine	Heterotrophs	51732	3695.1	14	0	14	0
AAA072-O04	Stramenopile	AAA072	Gulf of Maine	Heterotrophs	146584	4441.9	33	0	32	1
AAA072-O05	Unknown	AAA072	Gulf of Maine	Heterotrophs	13116	6558	2	0	2	0
AAA072-O06	Alveolata	AAA072	Gulf of Maine	Heterotrophs	28792	3599	8	0	7	1
AAA072-O07	Stramenopile	AAA072	Gulf of Maine	Heterotrophs	177065	5533.3	32	0	32	0
AAA072-O08	Stramenopile	AAA072	Gulf of Maine	Heterotrophs	135367	4102	33	8	25	0
AAA072-O09	Chlorophyta/Prasinophyta	AAA072	Gulf of Maine	Heterotrophs	142203	4587.2	31	0	31	0
AAA072-O10	Unknown	AAA072	Gulf of Maine	Heterotrophs	46961	3130.7	15	0	15	0
AAA072-O11	Alveolata	AAA072	Gulf of Maine	Heterotrophs	54392	3626.1	15	0	15	0
AAA072-O13	Unknown	AAA072	Gulf of Maine	Heterotrophs	192784	9180.2	21	0	15	6
AAA072-O14	Alveolata	AAA072	Gulf of Maine	Heterotrophs	403153	8227.6	49	0	49	0
AAA072-O15	Unknown	AAA072	Gulf of Maine	Heterotrophs	204232	5236.7	39	12	27	0
AAA072-O17	Unknown	AAA072	Gulf of Maine	Heterotrophs	15394	3078.8	5	1	4	0
AAA072-O18	Unknown	AAA072	Gulf of Maine	Heterotrophs	620212	8860.2	70	0	69	1
AAA072-O20	Alveolata	AAA072	Gulf of Maine	Heterotrophs	710667	6460.6	110	0	108	2
AAA072-O21	Stramenopile	AAA072	Gulf of Maine	Heterotrophs	403338	6954.1	58	20	36	2
AAA072-O22	Stramenopile	AAA072	Gulf of Maine	Heterotrophs	415208	6106	68	1	67	0
AAA072-P02	Alveolata	AAA072	Gulf of Maine	Heterotrophs	158337	4948	32	0	32	0
AAA072-P03	Alveolata	AAA072	Gulf of Maine	Heterotrophs	26192	3741.7	7	0	4	3
AAA072-P04	Alveolata	AAA072	Gulf of Maine	Heterotrophs	66653	5127.2	13	0	12	1
AAA072-P05	Cercozoa	AAA072	Gulf of Maine	Heterotrophs	66488	3693.8	18	0	18	0
AAA072-P06	Picozoa	AAA072	Gulf of Maine	Heterotrophs	73022	4868.1	15	0	9	6
AAA072-P07	Amoebozoa	AAA072	Gulf of Maine	Heterotrophs	180794	7860.6	23	0	13	10
AAA072-P08	Choanozoa	AAA072	Gulf of Maine	Heterotrophs	880733	11009.2	80	26	9	45
AAA072-P09	Stramenopile	AAA072	Gulf of Maine	Heterotrophs	230435	5359	43	0	43	0
AAA072-P10	Cercozoa	AAA072	Gulf of Maine	Heterotrophs	323081	6461.6	50	0	46	4
AAA072-P11	Unknown	AAA072	Gulf of Maine	Heterotrophs	38950	3245.8	12	0	12	0
AAA072-P13	Other	AAA072	Gulf of Maine	Heterotrophs	172185	10761.6	16	0	12	4
AAA072-P14	Stramenopile	AAA072	Gulf of Maine	Heterotrophs	385446	8760.1	44	0	44	0
AAA072-P15	Alveolata	AAA072	Gulf of Maine	Heterotrophs	11963	2990.8	4	0	4	0
AAA072-P16	Stramenopile	AAA072	Gulf of Maine	Heterotrophs	344353	6887.1	50	2	48	0
AAA072-P17	Stramenopile	AAA072	Gulf of Maine	Heterotrophs	412398	5727.8	72	0	72	0
AAA072-P18	Alveolata	AAA072	Gulf of Maine	Heterotrophs	186061	4044.8	46	0	46	0
AAA072-P19	Stramenopile	AAA072	Gulf of Maine	Heterotrophs	630720	9703.4	65	31	34	0
AAA072-P20	Alveolata	AAA072	Gulf of Maine	Heterotrophs	86662	5416.4	16	0	16	0
AAA072-P21	Alveolata	AAA072	Gulf of Maine	Heterotrophs	226263	5261.9	43	0	43	0
AAA072-P22	Stramenopile	AAA072	Gulf of Maine	Heterotrophs	128664	5594.1	23	0	23	0
AG-601-A01	Stramenopile	AG-601	Mediterranean	Phototrophs	54996	9166	6	0	6	0
AG-601-A02	Unknown	AG-601	Mediterranean	Phototrophs	464694	8605.4	54	0	54	0
AG-601-A03	Unknown	AG-601	Mediterranean	Phototrophs	77565	11080.7	7	0	7	0
AG-601-A04	Chlorophyta/Prasinophyta	AG-601	Mediterranean	Phototrophs	33122	8280.5	4	0	4	0
AG-601-A05	Unknown	AG-601	Mediterranean	Phototrophs	266863	5337.3	50	3	46	1
AG-601-A06	Unknown	AG-601	Mediterranean	Phototrophs	49983	12495.8	4	1	2	1
AG-601-A07	Unknown	AG-601	Mediterranean	Phototrophs	44688	8937.6	5	3	2	0
AG-601-A08	Unknown	AG-601	Mediterranean	Phototrophs	198530	4617	43	0	43	0
AG-601-A09	Unknown	AG-601	Mediterranean	Phototrophs	39453	6575.5	6	0	6	0
AG-601-A10	Unknown	AG-601	Mediterranean	Phototrophs	276871	14572.2	19	0	19	0
AG-601-A11	Chlorophyta/Prasinophyta	AG-601	Mediterranean	Phototrophs	115798	23159.6	5	1	4	0
AG-601-A13	Chlorophyta/Prasinophyta	AG-601	Mediterranean	Phototrophs	77585	12930.8	6	0	4	2
AG-601-A14	Unknown	AG-601	Mediterranean	Phototrophs	661491	7190.1	92	0	89	3
AG-601-A15	Unknown	AG-601	Mediterranean	Phototrophs	107211	9746.5	11	6	4	1
AG-601-A17	Chlorophyta/Prasinophyta	AG-601	Mediterranean	Phototrophs	685098	16709.7	41	0	41	0
AG-601-A18	Stramenopile	AG-601	Mediterranean	Phototrophs	76673	25557.7	3	1	2	0
AG-601-A19	Unknown	AG-601	Mediterranean	Phototrophs	9664	4832	2	0	2	0
AG-601-A21	Unknown	AG-601	Mediterranean	Phototrophs	431775	9186.7	47	0	47	0
AG-601-A22	Cryptophyta/Katablepharidophyta	AG-601	Mediterranean	Phototrophs	199097	13273.1	15	0	12	3
AG-601-A23	Unknown	AG-601	Mediterranean	Phototrophs	1517203	5725.3	265	0	265	0
AG-601-B02	Chlorophyta/Prasinophyta	AG-601	Mediterranean	Phototrophs	262126	10485	25	0	23	2
AG-601-B03	Unknown	AG-601	Mediterranean	Phototrophs	32653	8163.2	4	0	4	0
AG-601-B04	Unknown	AG-601	Mediterranean	Phototrophs	437087	7049.8	62	0	62	0
AG-601-B05	Unknown	AG-601	Mediterranean	Phototrophs	144438	48146	3	0	3	0
AG-601-B06	Chlorophyta/Prasinophyta	AG-601	Mediterranean	Phototrophs	64493	16123.2	4	0	4	0
AG-601-B07	Unknown	AG-601	Mediterranean	Phototrophs	598256	7207.9	83	0	82	1
AG-601-B08	Unknown	AG-601	Mediterranean	Phototrophs	371886	7589.5	49	1	48	0
AG-601-B09	Stramenopile	AG-601	Mediterranean	Phototrophs	42945	21472.5	2	0	2	0
AG-601-B10	Unknown	AG-601	Mediterranean	Phototrophs	1219848	13116.6	93	0	93	0
AG-601-B11	Unknown	AG-601	Mediterranean	Phototrophs	743797	7513.1	99	0	99	0
AG-601-B15	Unknown	AG-601	Mediterranean	Phototrophs	65116	8139.5	8	0	7	1
AG-601-B16	Unknown	AG-601	Mediterranean	Phototrophs	166141	5933.6	28	0	26	2
AG-601-B17	Unknown	AG-601	Mediterranean	Phototrophs	312211	7095.7	44	0	43	1
AG-601-B18	Chlorophyta/Prasinophyta	AG-601	Mediterranean	Phototrophs	101090	25272.5	4	0	4	0
AG-601-B19	Unknown	AG-601	Mediterranean	Phototrophs	7741	3870.5	2	0	1	1
AG-601-B20	Unknown	AG-601	Mediterranean	Phototrophs	457495	9149.9	50	0	50	0
AG-601-B21	Unknown	AG-601	Mediterranean	Phototrophs	217335	6791.7	32	0	32	0
AG-601-B22	Unknown	AG-601	Mediterranean	Phototrophs	82158	8215.8	10	0	10	0
AG-601-B23	Unknown	AG-601	Mediterranean	Phototrophs	116421	23284.2	5	1	4	0
AG-601-C02	Unknown	AG-601	Mediterranean	Phototrophs	10612	5306	2	0	1	1
AG-601-C03	Unknown	AG-601	Mediterranean	Phototrophs	208109	11561.6	18	0	17	1
AG-601-C04	Unknown	AG-601	Mediterranean	Phototrophs	49670	9934	5	1	3	1
AG-601-C06	Unknown	AG-601	Mediterranean	Phototrophs	49325	8220.8	6	0	5	1
AG-601-C07	Unknown	AG-601	Mediterranean	Phototrophs	203953	6798.4	30	1	27	2
AG-601-C08	Unknown	AG-601	Mediterranean	Phototrophs	34127	5687.8	6	4	2	0
AG-601-C09	Haptophyta	AG-601	Mediterranean	Phototrophs	367051	6221.2	59	1	57	1
AG-601-C10	Unknown	AG-601	Mediterranean	Phototrophs	334417	18578.7	18	0	18	0
AG-601-C11	Unknown	AG-601	Mediterranean	Phototrophs	298424	5145.2	58	4	54	0
AG-601-C13	Unknown	AG-601	Mediterranean	Phototrophs	90128	9012.8	10	0	9	1
AG-601-C14	Unknown	AG-601	Mediterranean	Phototrophs	170857	4380.9	39	0	39	0
AG-601-C15	Chlorophyta/Prasinophyta	AG-601	Mediterranean	Phototrophs	742436	7208.1	103	0	103	0
AG-601-C16	Unknown	AG-601	Mediterranean	Phototrophs	207814	10390.7	20	0	20	0
AG-601-C17	Unknown	AG-601	Mediterranean	Phototrophs	90892	22723	4	0	4	0
AG-601-C18	Chlorophyta/Prasinophyta	AG-601	Mediterranean	Phototrophs	137960	19708.6	7	0	4	3
AG-601-C19	Unknown	AG-601	Mediterranean	Phototrophs	1963694	12196.9	161	0	161	0
AG-601-C21	Unknown	AG-601	Mediterranean	Phototrophs	55293	7899	7	4	3	0
AG-601-C22	Unknown	AG-601	Mediterranean	Phototrophs	174788	24969.7	7	1	6	0
AG-601-C23	Chlorophyta/Prasinophyta	AG-601	Mediterranean	Phototrophs	75752	9469	8	5	3	0
AG-601-D02	Haptophyta	AG-601	Mediterranean	Phototrophs	85090	17018	5	0	5	0
AG-601-D03	Unknown	AG-601	Mediterranean	Phototrophs	336505	6867.4	49	0	49	0
AG-601-D05	Unknown	AG-601	Mediterranean	Phototrophs	58728	9788	6	0	6	0
AG-601-D06	Unknown	AG-601	Mediterranean	Phototrophs	91558	13079.7	7	0	4	3
AG-601-D07	Unknown	AG-601	Mediterranean	Phototrophs	46405	4218.6	11	0	11	0
AG-601-D08	Stramenopile	AG-601	Mediterranean	Phototrophs	387003	8234.1	47	2	44	1
AG-601-D09	Unknown	AG-601	Mediterranean	Phototrophs	115395	23079	5	1	4	0
AG-601-D10	Unknown	AG-601	Mediterranean	Phototrophs	116130	19355	6	0	6	0
AG-601-D11	Unknown	AG-601	Mediterranean	Phototrophs	67566	33783	2	0	2	0
AG-601-D13	Unknown	AG-601	Mediterranean	Phototrophs	928685	6360.9	146	0	146	0
AG-601-D14	Rhodophyta	AG-601	Mediterranean	Phototrophs	129776	43258.7	3	0	3	0
AG-601-D15	Unknown	AG-601	Mediterranean	Phototrophs	16178	3235.6	5	0	5	0
AG-601-D16	Unknown	AG-601	Mediterranean	Phototrophs	56452	9408.7	6	0	4	2
AG-601-D17	Stramenopile	AG-601	Mediterranean	Phototrophs	871005	8456.4	103	0	102	1
AG-601-D18	Unknown	AG-601	Mediterranean	Phototrophs	29018	9672.7	3	0	3	0
AG-601-D19	Unknown	AG-601	Mediterranean	Phototrophs	33123	11041	3	0	3	0
AG-601-D22	Unknown	AG-601	Mediterranean	Phototrophs	75014	25004.7	3	0	3	0
AG-601-D23	Unknown	AG-601	Mediterranean	Phototrophs	303466	8429.6	36	0	36	0
AG-601-E02	Unknown	AG-601	Mediterranean	Phototrophs	189107	8222	23	0	22	1
AG-601-E03	Unknown	AG-601	Mediterranean	Phototrophs	317168	7929.2	40	0	40	0
AG-601-E04	Unknown	AG-601	Mediterranean	Phototrophs	269088	7081.3	38	0	38	0
AG-601-E05	Unknown	AG-601	Mediterranean	Phototrophs	200899	7726.9	26	1	25	0
AG-601-E06	Unknown	AG-601	Mediterranean	Phototrophs	38429	12809.7	3	0	2	1
AG-601-E07	Haptophyta	AG-601	Mediterranean	Phototrophs	97255	32418.3	3	0	3	0
AG-601-E08	Chlorophyta/Prasinophyta	AG-601	Mediterranean	Phototrophs	25618	12809	2	0	1	1
AG-601-E10	Unknown	AG-601	Mediterranean	Phototrophs	167131	12856.2	13	4	9	0
AG-601-E11	Unknown	AG-601	Mediterranean	Phototrophs	73743	8193.7	9	1	4	4
AG-601-E13	Unknown	AG-601	Mediterranean	Phototrophs	239732	4994.4	48	0	47	1
AG-601-E14	Unknown	AG-601	Mediterranean	Phototrophs	388440	6265.2	62	0	62	0
AG-601-E17	Unknown	AG-601	Mediterranean	Phototrophs	242296	9691.8	25	1	23	1
AG-601-E18	Unknown	AG-601	Mediterranean	Phototrophs	119567	19927.8	6	0	6	0
AG-601-E19	Haptophyta	AG-601	Mediterranean	Phototrophs	134052	26810.4	5	0	4	1
AG-601-E20	Chlorophyta/Prasinophyta	AG-601	Mediterranean	Phototrophs	309339	6581.7	47	1	46	0
AG-601-E21	Unknown	AG-601	Mediterranean	Phototrophs	309342	11047.9	28	10	18	0
AG-601-E22	Unknown	AG-601	Mediterranean	Phototrophs	132607	10200.5	13	0	12	1
AG-601-E23	Unknown	AG-601	Mediterranean	Phototrophs	210230	7786.3	27	5	21	1
AG-601-F03	Stramenopile	AG-601	Mediterranean	Phototrophs	277824	6614.9	42	0	42	0
AG-601-F04	Stramenopile	AG-601	Mediterranean	Phototrophs	118666	19777.7	6	0	4	2
AG-601-F05	Chlorophyta/Prasinophyta	AG-601	Mediterranean	Phototrophs	92359	23089.8	4	0	4	0
AG-601-F07	Unknown	AG-601	Mediterranean	Phototrophs	97832	16305.3	6	3	3	0
AG-601-F08	Chlorophyta/Prasinophyta	AG-601	Mediterranean	Phototrophs	55360	9226.7	6	0	4	2
AG-601-F09	Unknown	AG-601	Mediterranean	Phototrophs	899526	8486.1	106	0	105	1
AG-601-F10	Chlorophyta/Prasinophyta	AG-601	Mediterranean	Phototrophs	189221	17201.9	11	0	10	1
AG-601-F13	Unknown	AG-601	Mediterranean	Phototrophs	106686	15240.9	7	0	2	5
AG-601-F14	Unknown	AG-601	Mediterranean	Phototrophs	836065	7670.3	109	3	106	0
AG-601-F15	Unknown	AG-601	Mediterranean	Phototrophs	82886	10360.8	8	0	8	0
AG-601-F17	Unknown	AG-601	Mediterranean	Phototrophs	57812	5781.2	10	5	5	0
AG-601-F18	Chlorophyta/Prasinophyta	AG-601	Mediterranean	Phototrophs	33381	11127	3	0	3	0
AG-601-F19	Stramenopile	AG-601	Mediterranean	Phototrophs	587476	7252.8	81	0	81	0
AG-601-F20	Unknown	AG-601	Mediterranean	Phototrophs	90993	6499.5	14	6	7	1
AG-601-F21	Chlorophyta/Prasinophyta	AG-601	Mediterranean	Phototrophs	39791	9947.8	4	0	4	0
AG-601-F22	Unknown	AG-601	Mediterranean	Phototrophs	111656	6568	17	0	17	0
AG-601-F23	Unknown	AG-601	Mediterranean	Phototrophs	111823	18637.2	6	1	3	2
AG-601-G02	Unknown	AG-601	Mediterranean	Phototrophs	122670	8178	15	1	12	2
AG-601-G03	Chlorophyta/Prasinophyta	AG-601	Mediterranean	Phototrophs	48806	16268.7	3	0	3	0
AG-601-G04	Chlorophyta/Prasinophyta	AG-601	Mediterranean	Phototrophs	65458	10909.7	6	0	6	0
AG-601-G05	Unknown	AG-601	Mediterranean	Phototrophs	35812	8953	4	0	4	0
AG-601-G06	Unknown	AG-601	Mediterranean	Phototrophs	73311	36655.5	2	0	2	0
AG-601-G07	Unknown	AG-601	Mediterranean	Phototrophs	987332	8296.9	119	0	119	0
AG-601-G08	Chlorophyta/Prasinophyta	AG-601	Mediterranean	Phototrophs	349936	11288.3	31	0	31	0
AG-601-G09	Unknown	AG-601	Mediterranean	Phototrophs	74307	37153.5	2	0	2	0
AG-601-G10	Unknown	AG-601	Mediterranean	Phototrophs	399742	12894.9	31	3	21	7
AG-601-G11	Unknown	AG-601	Mediterranean	Phototrophs	61415	30707.5	2	0	2	0
AG-601-G13	Unknown	AG-601	Mediterranean	Phototrophs	79236	7203.3	11	8	3	0
AG-601-G14	Unknown	AG-601	Mediterranean	Phototrophs	275933	14522.8	19	0	18	1
AG-601-G15	Unknown	AG-601	Mediterranean	Phototrophs	6191	6191	1	0	1	0
AG-601-G16	Unknown	AG-601	Mediterranean	Phototrophs	663264	13818	48	0	48	0
AG-601-G17	Unknown	AG-601	Mediterranean	Phototrophs	201525	10606.6	19	3	16	0
AG-601-G18	Haptophyta	AG-601	Mediterranean	Phototrophs	108762	21752.4	5	0	5	0
AG-601-G19	Unknown	AG-601	Mediterranean	Phototrophs	402612	7189.5	56	0	52	4
AG-601-G20	Unknown	AG-601	Mediterranean	Phototrophs	485266	7826.9	62	2	60	0
AG-601-G21	Chlorophyta/Prasinophyta	AG-601	Mediterranean	Phototrophs	57737	9622.8	6	0	6	0
AG-601-G22	Haptophyta	AG-601	Mediterranean	Phototrophs	97884	32628	3	0	3	0
AG-601-G23	Unknown	AG-601	Mediterranean	Phototrophs	30567	30567	1	0	1	0
AG-601-I02	Unknown	AG-601	Mediterranean	Phototrophs	56014	14003.5	4	0	4	0
AG-601-I03	Unknown	AG-601	Mediterranean	Phototrophs	120255	8589.6	14	0	14	0
AG-601-I04	Unknown	AG-601	Mediterranean	Phototrophs	320252	7625	42	1	40	1
AG-601-I05	Unknown	AG-601	Mediterranean	Phototrophs	95078	4527.5	21	1	20	0
AG-601-I06	Unknown	AG-601	Mediterranean	Phototrophs	270153	10005.7	27	3	24	0
AG-601-I07	Unknown	AG-601	Mediterranean	Phototrophs	222620	7420.7	30	2	28	0
AG-601-I08	Unknown	AG-601	Mediterranean	Phototrophs	361631	8410	43	0	43	0
AG-601-I09	Unknown	AG-601	Mediterranean	Phototrophs	46576	9315.2	5	0	5	0
AG-601-I10	Unknown	AG-601	Mediterranean	Phototrophs	188926	5397.9	35	0	35	0
AG-601-I11	Haptophyta	AG-601	Mediterranean	Phototrophs	83813	20953.2	4	0	4	0
AG-601-I13	Unknown	AG-601	Mediterranean	Phototrophs	250129	5211	48	0	48	0
AG-601-I15	Unknown	AG-601	Mediterranean	Phototrophs	7844	2614.7	3	0	3	0
AG-601-I16	Unknown	AG-601	Mediterranean	Phototrophs	176210	4518.2	39	1	38	0
AG-601-I17	Unknown	AG-601	Mediterranean	Phototrophs	12080	3020	4	0	4	0
AG-601-I18	Unknown	AG-601	Mediterranean	Phototrophs	77607	4850.4	16	1	15	0
AG-601-I19	Stramenopile	AG-601	Mediterranean	Phototrophs	169299	14108.2	12	0	11	1
AG-601-I20	Unknown	AG-601	Mediterranean	Phototrophs	260520	14473.3	18	0	18	0
AG-601-I21	Chlorophyta/Prasinophyta	AG-601	Mediterranean	Phototrophs	236939	9477.6	25	2	22	1
AG-601-I22	Unknown	AG-601	Mediterranean	Phototrophs	38688	9672	4	1	3	0
AG-601-I23	Chlorophyta/Prasinophyta	AG-601	Mediterranean	Phototrophs	2065285	9220	224	0	224	0
AG-601-J02	Unknown	AG-601	Mediterranean	Phototrophs	66124	13224.8	5	0	1	4
AG-601-J03	Chlorophyta/Prasinophyta	AG-601	Mediterranean	Phototrophs	129871	14430.1	9	0	4	5
AG-601-J04	Haptophyta	AG-601	Mediterranean	Phototrophs	98995	32998.3	3	0	3	0
AG-601-J05	Stramenopile	AG-601	Mediterranean	Phototrophs	51238	8539.7	6	1	5	0
AG-601-J06	Stramenopile	AG-601	Mediterranean	Phototrophs	151251	18906.4	8	0	8	0
AG-601-J08	Unknown	AG-601	Mediterranean	Phototrophs	675252	6370.3	106	1	105	0
AG-601-J10	Unknown	AG-601	Mediterranean	Phototrophs	48607	9721.4	5	2	3	0
AG-601-J11	Unknown	AG-601	Mediterranean	Phototrophs	609447	8126	75	0	74	1
AG-601-J14	Unknown	AG-601	Mediterranean	Phototrophs	96045	24011.2	4	0	3	1
AG-601-J15	Unknown	AG-601	Mediterranean	Phototrophs	74684	9335.5	8	4	2	2
AG-601-J16	Stramenopile	AG-601	Mediterranean	Phototrophs	89725	8972.5	10	0	10	0
AG-601-J17	Unknown	AG-601	Mediterranean	Phototrophs	358736	12370.2	29	0	29	0
AG-601-J18	Unknown	AG-601	Mediterranean	Phototrophs	45475	3248.2	14	0	13	1
AG-601-J19	Chlorophyta/Prasinophyta	AG-601	Mediterranean	Phototrophs	148340	9271.2	16	1	14	1
AG-601-J20	Unknown	AG-601	Mediterranean	Phototrophs	115010	9584.2	12	4	3	5
AG-601-J21	Chlorophyta/Prasinophyta	AG-601	Mediterranean	Phototrophs	371408	9773.9	38	0	38	0
AG-601-J23	Unknown	AG-601	Mediterranean	Phototrophs	703723	6832.3	103	0	103	0
AG-601-K02	Unknown	AG-601	Mediterranean	Phototrophs	84680	9408.9	9	0	9	0
AG-601-K03	Unknown	AG-601	Mediterranean	Phototrophs	302393	6047.9	50	0	50	0
AG-601-K04	Unknown	AG-601	Mediterranean	Phototrophs	183372	7052.8	26	2	24	0
AG-601-K05	Stramenopile	AG-601	Mediterranean	Phototrophs	158648	6101.8	26	0	26	0
AG-601-K07	Unknown	AG-601	Mediterranean	Phototrophs	115608	19268	6	0	6	0
AG-601-K08	Unknown	AG-601	Mediterranean	Phototrophs	25624	12812	2	0	1	1
AG-601-K09	Chlorophyta/Prasinophyta	AG-601	Mediterranean	Phototrophs	634734	7212.9	88	0	87	1
AG-601-K10	Unknown	AG-601	Mediterranean	Phototrophs	231345	6252.6	37	0	36	1
AG-601-K11	Unknown	AG-601	Mediterranean	Phototrophs	37449	6241.5	6	0	6	0
AG-601-K13	Chlorophyta/Prasinophyta	AG-601	Mediterranean	Phototrophs	459522	8670.2	53	0	53	0
AG-601-K14	Unknown	AG-601	Mediterranean	Phototrophs	512011	16000.3	32	3	25	4
AG-601-K15	Unknown	AG-601	Mediterranean	Phototrophs	253750	7463.2	34	1	30	3
AG-601-K16	Unknown	AG-601	Mediterranean	Phototrophs	83056	20764	4	2	2	0
AG-601-K17	Stramenopile	AG-601	Mediterranean	Phototrophs	182764	5221.8	35	2	33	0
AG-601-K18	Unknown	AG-601	Mediterranean	Phototrophs	64300	7144.4	9	0	6	3
AG-601-K19	Unknown	AG-601	Mediterranean	Phototrophs	620870	7959.9	78	1	77	0
AG-601-K20	Stramenopile	AG-601	Mediterranean	Phototrophs	107923	15417.6	7	0	7	0
AG-601-K21	Unknown	AG-601	Mediterranean	Phototrophs	88409	22102.2	4	0	3	1
AG-601-K22	Unknown	AG-601	Mediterranean	Phototrophs	20173	4034.6	5	0	5	0
AG-601-L02	Unknown	AG-601	Mediterranean	Phototrophs	217882	12104.6	18	0	18	0
AG-601-L04	Unknown	AG-601	Mediterranean	Phototrophs	63409	21136.3	3	2	1	0
AG-601-L06	Unknown	AG-601	Mediterranean	Phototrophs	58270	14567.5	4	1	3	0
AG-601-L07	Unknown	AG-601	Mediterranean	Phototrophs	378613	6642.3	57	0	57	0
AG-601-L08	Stramenopile	AG-601	Mediterranean	Phototrophs	391830	8707.3	45	0	43	2
AG-601-L09	Unknown	AG-601	Mediterranean	Phototrophs	576355	7485.1	77	0	77	0
AG-601-L10	Unknown	AG-601	Mediterranean	Phototrophs	70387	8798.4	8	3	5	0
AG-601-L11	Unknown	AG-601	Mediterranean	Phototrophs	651894	7854.1	83	0	82	1
AG-601-L14	Unknown	AG-601	Mediterranean	Phototrophs	26628	5325.6	5	2	2	1
AG-601-L15	Chlorophyta/Prasinophyta	AG-601	Mediterranean	Phototrophs	93484	31161.3	3	0	3	0
AG-601-L16	Stramenopile	AG-601	Mediterranean	Phototrophs	80083	8008.3	10	0	10	0
AG-601-L17	Unknown	AG-601	Mediterranean	Phototrophs	788600	6411.4	123	0	123	0
AG-601-L18	Unknown	AG-601	Mediterranean	Phototrophs	120023	12002.3	10	0	9	1
AG-601-L19	Stramenopile	AG-601	Mediterranean	Phototrophs	1506393	8510.7	177	1	176	0
AG-601-L20	Unknown	AG-601	Mediterranean	Phototrophs	863055	12692	68	0	68	0
AG-601-L21	Unknown	AG-601	Mediterranean	Phototrophs	4848	4848	1	0	1	0
AG-601-L22	Unknown	AG-601	Mediterranean	Phototrophs	102764	20552.8	5	0	2	3
AG-601-L23	Chlorophyta/Prasinophyta	AG-601	Mediterranean	Phototrophs	265030	18930.7	14	0	14	0
AG-601-M02	Unknown	AG-601	Mediterranean	Phototrophs	236684	9861.8	24	5	19	0
AG-601-M03	Unknown	AG-601	Mediterranean	Phototrophs	55185	11037	5	0	3	2
AG-601-M04	Unknown	AG-601	Mediterranean	Phototrophs	31616	31616	1	0	1	0
AG-601-M05	Unknown	AG-601	Mediterranean	Phototrophs	109997	13749.6	8	0	5	3
AG-601-M06	Unknown	AG-601	Mediterranean	Phototrophs	238674	9547	25	4	21	0
AG-601-M07	Unknown	AG-601	Mediterranean	Phototrophs	5151	2575.5	2	0	2	0
AG-601-M08	Unknown	AG-601	Mediterranean	Phototrophs	318601	10986.2	29	5	24	0
AG-601-M09	Unknown	AG-601	Mediterranean	Phototrophs	110222	6123.4	18	2	16	0
AG-601-M10	Unknown	AG-601	Mediterranean	Phototrophs	471274	6637.7	71	3	68	0
AG-601-M11	Unknown	AG-601	Mediterranean	Phototrophs	25389	25389	1	0	1	0
AG-601-M15	Unknown	AG-601	Mediterranean	Phototrophs	34694	11564.7	3	0	3	0
AG-601-M16	Unknown	AG-601	Mediterranean	Phototrophs	75400	10771.4	7	3	4	0
AG-601-M17	Unknown	AG-601	Mediterranean	Phototrophs	49653	9930.6	5	4	1	0
AG-601-M18	Chlorophyta/Prasinophyta	AG-601	Mediterranean	Phototrophs	101119	25279.8	4	0	4	0
AG-601-M19	Chlorophyta/Prasinophyta	AG-601	Mediterranean	Phototrophs	2246264	8288.8	271	0	270	1
AG-601-M20	Unknown	AG-601	Mediterranean	Phototrophs	224583	16041.6	14	1	13	0
AG-601-M21	Unknown	AG-601	Mediterranean	Phototrophs	495512	8693.2	57	0	57	0
AG-601-M22	Unknown	AG-601	Mediterranean	Phototrophs	336319	14013.3	24	3	21	0
AG-601-M23	Unknown	AG-601	Mediterranean	Phototrophs	51370	25685	2	1	1	0
AG-601-N02	Unknown	AG-601	Mediterranean	Phototrophs	96652	19330.4	5	2	1	2
AG-601-N04	Haptophyta	AG-601	Mediterranean	Phototrophs	257128	8294.5	31	0	31	0
AG-601-N05	Unknown	AG-601	Mediterranean	Phototrophs	95680	19136	5	0	4	1
AG-601-N06	Unknown	AG-601	Mediterranean	Phototrophs	318042	15902.1	20	0	20	0
AG-601-N07	Bacilliariophyceae	AG-601	Mediterranean	Phototrophs	94155	23538.8	4	0	4	0
AG-601-N09	Unknown	AG-601	Mediterranean	Phototrophs	415513	7554.8	55	1	52	2
AG-601-N10	Unknown	AG-601	Mediterranean	Phototrophs	98089	98089	1	0	1	0
AG-601-N11	Stramenopile	AG-601	Mediterranean	Phototrophs	475176	8336.4	57	0	56	1
AG-601-N13	Unknown	AG-601	Mediterranean	Phototrophs	158241	8791.2	18	4	13	1
AG-601-N14	Unknown	AG-601	Mediterranean	Phototrophs	16718	5572.7	3	0	3	0
AG-601-N16	Unknown	AG-601	Mediterranean	Phototrophs	35760	8940	4	0	4	0
AG-601-N17	Chlorophyta/Prasinophyta	AG-601	Mediterranean	Phototrophs	40099	8019.8	5	0	5	0
AG-601-N18	Unknown	AG-601	Mediterranean	Phototrophs	490836	7551.3	65	1	63	1
AG-601-N19	Unknown	AG-601	Mediterranean	Phototrophs	844359	13618.7	62	0	62	0
AG-601-N20	Unknown	AG-601	Mediterranean	Phototrophs	99808	16634.7	6	0	5	1
AG-601-N21	Unknown	AG-601	Mediterranean	Phototrophs	328832	12647.4	26	3	23	0
AG-601-N22	Chlorophyta/Prasinophyta	AG-601	Mediterranean	Phototrophs	632428	10367.7	61	0	61	0
AG-601-N23	Unknown	AG-601	Mediterranean	Phototrophs	240153	8281.1	29	0	28	1
AG-601-O02	Chlorophyta/Prasinophyta	AG-601	Mediterranean	Phototrophs	258639	11756.3	22	2	19	1
AG-601-O03	Unknown	AG-601	Mediterranean	Phototrophs	117828	9819	12	4	4	4
AG-601-O04	Chlorophyta/Prasinophyta	AG-601	Mediterranean	Phototrophs	36183	7236.6	5	0	5	0
AG-601-O05	Unknown	AG-601	Mediterranean	Phototrophs	346043	8651.1	40	0	35	5
AG-601-O06	Unknown	AG-601	Mediterranean	Phototrophs	370402	7716.7	48	0	48	0
AG-601-O07	Unknown	AG-601	Mediterranean	Phototrophs	176850	5526.6	32	0	32	0
AG-601-O08	Stramenopile	AG-601	Mediterranean	Phototrophs	252876	5880.8	43	0	40	3
AG-601-O09	Unknown	AG-601	Mediterranean	Phototrophs	304699	11719.2	26	0	26	0
AG-601-O10	Unknown	AG-601	Mediterranean	Phototrophs	630353	7163.1	88	1	85	2
AG-601-O11	Unknown	AG-601	Mediterranean	Phototrophs	28981	7245.2	4	0	1	3
AG-601-O14	Unknown	AG-601	Mediterranean	Phototrophs	34603	6920.6	5	3	2	0
AG-601-O15	Unknown	AG-601	Mediterranean	Phototrophs	548620	9796.8	56	0	56	0
AG-601-O16	Chlorophyta/Prasinophyta	AG-601	Mediterranean	Phototrophs	284873	8902.3	32	0	28	4
AG-601-O17	Unknown	AG-601	Mediterranean	Phototrophs	97160	32386.7	3	0	2	1
AG-601-O18	Unknown	AG-601	Mediterranean	Phototrophs	521521	6773	77	2	75	0
AG-601-O19	Bacilliariophyceae	AG-601	Mediterranean	Phototrophs	106047	17674.5	6	0	3	3
AG-601-O20	Stramenopile	AG-601	Mediterranean	Phototrophs	1051986	8092.2	130	0	129	1
AG-601-O21	Unknown	AG-601	Mediterranean	Phototrophs	104591	13073.9	8	4	3	1
AG-601-O22	Unknown	AG-601	Mediterranean	Phototrophs	51335	10267	5	2	3	0
AG-601-O23	Unknown	AG-601	Mediterranean	Phototrophs	116295	29073.8	4	0	4	0
AG-601-P01	Unknown	AG-601	Mediterranean	Phototrophs	295689	17393.5	17	0	17	0
AG-601-P02	Unknown	AG-601	Mediterranean	Phototrophs	17591	5863.7	3	0	3	0
AG-601-P03	Unknown	AG-601	Mediterranean	Phototrophs	317116	13213.2	24	3	21	0
AG-601-P04	Unknown	AG-601	Mediterranean	Phototrophs	60661	8665.9	7	0	7	0
AG-601-P06	Unknown	AG-601	Mediterranean	Phototrophs	324769	6495.4	50	0	48	2
AG-601-P07	Chlorophyta/Prasinophyta	AG-601	Mediterranean	Phototrophs	311148	15557.4	20	0	19	1
AG-601-P08	Chlorophyta/Prasinophyta	AG-601	Mediterranean	Phototrophs	353061	7845.8	45	0	45	0
AG-601-P09	Unknown	AG-601	Mediterranean	Phototrophs	7116	3558	2	0	2	0
AG-601-P11	Unknown	AG-601	Mediterranean	Phototrophs	129560	21593.3	6	0	3	3
AG-601-P13	Stramenopile	AG-601	Mediterranean	Phototrophs	172799	8228.5	21	0	21	0
AG-601-P14	Unknown	AG-601	Mediterranean	Phototrophs	94676	11834.5	8	1	7	0
AG-601-P15	Unknown	AG-601	Mediterranean	Phototrophs	119564	11956.4	10	1	5	4
AG-601-P16	Unknown	AG-601	Mediterranean	Phototrophs	298178	6212	48	0	48	0
AG-601-P17	Unknown	AG-601	Mediterranean	Phototrophs	538487	8974.8	60	1	59	0
AG-601-P18	Unknown	AG-601	Mediterranean	Phototrophs	311000	7232.6	43	2	41	0
AG-601-P19	Unknown	AG-601	Mediterranean	Phototrophs	67254	22418	3	0	3	0
AG-601-P20	Chlorophyta/Prasinophyta	AG-601	Mediterranean	Phototrophs	438515	9135.7	48	2	45	1
AG-601-P21	Unknown	AG-601	Mediterranean	Phototrophs	484572	6638	73	1	71	1
AG-601-P22	Unknown	AG-601	Mediterranean	Phototrophs	357479	5180.9	69	0	69	0
AG-601-P23	Unknown	AG-601	Mediterranean	Phototrophs	411686	8401.8	49	0	49	0
AG-605-A01	Unknown	AG-605	Gulf of Maine	Phototrophs	43387	7231.2	6	2	2	2
AG-605-A02	Unknown	AG-605	Gulf of Maine	Phototrophs	215323	10253.5	21	0	5	16
AG-605-A03	Chlorophyta/Prasinophyta	AG-605	Gulf of Maine	Phototrophs	732930	7881	93	0	93	0
AG-605-A04	Unknown	AG-605	Gulf of Maine	Phototrophs	439958	7096.1	62	0	60	2
AG-605-A05	Unknown	AG-605	Gulf of Maine	Phototrophs	422515	22237.6	19	0	16	3
AG-605-A06	Unknown	AG-605	Gulf of Maine	Phototrophs	91841	22960.2	4	2	1	1
AG-605-A07	Unknown	AG-605	Gulf of Maine	Phototrophs	278983	13949.1	20	1	18	1
AG-605-A08	Unknown	AG-605	Gulf of Maine	Phototrophs	256079	9849.2	26	2	22	2
AG-605-A09	Unknown	AG-605	Gulf of Maine	Phototrophs	159125	11366.1	14	0	7	7
AG-605-A10	Unknown	AG-605	Gulf of Maine	Phototrophs	354348	13124	27	0	27	0
AG-605-A11	Unknown	AG-605	Gulf of Maine	Phototrophs	59679	8525.6	7	0	3	4
AG-605-A13	Unknown	AG-605	Gulf of Maine	Phototrophs	105774	9615.8	11	0	5	6
AG-605-A14	Unknown	AG-605	Gulf of Maine	Phototrophs	779490	7567.9	103	0	103	0
AG-605-A15	Unknown	AG-605	Gulf of Maine	Phototrophs	142588	23764.7	6	1	1	4
AG-605-A16	Unknown	AG-605	Gulf of Maine	Phototrophs	868518	8041.8	108	0	108	0
AG-605-A17	Chlorophyta/Prasinophyta	AG-605	Gulf of Maine	Phototrophs	131136	14570.7	9	0	8	1
AG-605-A18	Chlorophyta/Prasinophyta	AG-605	Gulf of Maine	Phototrophs	412178	6757	61	0	61	0
AG-605-A19	Unknown	AG-605	Gulf of Maine	Phototrophs	42877	10719.2	4	0	3	1
AG-605-A20	Chlorophyta/Prasinophyta	AG-605	Gulf of Maine	Phototrophs	569859	7400.8	77	0	76	1
AG-605-A22	Chlorophyta/Prasinophyta	AG-605	Gulf of Maine	Phototrophs	315926	6075.5	52	0	52	0
AG-605-B02	Unknown	AG-605	Gulf of Maine	Phototrophs	493623	6952.4	71	0	71	0
AG-605-B03	Unknown	AG-605	Gulf of Maine	Phototrophs	422553	7413.2	57	0	55	2
AG-605-B05	Unknown	AG-605	Gulf of Maine	Phototrophs	438240	8115.6	54	0	54	0
AG-605-B06	Unknown	AG-605	Gulf of Maine	Phototrophs	268480	9257.9	29	0	29	0
AG-605-B07	Unknown	AG-605	Gulf of Maine	Phototrophs	159481	8860.1	18	0	14	4
AG-605-B08	Unknown	AG-605	Gulf of Maine	Phototrophs	68234	9747.7	7	0	7	0
AG-605-B09	Unknown	AG-605	Gulf of Maine	Phototrophs	35746	11915.3	3	0	2	1
AG-605-B10	Unknown	AG-605	Gulf of Maine	Phototrophs	473143	4731.4	100	0	100	0
AG-605-B11	Unknown	AG-605	Gulf of Maine	Phototrophs	471672	13476.3	35	0	19	16
AG-605-B13	Unknown	AG-605	Gulf of Maine	Phototrophs	441641	9814.2	45	24	17	4
AG-605-B14	Unknown	AG-605	Gulf of Maine	Phototrophs	785338	7932.7	99	0	95	4
AG-605-B15	Unknown	AG-605	Gulf of Maine	Phototrophs	3227417	9221.2	350	2	348	0
AG-605-B16	Unknown	AG-605	Gulf of Maine	Phototrophs	1159883	7435.1	156	3	153	0
AG-605-B18	Unknown	AG-605	Gulf of Maine	Phototrophs	73869	14773.8	5	0	1	4
AG-605-B19	Unknown	AG-605	Gulf of Maine	Phototrophs	420645	7010.8	60	1	50	9
AG-605-B20	Unknown	AG-605	Gulf of Maine	Phototrophs	288501	4306	67	0	67	0
AG-605-B21	Unknown	AG-605	Gulf of Maine	Phototrophs	28409	7102.2	4	0	2	2
AG-605-B22	Unknown	AG-605	Gulf of Maine	Phototrophs	383366	6609.8	58	0	52	6
AG-605-C02	Unknown	AG-605	Gulf of Maine	Phototrophs	621966	7317.2	85	0	83	2
AG-605-C03	Unknown	AG-605	Gulf of Maine	Phototrophs	601801	6613.2	91	1	88	2
AG-605-C06	Unknown	AG-605	Gulf of Maine	Phototrophs	203998	11999.9	17	0	13	4
AG-605-C07	Unknown	AG-605	Gulf of Maine	Phototrophs	265896	10635.8	25	0	21	4
AG-605-C08	Unknown	AG-605	Gulf of Maine	Phototrophs	153415	9588.4	16	0	11	5
AG-605-C09	Unknown	AG-605	Gulf of Maine	Phototrophs	579482	4635.9	125	0	125	0
AG-605-C10	Unknown	AG-605	Gulf of Maine	Phototrophs	211669	19242.6	11	2	4	5
AG-605-C11	Unknown	AG-605	Gulf of Maine	Phototrophs	1153189	7537.2	153	0	149	4
AG-605-C13	Chlorophyta/Prasinophyta	AG-605	Gulf of Maine	Phototrophs	1031091	11207.5	92	0	90	2
AG-605-C14	Unknown	AG-605	Gulf of Maine	Phototrophs	147264	16362.7	9	3	4	2
AG-605-C15	Unknown	AG-605	Gulf of Maine	Phototrophs	118567	16938.1	7	0	3	4
AG-605-C16	Chlorophyta/Prasinophyta	AG-605	Gulf of Maine	Phototrophs	115464	19244	6	0	4	2
AG-605-C17	Chlorophyta/Prasinophyta	AG-605	Gulf of Maine	Phototrophs	498503	7330.9	68	5	62	1
AG-605-C18	Unknown	AG-605	Gulf of Maine	Phototrophs	1088148	7772.5	140	0	132	8
AG-605-C19	Unknown	AG-605	Gulf of Maine	Phototrophs	136316	13631.6	10	0	4	6
AG-605-C20	Unknown	AG-605	Gulf of Maine	Phototrophs	676931	6386.1	106	0	105	1
AG-605-C21	Chlorophyta/Prasinophyta	AG-605	Gulf of Maine	Phototrophs	2439781	6647.9	367	0	365	2
AG-605-C22	Unknown	AG-605	Gulf of Maine	Phototrophs	742806	7579.7	98	1	97	0
AG-605-C23	Unknown	AG-605	Gulf of Maine	Phototrophs	827743	7594	109	4	99	6
AG-605-D02	Chlorophyta/Prasinophyta	AG-605	Gulf of Maine	Phototrophs	1300308	9157.1	142	0	141	1
AG-605-D03	Unknown	AG-605	Gulf of Maine	Phototrophs	568708	7582.8	75	3	67	5
AG-605-D04	Unknown	AG-605	Gulf of Maine	Phototrophs	176858	5359.3	33	0	28	5
AG-605-D05	Unknown	AG-605	Gulf of Maine	Phototrophs	510965	7405.3	69	0	69	0
AG-605-D06	Unknown	AG-605	Gulf of Maine	Phototrophs	640073	8768.1	73	0	72	1
AG-605-D07	Unknown	AG-605	Gulf of Maine	Phototrophs	643366	7751.4	83	6	77	0
AG-605-D08	Unknown	AG-605	Gulf of Maine	Phototrophs	890713	9278.3	96	0	93	3
AG-605-D09	Unknown	AG-605	Gulf of Maine	Phototrophs	678223	6459.3	105	0	105	0
AG-605-D10	Unknown	AG-605	Gulf of Maine	Phototrophs	123450	15431.2	8	2	2	4
AG-605-D11	Unknown	AG-605	Gulf of Maine	Phototrophs	1109341	9322.2	119	0	119	0
AG-605-D13	Unknown	AG-605	Gulf of Maine	Phototrophs	1676908	11726.6	143	0	142	1
AG-605-D14	Unknown	AG-605	Gulf of Maine	Phototrophs	685388	8461.6	81	0	74	7
AG-605-D15	Chlorophyta/Prasinophyta	AG-605	Gulf of Maine	Phototrophs	1538804	7891.3	195	3	192	0
AG-605-D16	Unknown	AG-605	Gulf of Maine	Phototrophs	39054	6509	6	0	5	1
AG-605-D17	Unknown	AG-605	Gulf of Maine	Phototrophs	1007741	23993.8	42	32	10	0
AG-605-D18	Unknown	AG-605	Gulf of Maine	Phototrophs	200583	10029.1	20	0	10	10
AG-605-D19	Unknown	AG-605	Gulf of Maine	Phototrophs	1130475	6013.2	188	0	187	1
AG-605-D20	Unknown	AG-605	Gulf of Maine	Phototrophs	509915	7610.7	67	0	67	0
AG-605-D21	Chlorophyta/Prasinophyta	AG-605	Gulf of Maine	Phototrophs	527350	8239.8	64	0	58	6
AG-605-D23	Chlorophyta/Prasinophyta	AG-605	Gulf of Maine	Phototrophs	116228	23245.6	5	3	1	1
AG-605-E02	Unknown	AG-605	Gulf of Maine	Phototrophs	345726	15031.6	23	3	17	3
AG-605-E03	Unknown	AG-605	Gulf of Maine	Phototrophs	309335	11456.9	27	0	23	4
AG-605-E04	Unknown	AG-605	Gulf of Maine	Phototrophs	70927	70927	1	0	1	0
AG-605-E05	Unknown	AG-605	Gulf of Maine	Phototrophs	534814	11626.4	46	3	43	0
AG-605-E06	Unknown	AG-605	Gulf of Maine	Phototrophs	449640	7494	60	2	57	1
AG-605-E08	Unknown	AG-605	Gulf of Maine	Phototrophs	96558	8778	11	0	9	2
AG-605-E09	Unknown	AG-605	Gulf of Maine	Phototrophs	376769	6977.2	54	0	54	0
AG-605-E10	Unknown	AG-605	Gulf of Maine	Phototrophs	858285	6866.3	125	0	124	1
AG-605-E11	Unknown	AG-605	Gulf of Maine	Phototrophs	636817	7155.2	89	3	81	5
AG-605-E13	Unknown	AG-605	Gulf of Maine	Phototrophs	627616	6973.5	90	3	81	6
AG-605-E14	Unknown	AG-605	Gulf of Maine	Phototrophs	55380	6153.3	9	0	5	4
AG-605-E15	Chlorophyta/Prasinophyta	AG-605	Gulf of Maine	Phototrophs	826552	6719.9	123	0	119	4
AG-605-E18	Unknown	AG-605	Gulf of Maine	Phototrophs	730852	13789.7	53	51	2	0
AG-605-E19	Unknown	AG-605	Gulf of Maine	Phototrophs	380379	6558.3	58	0	58	0
AG-605-E20	Chlorophyta/Prasinophyta	AG-605	Gulf of Maine	Phototrophs	89104	14850.7	6	2	2	2
AG-605-E21	Unknown	AG-605	Gulf of Maine	Phototrophs	175606	21950.8	8	3	2	3
AG-605-E22	Unknown	AG-605	Gulf of Maine	Phototrophs	611184	12223.7	50	0	50	0
AG-605-E23	Chlorophyta/Prasinophyta	AG-605	Gulf of Maine	Phototrophs	777974	6077.9	128	0	127	1
AG-605-F02	Unknown	AG-605	Gulf of Maine	Phototrophs	378858	5919.7	64	0	63	1
AG-605-F03	Unknown	AG-605	Gulf of Maine	Phototrophs	402242	8044.8	50	2	44	4
AG-605-F04	Chlorophyta/Prasinophyta	AG-605	Gulf of Maine	Phototrophs	417781	5570.4	75	0	75	0
AG-605-F05	Unknown	AG-605	Gulf of Maine	Phototrophs	111750	13968.8	8	0	4	4
AG-605-F06	Unknown	AG-605	Gulf of Maine	Phototrophs	167823	8391.1	20	0	20	0
AG-605-F07	Unknown	AG-605	Gulf of Maine	Phototrophs	232569	6120.2	38	0	31	7
AG-605-F08	Chlorophyta/Prasinophyta	AG-605	Gulf of Maine	Phototrophs	750583	6053.1	124	0	123	1
AG-605-F09	Unknown	AG-605	Gulf of Maine	Phototrophs	252489	36069.9	7	0	2	5
AG-605-F10	Unknown	AG-605	Gulf of Maine	Phototrophs	172907	21613.4	8	1	1	6
AG-605-F11	Unknown	AG-605	Gulf of Maine	Phototrophs	531365	7484	71	1	70	0
AG-605-F13	Unknown	AG-605	Gulf of Maine	Phototrophs	16891	5630.3	3	1	2	0
AG-605-F14	Stramenopile	AG-605	Gulf of Maine	Phototrophs	717042	8056.7	89	0	84	5
AG-605-F15	Chlorophyta/Prasinophyta	AG-605	Gulf of Maine	Phototrophs	662941	8391.7	79	2	74	3
AG-605-F16	Unknown	AG-605	Gulf of Maine	Phototrophs	1072580	11786.6	91	0	91	0
AG-605-F17	Unknown	AG-605	Gulf of Maine	Phototrophs	118652	10786.5	11	0	1	10
AG-605-F18	Unknown	AG-605	Gulf of Maine	Phototrophs	48854	9770.8	5	0	5	0
AG-605-F19	Unknown	AG-605	Gulf of Maine	Phototrophs	477754	15925.1	30	0	5	25
AG-605-F20	Unknown	AG-605	Gulf of Maine	Phototrophs	327187	6173.3	53	0	52	1
AG-605-F21	Unknown	AG-605	Gulf of Maine	Phototrophs	798011	9172.5	87	0	87	0
AG-605-F22	Unknown	AG-605	Gulf of Maine	Phototrophs	79281	13213.5	6	0	1	5
AG-605-F23	Chlorophyta/Prasinophyta	AG-605	Gulf of Maine	Phototrophs	365419	7165.1	51	0	51	0
AG-605-G02	Unknown	AG-605	Gulf of Maine	Phototrophs	108034	13504.2	8	1	4	3
AG-605-G03	Unknown	AG-605	Gulf of Maine	Phototrophs	723446	12692	57	0	25	32
AG-605-G04	Unknown	AG-605	Gulf of Maine	Phototrophs	49499	8249.8	6	1	1	4
AG-605-G05	Unknown	AG-605	Gulf of Maine	Phototrophs	450197	6620.5	68	0	62	6
AG-605-G06	Unknown	AG-605	Gulf of Maine	Phototrophs	321858	7663.3	42	0	39	3
AG-605-G07	Unknown	AG-605	Gulf of Maine	Phototrophs	122909	11173.5	11	1	5	5
AG-605-G08	Unknown	AG-605	Gulf of Maine	Phototrophs	63483	31741.5	2	1	1	0
AG-605-G09	Unknown	AG-605	Gulf of Maine	Phototrophs	125051	13894.6	9	0	5	4
AG-605-G10	Unknown	AG-605	Gulf of Maine	Phototrophs	7290	3645	2	0	1	1
AG-605-G11	Unknown	AG-605	Gulf of Maine	Phototrophs	681989	6557.6	104	0	103	1
AG-605-G13	Chlorophyta/Prasinophyta	AG-605	Gulf of Maine	Phototrophs	1031273	7582.9	136	2	133	1
AG-605-G14	Unknown	AG-605	Gulf of Maine	Phototrophs	16943	8471.5	2	0	2	0
AG-605-G15	Unknown	AG-605	Gulf of Maine	Phototrophs	275469	14498.4	19	0	9	10
AG-605-G17	Chlorophyta/Prasinophyta	AG-605	Gulf of Maine	Phototrophs	587609	7631.3	77	2	74	1
AG-605-G18	Unknown	AG-605	Gulf of Maine	Phototrophs	1231294	8263.7	149	1	147	1
AG-605-G19	Unknown	AG-605	Gulf of Maine	Phototrophs	542787	5899.9	92	0	92	0
AG-605-G20	Chlorophyta/Prasinophyta	AG-605	Gulf of Maine	Phototrophs	554852	8159.6	68	5	63	0
AG-605-G21	Unknown	AG-605	Gulf of Maine	Phototrophs	36553	18276.5	2	0	1	1
AG-605-G22	Unknown	AG-605	Gulf of Maine	Phototrophs	344762	11888.3	29	0	13	16
AG-605-G23	Unknown	AG-605	Gulf of Maine	Phototrophs	124862	12486.2	10	0	7	3
AG-605-I02	Unknown	AG-605	Gulf of Maine	Phototrophs	402687	8567.8	47	1	43	3
AG-605-I03	Unknown	AG-605	Gulf of Maine	Phototrophs	366164	6657.5	55	0	55	0
AG-605-I05	Unknown	AG-605	Gulf of Maine	Phototrophs	426164	6658.8	64	0	61	3
AG-605-I06	Unknown	AG-605	Gulf of Maine	Phototrophs	693594	12610.8	55	46	7	2
AG-605-I07	Unknown	AG-605	Gulf of Maine	Phototrophs	258238	9932.2	26	0	23	3
AG-605-I08	Unknown	AG-605	Gulf of Maine	Phototrophs	749064	7566.3	99	2	90	7
AG-605-I09	Chlorophyta/Prasinophyta	AG-605	Gulf of Maine	Phototrophs	262094	17472.9	15	0	5	10
AG-605-I10	Unknown	AG-605	Gulf of Maine	Phototrophs	290745	5933.6	49	0	45	4
AG-605-I11	Unknown	AG-605	Gulf of Maine	Phototrophs	164194	14926.7	11	1	10	0
AG-605-I13	Chlorophyta/Prasinophyta	AG-605	Gulf of Maine	Phototrophs	3410088	8903.6	383	7	376	0
AG-605-I14	Unknown	AG-605	Gulf of Maine	Phototrophs	842374	10399.7	81	3	76	2
AG-605-I15	Chlorophyta/Prasinophyta	AG-605	Gulf of Maine	Phototrophs	802499	7945.5	101	1	99	1
AG-605-I16	Unknown	AG-605	Gulf of Maine	Phototrophs	80938	16187.6	5	0	1	4
AG-605-I17	Unknown	AG-605	Gulf of Maine	Phototrophs	513932	7341.9	70	0	66	4
AG-605-I18	Chlorophyta/Prasinophyta	AG-605	Gulf of Maine	Phototrophs	2764990	9436.8	293	0	293	0
AG-605-I19	Unknown	AG-605	Gulf of Maine	Phototrophs	519513	6493.9	80	0	77	3
AG-605-I20	Unknown	AG-605	Gulf of Maine	Phototrophs	511878	10891	47	0	45	2
AG-605-I21	Unknown	AG-605	Gulf of Maine	Phototrophs	371307	8251.3	45	0	45	0
AG-605-I22	Unknown	AG-605	Gulf of Maine	Phototrophs	517849	5394.3	96	76	20	0
AG-605-I23	Unknown	AG-605	Gulf of Maine	Phototrophs	577245	9310.4	62	0	62	0
AG-605-J02	Unknown	AG-605	Gulf of Maine	Phototrophs	90726	8247.8	11	0	10	1
AG-605-J03	Unknown	AG-605	Gulf of Maine	Phototrophs	751747	7092	106	0	106	0
AG-605-J04	Unknown	AG-605	Gulf of Maine	Phototrophs	247169	5492.6	45	0	44	1
AG-605-J05	Unknown	AG-605	Gulf of Maine	Phototrophs	341148	7933.7	43	0	40	3
AG-605-J06	Unknown	AG-605	Gulf of Maine	Phototrophs	307232	7680.8	40	0	40	0
AG-605-J07	Unknown	AG-605	Gulf of Maine	Phototrophs	995359	9048.7	110	49	55	6
AG-605-J08	Unknown	AG-605	Gulf of Maine	Phototrophs	12233	3058.2	4	0	4	0
AG-605-J09	Unknown	AG-605	Gulf of Maine	Phototrophs	519498	8516.4	61	0	60	1
AG-605-J10	Unknown	AG-605	Gulf of Maine	Phototrophs	462007	3756.2	123	0	123	0
AG-605-J11	Unknown	AG-605	Gulf of Maine	Phototrophs	983720	4822.2	204	0	204	0
AG-605-J13	Unknown	AG-605	Gulf of Maine	Phototrophs	1763037	8316.2	212	0	208	4
AG-605-J14	Unknown	AG-605	Gulf of Maine	Phototrophs	69286	9898	7	3	2	2
AG-605-J15	Stramenopile	AG-605	Gulf of Maine	Phototrophs	950809	6743.3	141	0	141	0
AG-605-J16	Unknown	AG-605	Gulf of Maine	Phototrophs	29430	9810	3	0	1	2
AG-605-J17	Unknown	AG-605	Gulf of Maine	Phototrophs	566826	6668.5	85	0	84	1
AG-605-J18	Unknown	AG-605	Gulf of Maine	Phototrophs	683533	16671.5	41	12	15	14
AG-605-J19	Chlorophyta/Prasinophyta	AG-605	Gulf of Maine	Phototrophs	123210	9477.7	13	1	12	0
AG-605-J20	Chlorophyta/Prasinophyta	AG-605	Gulf of Maine	Phototrophs	90299	8209	11	0	7	4
AG-605-J21	Unknown	AG-605	Gulf of Maine	Phototrophs	156081	9755.1	16	0	3	13
AG-605-J22	Unknown	AG-605	Gulf of Maine	Phototrophs	505232	9906.5	51	0	48	3
AG-605-J23	Unknown	AG-605	Gulf of Maine	Phototrophs	463759	6820	68	0	66	2
AG-605-K02	Chlorophyta/Prasinophyta	AG-605	Gulf of Maine	Phototrophs	285370	11890.4	24	2	22	0
AG-605-K03	Unknown	AG-605	Gulf of Maine	Phototrophs	69801	8725.1	8	2	3	3
AG-605-K04	Unknown	AG-605	Gulf of Maine	Phototrophs	487408	9947.1	49	6	43	0
AG-605-K05	Unknown	AG-605	Gulf of Maine	Phototrophs	178308	19812	9	0	1	8
AG-605-K06	Unknown	AG-605	Gulf of Maine	Phototrophs	2560298	13839.4	185	0	183	2
AG-605-K07	Unknown	AG-605	Gulf of Maine	Phototrophs	601344	7245.1	83	0	81	2
AG-605-K08	Chlorophyta/Prasinophyta	AG-605	Gulf of Maine	Phototrophs	71848	7983.1	9	0	6	3
AG-605-K09	Unknown	AG-605	Gulf of Maine	Phototrophs	77269	15453.8	5	0	5	0
AG-605-K10	Unknown	AG-605	Gulf of Maine	Phototrophs	261150	14508.3	18	0	7	11
AG-605-K11	Unknown	AG-605	Gulf of Maine	Phototrophs	858357	7274.2	118	0	114	4
AG-605-K13	Unknown	AG-605	Gulf of Maine	Phototrophs	907656	8177.1	111	40	65	6
AG-605-K14	Chlorophyta/Prasinophyta	AG-605	Gulf of Maine	Phototrophs	549419	8324.5	66	2	62	2
AG-605-K15	Unknown	AG-605	Gulf of Maine	Phototrophs	99104	9910.4	10	0	6	4
AG-605-K16	Unknown	AG-605	Gulf of Maine	Phototrophs	973166	18021.6	54	47	6	1
AG-605-K17	Unknown	AG-605	Gulf of Maine	Phototrophs	339940	15451.8	22	0	19	3
AG-605-K18	Unknown	AG-605	Gulf of Maine	Phototrophs	352986	7353.9	48	0	47	1
AG-605-K19	Unknown	AG-605	Gulf of Maine	Phototrophs	1551566	8039.2	193	0	193	0
AG-605-K20	Unknown	AG-605	Gulf of Maine	Phototrophs	40514	10128.5	4	0	4	0
AG-605-K21	Unknown	AG-605	Gulf of Maine	Phototrophs	785905	11389.9	69	0	69	0
AG-605-K22	Chlorophyta/Prasinophyta	AG-605	Gulf of Maine	Phototrophs	531697	8180	65	0	65	0
AG-605-K23	Unknown	AG-605	Gulf of Maine	Phototrophs	672057	6588.8	102	0	100	2
AG-605-L02	Unknown	AG-605	Gulf of Maine	Phototrophs	166488	13874	12	0	10	2
AG-605-L03	Chlorophyta/Prasinophyta	AG-605	Gulf of Maine	Phototrophs	84083	12011.9	7	0	5	2
AG-605-L04	Chlorophyta/Prasinophyta	AG-605	Gulf of Maine	Phototrophs	354942	8254.5	43	4	39	0
AG-605-L05	Unknown	AG-605	Gulf of Maine	Phototrophs	246980	11761	21	0	20	1
AG-605-L06	Unknown	AG-605	Gulf of Maine	Phototrophs	101067	14438.1	7	0	5	2
AG-605-L07	Unknown	AG-605	Gulf of Maine	Phototrophs	525274	9379.9	56	5	50	1
AG-605-L08	Unknown	AG-605	Gulf of Maine	Phototrophs	58569	8367	7	0	2	5
AG-605-L10	Unknown	AG-605	Gulf of Maine	Phototrophs	1190454	8884	134	0	133	1
AG-605-L11	Unknown	AG-605	Gulf of Maine	Phototrophs	690404	9457.6	73	1	35	37
AG-605-L13	Unknown	AG-605	Gulf of Maine	Phototrophs	764836	7572.6	101	1	94	6
AG-605-L14	Unknown	AG-605	Gulf of Maine	Phototrophs	779815	6840.5	114	2	110	2
AG-605-L15	Unknown	AG-605	Gulf of Maine	Phototrophs	1381217	12332.3	112	3	108	1
AG-605-L16	Unknown	AG-605	Gulf of Maine	Phototrophs	534158	10078.5	53	1	52	0
AG-605-L17	Chlorophyta/Prasinophyta	AG-605	Gulf of Maine	Phototrophs	176368	16033.5	11	2	5	4
AG-605-L18	Chlorophyta/Prasinophyta	AG-605	Gulf of Maine	Phototrophs	516020	7478.6	69	5	59	5
AG-605-L19	Unknown	AG-605	Gulf of Maine	Phototrophs	681241	10644.4	64	0	64	0
AG-605-L20	Unknown	AG-605	Gulf of Maine	Phototrophs	1232468	9408.2	131	57	72	2
AG-605-L21	Unknown	AG-605	Gulf of Maine	Phototrophs	701464	6153.2	114	0	114	0
AG-605-L22	Unknown	AG-605	Gulf of Maine	Phototrophs	981749	9720.3	101	0	98	3
AG-605-L23	Unknown	AG-605	Gulf of Maine	Phototrophs	141919	12901.7	11	0	5	6
AG-605-M02	Unknown	AG-605	Gulf of Maine	Phototrophs	36477	7295.4	5	0	5	0
AG-605-M03	Unknown	AG-605	Gulf of Maine	Phototrophs	432845	8656.9	50	0	45	5
AG-605-M04	Unknown	AG-605	Gulf of Maine	Phototrophs	90579	12939.9	7	0	4	3
AG-605-M05	Unknown	AG-605	Gulf of Maine	Phototrophs	374141	3938.3	95	9	86	0
AG-605-M06	Unknown	AG-605	Gulf of Maine	Phototrophs	136036	12366.9	11	0	3	8
AG-605-M07	Unknown	AG-605	Gulf of Maine	Phototrophs	321159	6690.8	48	0	46	2
AG-605-M08	Unknown	AG-605	Gulf of Maine	Phototrophs	64523	16130.8	4	0	1	3
AG-605-M09	Unknown	AG-605	Gulf of Maine	Phototrophs	582856	15338.3	38	0	33	5
AG-605-M10	Stramenopile	AG-605	Gulf of Maine	Phototrophs	120010	8572.1	14	0	14	0
AG-605-M11	Unknown	AG-605	Gulf of Maine	Phototrophs	451861	10269.6	44	0	43	1
AG-605-M13	Unknown	AG-605	Gulf of Maine	Phototrophs	722176	8597.3	84	0	79	5
AG-605-M14	Unknown	AG-605	Gulf of Maine	Phototrophs	365255	13044.8	28	0	28	0
AG-605-M15	Unknown	AG-605	Gulf of Maine	Phototrophs	375640	8166.1	46	1	45	0
AG-605-M16	Unknown	AG-605	Gulf of Maine	Phototrophs	447922	8782.8	51	0	51	0
AG-605-M17	Unknown	AG-605	Gulf of Maine	Phototrophs	799176	9746	82	0	80	2
AG-605-M18	Chlorophyta/Prasinophyta	AG-605	Gulf of Maine	Phototrophs	98250	14035.7	7	0	4	3
AG-605-M19	Unknown	AG-605	Gulf of Maine	Phototrophs	65061	9294.4	7	0	6	1
AG-605-M20	Unknown	AG-605	Gulf of Maine	Phototrophs	369262	6967.2	53	2	50	1
AG-605-M21	Unknown	AG-605	Gulf of Maine	Phototrophs	281026	8265.5	34	0	33	1
AG-605-M22	Unknown	AG-605	Gulf of Maine	Phototrophs	211461	16266.2	13	8	1	4
AG-605-M23	Unknown	AG-605	Gulf of Maine	Phototrophs	282711	18847.4	15	3	3	9
AG-605-N02	Unknown	AG-605	Gulf of Maine	Phototrophs	101879	7836.8	13	1	5	7
AG-605-N03	Chlorophyta/Prasinophyta	AG-605	Gulf of Maine	Phototrophs	357668	10519.6	34	2	32	0
AG-605-N04	Unknown	AG-605	Gulf of Maine	Phototrophs	303309	5321.2	57	0	57	0
AG-605-N05	Unknown	AG-605	Gulf of Maine	Phototrophs	19550	9775	2	0	1	1
AG-605-N06	Unknown	AG-605	Gulf of Maine	Phototrophs	319384	9393.6	34	0	34	0
AG-605-N07	Unknown	AG-605	Gulf of Maine	Phototrophs	358761	9696.2	37	0	32	5
AG-605-N08	Unknown	AG-605	Gulf of Maine	Phototrophs	374466	7065.4	53	0	53	0
AG-605-N09	Unknown	AG-605	Gulf of Maine	Phototrophs	440858	8644.3	51	2	48	1
AG-605-N10	Unknown	AG-605	Gulf of Maine	Phototrophs	334195	8354.9	40	0	37	3
AG-605-N11	Chlorophyta/Prasinophyta	AG-605	Gulf of Maine	Phototrophs	363119	7410.6	49	1	46	2
AG-605-N13	Unknown	AG-605	Gulf of Maine	Phototrophs	511967	8981.9	57	0	57	0
AG-605-N14	Unknown	AG-605	Gulf of Maine	Phototrophs	600049	8219.8	73	0	72	1
AG-605-N15	Unknown	AG-605	Gulf of Maine	Phototrophs	426904	15811.3	27	0	26	1
AG-605-N17	Unknown	AG-605	Gulf of Maine	Phototrophs	275825	8897.6	31	0	27	4
AG-605-N18	Unknown	AG-605	Gulf of Maine	Phototrophs	673110	11408.6	59	0	59	0
AG-605-N19	Unknown	AG-605	Gulf of Maine	Phototrophs	530429	12055.2	44	0	41	3
AG-605-N20	Unknown	AG-605	Gulf of Maine	Phototrophs	530012	9815	54	2	48	4
AG-605-N21	Unknown	AG-605	Gulf of Maine	Phototrophs	333021	13320.8	25	0	8	17
AG-605-N22	Unknown	AG-605	Gulf of Maine	Phototrophs	439942	6376	69	4	65	0
AG-605-N23	Unknown	AG-605	Gulf of Maine	Phototrophs	238755	15917	15	6	4	5
AG-605-O02	Unknown	AG-605	Gulf of Maine	Phototrophs	573864	7861.2	73	0	71	2
AG-605-O03	Unknown	AG-605	Gulf of Maine	Phototrophs	235503	4906.3	48	0	48	0
AG-605-O04	Chlorophyta/Prasinophyta	AG-605	Gulf of Maine	Phototrophs	356287	5018.1	71	0	69	2
AG-605-O05	Unknown	AG-605	Gulf of Maine	Phototrophs	90268	18053.6	5	0	5	0
AG-605-O06	Unknown	AG-605	Gulf of Maine	Phototrophs	116324	14540.5	8	0	2	6
AG-605-O07	Unknown	AG-605	Gulf of Maine	Phototrophs	277405	9246.8	30	0	29	1
AG-605-O08	Unknown	AG-605	Gulf of Maine	Phototrophs	194322	3737	52	0	52	0
AG-605-O09	Unknown	AG-605	Gulf of Maine	Phototrophs	112192	28048	4	0	1	3
AG-605-O10	Stramenopile	AG-605	Gulf of Maine	Phototrophs	98032	10892.4	9	0	8	1
AG-605-O11	Unknown	AG-605	Gulf of Maine	Phototrophs	945879	8758.1	108	0	107	1
AG-605-O13	Unknown	AG-605	Gulf of Maine	Phototrophs	810548	10260.1	79	1	77	1
AG-605-O14	Unknown	AG-605	Gulf of Maine	Phototrophs	467744	8995.1	52	0	49	3
AG-605-O15	Unknown	AG-605	Gulf of Maine	Phototrophs	816112	6800.9	120	0	119	1
AG-605-O16	Unknown	AG-605	Gulf of Maine	Phototrophs	209201	11622.3	18	0	17	1
AG-605-O18	Unknown	AG-605	Gulf of Maine	Phototrophs	27497	9165.7	3	0	2	1
AG-605-O19	Unknown	AG-605	Gulf of Maine	Phototrophs	387784	9233	42	2	38	2
AG-605-O20	Chlorophyta/Prasinophyta	AG-605	Gulf of Maine	Phototrophs	713062	9260.5	77	0	77	0
AG-605-O21	Unknown	AG-605	Gulf of Maine	Phototrophs	518275	9778.8	53	0	53	0
AG-605-O22	Chlorophyta/Prasinophyta	AG-605	Gulf of Maine	Phototrophs	351949	7821.1	45	3	42	0
AG-605-O23	Unknown	AG-605	Gulf of Maine	Phototrophs	978643	7767	126	3	123	0
AG-605-P01	Unknown	AG-605	Gulf of Maine	Phototrophs	165224	11014.9	15	3	8	4
AG-605-P02	Unknown	AG-605	Gulf of Maine	Phototrophs	288003	8727.4	33	0	26	7
AG-605-P03	Unknown	AG-605	Gulf of Maine	Phototrophs	368920	9708.4	38	2	33	3
AG-605-P04	Unknown	AG-605	Gulf of Maine	Phototrophs	543287	7873.7	69	0	66	3
AG-605-P05	Unknown	AG-605	Gulf of Maine	Phototrophs	102431	25607.8	4	0	2	2
AG-605-P06	Unknown	AG-605	Gulf of Maine	Phototrophs	436042	4791.7	91	0	89	2
AG-605-P08	Unknown	AG-605	Gulf of Maine	Phototrophs	361965	8043.7	45	0	43	2
AG-605-P09	Chlorophyta/Prasinophyta	AG-605	Gulf of Maine	Phototrophs	487685	8265.8	59	0	57	2
AG-605-P10	Unknown	AG-605	Gulf of Maine	Phototrophs	361676	6130.1	59	3	56	0
AG-605-P11	Chlorophyta/Prasinophyta	AG-605	Gulf of Maine	Phototrophs	694081	16525.7	42	14	28	0
AG-605-P13	Unknown	AG-605	Gulf of Maine	Phototrophs	450254	10471	43	0	42	1
AG-605-P14	Unknown	AG-605	Gulf of Maine	Phototrophs	275597	16211.6	17	0	17	0
AG-605-P15	Unknown	AG-605	Gulf of Maine	Phototrophs	54989	13747.2	4	0	3	1
AG-605-P16	Unknown	AG-605	Gulf of Maine	Phototrophs	1004326	10916.6	92	0	91	1
AG-605-P17	Unknown	AG-605	Gulf of Maine	Phototrophs	465447	8165.7	57	1	54	2
AG-605-P18	Unknown	AG-605	Gulf of Maine	Phototrophs	11741	11741	1	0	1	0
AG-605-P19	Unknown	AG-605	Gulf of Maine	Phototrophs	57645	8235	7	3	1	3
AG-605-P20	Unknown	AG-605	Gulf of Maine	Phototrophs	506030	8433.8	60	0	60	0
AG-605-P21	Unknown	AG-605	Gulf of Maine	Phototrophs	67551	11258.5	6	0	5	1
AG-605-P22	Chlorophyta/Prasinophyta	AG-605	Gulf of Maine	Phototrophs	62023	20674.3	3	0	3	0
AG-605-P23	Unknown	AG-605	Gulf of Maine	Phototrophs	463122	7236.3	64	0	64	0
AG-614-A01	Unknown	AG-614	Mediterranean	Heterotrophs	506034	9922.2	51	6	45	0
AG-614-A02	Stramenopile	AG-614	Mediterranean	Heterotrophs	362435	3939.5	92	0	91	1
AG-614-A03	Unknown	AG-614	Mediterranean	Heterotrophs	847263	9738.7	87	41	46	0
AG-614-A04	Unknown	AG-614	Mediterranean	Heterotrophs	418897	19947.5	21	0	17	4
AG-614-A05	Unknown	AG-614	Mediterranean	Heterotrophs	1589862	5999.5	265	4	260	1
AG-614-A06	Unknown	AG-614	Mediterranean	Heterotrophs	1042028	15552.7	67	50	17	0
AG-614-A07	Unknown	AG-614	Mediterranean	Heterotrophs	1462983	12398.2	118	24	93	1
AG-614-A08	Unknown	AG-614	Mediterranean	Heterotrophs	1029818	10402.2	99	4	95	0
AG-614-A09	Unknown	AG-614	Mediterranean	Heterotrophs	683479	8234.7	83	2	81	0
AG-614-A10	Unknown	AG-614	Mediterranean	Heterotrophs	914042	9935.2	92	10	82	0
AG-614-A11	Unknown	AG-614	Mediterranean	Heterotrophs	532496	10441.1	51	7	44	0
AG-614-A13	Unknown	AG-614	Mediterranean	Heterotrophs	811680	5010.4	162	2	158	2
AG-614-A14	Unknown	AG-614	Mediterranean	Heterotrophs	1277095	10731.9	119	35	82	2
AG-614-A15	Unknown	AG-614	Mediterranean	Heterotrophs	522005	5613	93	0	93	0
AG-614-A18	Unknown	AG-614	Mediterranean	Heterotrophs	227173	9086.9	25	0	19	6
AG-614-A20	Unknown	AG-614	Mediterranean	Heterotrophs	1140809	10095.7	113	24	89	0
AG-614-A21	Unknown	AG-614	Mediterranean	Heterotrophs	365760	5627.1	65	2	62	1
AG-614-A22	Unknown	AG-614	Mediterranean	Heterotrophs	1048817	5993.2	175	2	173	0
AG-614-A23	Unknown	AG-614	Mediterranean	Heterotrophs	921985	5209	177	1	176	0
AG-614-B02	Unknown	AG-614	Mediterranean	Heterotrophs	2292	2292	1	0	1	0
AG-614-B03	Unknown	AG-614	Mediterranean	Heterotrophs	478373	7474.6	64	9	54	1
AG-614-B04	Unknown	AG-614	Mediterranean	Heterotrophs	1775011	13051.6	136	28	106	2
AG-614-B05	Unknown	AG-614	Mediterranean	Heterotrophs	141791	7877.3	18	0	16	2
AG-614-B06	Unknown	AG-614	Mediterranean	Heterotrophs	1167289	10330	113	94	18	1
AG-614-B07	Unknown	AG-614	Mediterranean	Heterotrophs	917443	4959.2	185	0	184	1
AG-614-B08	Unknown	AG-614	Mediterranean	Heterotrophs	631381	5956.4	106	0	106	0
AG-614-B09	Unknown	AG-614	Mediterranean	Heterotrophs	848380	5581.4	152	1	151	0
AG-614-B10	Stramenopile	AG-614	Mediterranean	Heterotrophs	1158812	5942.6	195	0	195	0
AG-614-B13	Unknown	AG-614	Mediterranean	Heterotrophs	778986	6773.8	115	89	26	0
AG-614-B14	Unknown	AG-614	Mediterranean	Heterotrophs	1401106	11484.5	122	22	99	1
AG-614-B15	Unknown	AG-614	Mediterranean	Heterotrophs	272883	4787.4	57	0	57	0
AG-614-B16	Unknown	AG-614	Mediterranean	Heterotrophs	1306646	14681.4	89	36	53	0
AG-614-B18	Unknown	AG-614	Mediterranean	Heterotrophs	656977	5429.6	121	0	121	0
AG-614-B19	Unknown	AG-614	Mediterranean	Heterotrophs	195724	5592.1	35	2	33	0
AG-614-B20	Unknown	AG-614	Mediterranean	Heterotrophs	164575	13714.6	12	0	7	5
AG-614-B21	Unknown	AG-614	Mediterranean	Heterotrophs	521533	8023.6	65	12	51	2
AG-614-B22	Unknown	AG-614	Mediterranean	Heterotrophs	356989	3605.9	99	0	99	0
AG-614-B23	Unknown	AG-614	Mediterranean	Heterotrophs	260114	7030.1	37	18	19	0
AG-614-C02	Chlorophyta/Prasinophyta	AG-614	Mediterranean	Heterotrophs	303083	6588.8	46	0	46	0
AG-614-C03	Unknown	AG-614	Mediterranean	Heterotrophs	447822	5395.4	83	0	83	0
AG-614-C04	Unknown	AG-614	Mediterranean	Heterotrophs	1769833	7563.4	234	0	232	2
AG-614-C05	Unknown	AG-614	Mediterranean	Heterotrophs	10931	5465.5	2	0	2	0
AG-614-C06	Unknown	AG-614	Mediterranean	Heterotrophs	459906	7417.8	62	16	46	0
AG-614-C07	Unknown	AG-614	Mediterranean	Heterotrophs	1794152	10743.4	167	10	156	1
AG-614-C09	Unknown	AG-614	Mediterranean	Heterotrophs	1018212	7070.9	144	11	123	10
AG-614-C10	Stramenopile	AG-614	Mediterranean	Heterotrophs	594667	6068	98	0	97	1
AG-614-C11	Stramenopile	AG-614	Mediterranean	Heterotrophs	1616763	5836.7	277	0	277	0
AG-614-C13	Unknown	AG-614	Mediterranean	Heterotrophs	236740	6230	38	0	38	0
AG-614-C14	Unknown	AG-614	Mediterranean	Heterotrophs	5339	5339	1	0	1	0
AG-614-C15	Unknown	AG-614	Mediterranean	Heterotrophs	875085	9944.1	88	15	73	0
AG-614-C16	Unknown	AG-614	Mediterranean	Heterotrophs	2139370	5556.8	385	1	384	0
AG-614-C17	Stramenopile	AG-614	Mediterranean	Heterotrophs	743582	6885	108	0	108	0
AG-614-C18	Unknown	AG-614	Mediterranean	Heterotrophs	1073337	9252.9	116	12	103	1
AG-614-C19	Unknown	AG-614	Mediterranean	Heterotrophs	244317	6786.6	36	2	33	1
AG-614-C20	Unknown	AG-614	Mediterranean	Heterotrophs	30932	7733	4	0	2	2
AG-614-C21	Unknown	AG-614	Mediterranean	Heterotrophs	2002004	11310.8	177	15	162	0
AG-614-C22	Unknown	AG-614	Mediterranean	Heterotrophs	1005574	7182.7	140	13	126	1
AG-614-C23	Unknown	AG-614	Mediterranean	Heterotrophs	935130	7924.8	118	5	113	0
AG-614-D02	Unknown	AG-614	Mediterranean	Heterotrophs	864369	7203.1	120	2	117	1
AG-614-D03	Unknown	AG-614	Mediterranean	Heterotrophs	1525598	6604.3	231	0	231	0
AG-614-D06	Unknown	AG-614	Mediterranean	Heterotrophs	214025	6294.9	34	12	22	0
AG-614-D07	Unknown	AG-614	Mediterranean	Heterotrophs	408491	7294.5	56	3	53	0
AG-614-D08	Unknown	AG-614	Mediterranean	Heterotrophs	214177	6490.2	33	0	33	0
AG-614-D09	Unknown	AG-614	Mediterranean	Heterotrophs	388731	6588.7	59	41	18	0
AG-614-D10	Unknown	AG-614	Mediterranean	Heterotrophs	350276	7452.7	47	37	10	0
AG-614-D11	Unknown	AG-614	Mediterranean	Heterotrophs	355337	6580.3	54	0	54	0
AG-614-D13	Unknown	AG-614	Mediterranean	Heterotrophs	46850	2465.8	19	1	18	0
AG-614-D14	Unknown	AG-614	Mediterranean	Heterotrophs	1120530	6295.1	178	0	178	0
AG-614-D15	Unknown	AG-614	Mediterranean	Heterotrophs	50024	10004.8	5	0	3	2
AG-614-D16	Unknown	AG-614	Mediterranean	Heterotrophs	1262323	11908.7	106	17	88	1
AG-614-D17	Unknown	AG-614	Mediterranean	Heterotrophs	2026968	10897.7	186	55	130	1
AG-614-D18	Unknown	AG-614	Mediterranean	Heterotrophs	669699	5035.3	133	0	133	0
AG-614-D20	Unknown	AG-614	Mediterranean	Heterotrophs	493700	7595.4	65	0	65	0
AG-614-D21	Unknown	AG-614	Mediterranean	Heterotrophs	285546	6489.7	44	6	38	0
AG-614-D22	Unknown	AG-614	Mediterranean	Heterotrophs	790993	5308.7	149	0	149	0
AG-614-D23	Unknown	AG-614	Mediterranean	Heterotrophs	463426	5388.7	86	0	86	0
AG-614-E02	Unknown	AG-614	Mediterranean	Heterotrophs	23712	5928	4	0	4	0
AG-614-E04	Unknown	AG-614	Mediterranean	Heterotrophs	172856	5576	31	4	27	0
AG-614-E05	Unknown	AG-614	Mediterranean	Heterotrophs	1536178	12801.5	120	99	21	0
AG-614-E06	Unknown	AG-614	Mediterranean	Heterotrophs	445492	5568.6	80	0	77	3
AG-614-E07	Unknown	AG-614	Mediterranean	Heterotrophs	51046	5671.8	9	3	2	4
AG-614-E08	Unknown	AG-614	Mediterranean	Heterotrophs	219515	4390.3	50	0	49	1
AG-614-E09	Unknown	AG-614	Mediterranean	Heterotrophs	1340383	11861.8	113	33	80	0
AG-614-E10	Unknown	AG-614	Mediterranean	Heterotrophs	2452190	12705.6	193	30	163	0
AG-614-E11	Unknown	AG-614	Mediterranean	Heterotrophs	1115677	12678.1	88	62	26	0
AG-614-E13	Unknown	AG-614	Mediterranean	Heterotrophs	2285663	7670	298	14	281	3
AG-614-E14	Unknown	AG-614	Mediterranean	Heterotrophs	443499	13044.1	34	10	24	0
AG-614-E15	Unknown	AG-614	Mediterranean	Heterotrophs	93249	4907.8	19	0	19	0
AG-614-E16	Unknown	AG-614	Mediterranean	Heterotrophs	329690	6220.6	53	4	48	1
AG-614-E17	Unknown	AG-614	Mediterranean	Heterotrophs	875129	5147.8	170	0	170	0
AG-614-E18	Unknown	AG-614	Mediterranean	Heterotrophs	920456	5752.9	160	0	159	1
AG-614-E19	Stramenopile	AG-614	Mediterranean	Heterotrophs	1792365	5895.9	304	2	302	0
AG-614-E20	Unknown	AG-614	Mediterranean	Heterotrophs	649839	9846	66	3	63	0
AG-614-E21	Stramenopile	AG-614	Mediterranean	Heterotrophs	524142	4638.4	113	0	106	7
AG-614-E22	Unknown	AG-614	Mediterranean	Heterotrophs	438181	5546.6	79	0	79	0
AG-614-E23	Unknown	AG-614	Mediterranean	Heterotrophs	924084	18119.3	51	29	19	3
AG-614-F04	Unknown	AG-614	Mediterranean	Heterotrophs	416034	13867.8	30	7	23	0
AG-614-F05	Unknown	AG-614	Mediterranean	Heterotrophs	491383	5713.8	86	8	77	1
AG-614-F06	Unknown	AG-614	Mediterranean	Heterotrophs	27227	4537.8	6	0	6	0
AG-614-F07	Unknown	AG-614	Mediterranean	Heterotrophs	156439	6016.9	26	0	26	0
AG-614-F08	Unknown	AG-614	Mediterranean	Heterotrophs	1876568	12106.9	155	41	110	4
AG-614-F10	Unknown	AG-614	Mediterranean	Heterotrophs	637178	4939.4	129	1	128	0
AG-614-F11	Other	AG-614	Mediterranean	Heterotrophs	641003	5007.8	128	0	127	1
AG-614-F13	Unknown	AG-614	Mediterranean	Heterotrophs	331413	5098.7	65	0	64	1
AG-614-F14	Unknown	AG-614	Mediterranean	Heterotrophs	2354612	11952.3	197	54	141	2
AG-614-F16	Unknown	AG-614	Mediterranean	Heterotrophs	630196	8752.7	72	16	56	0
AG-614-F17	Unknown	AG-614	Mediterranean	Heterotrophs	35793	8948.2	4	0	4	0
AG-614-F18	Unknown	AG-614	Mediterranean	Heterotrophs	1163741	9309.9	125	16	109	0
AG-614-F19	Unknown	AG-614	Mediterranean	Heterotrophs	665216	7002.3	95	1	94	0
AG-614-F20	Unknown	AG-614	Mediterranean	Heterotrophs	632838	18081.1	35	13	22	0
AG-614-F21	Unknown	AG-614	Mediterranean	Heterotrophs	1283778	11360.9	113	43	63	7
AG-614-F22	Unknown	AG-614	Mediterranean	Heterotrophs	1011332	9631.7	105	10	95	0
AG-614-F23	Unknown	AG-614	Mediterranean	Heterotrophs	2025700	12504.3	162	35	124	3
AG-614-G02	Unknown	AG-614	Mediterranean	Heterotrophs	1168031	9270.1	126	26	100	0
AG-614-G03	Unknown	AG-614	Mediterranean	Heterotrophs	384853	8950.1	43	1	40	2
AG-614-G04	Unknown	AG-614	Mediterranean	Heterotrophs	54479	4190.7	13	4	9	0
AG-614-G05	Stramenopile	AG-614	Mediterranean	Heterotrophs	1059912	5353.1	198	0	197	1
AG-614-G06	Unknown	AG-614	Mediterranean	Heterotrophs	518541	8102.2	64	1	63	0
AG-614-G07	Unknown	AG-614	Mediterranean	Heterotrophs	926022	11024.1	84	9	75	0
AG-614-G08	Unknown	AG-614	Mediterranean	Heterotrophs	710680	7985.2	89	24	65	0
AG-614-G09	Unknown	AG-614	Mediterranean	Heterotrophs	388637	4739.5	82	0	82	0
AG-614-G10	Unknown	AG-614	Mediterranean	Heterotrophs	2539781	7035.4	361	0	360	1
AG-614-G11	Unknown	AG-614	Mediterranean	Heterotrophs	235732	3022.2	78	0	78	0
AG-614-G13	Unknown	AG-614	Mediterranean	Heterotrophs	961810	9338	103	33	69	1
AG-614-G14	Unknown	AG-614	Mediterranean	Heterotrophs	223608	6987.8	32	0	32	0
AG-614-G15	Unknown	AG-614	Mediterranean	Heterotrophs	1610375	12883	125	108	16	1
AG-614-G16	Unknown	AG-614	Mediterranean	Heterotrophs	171819	8591	20	0	19	1
AG-614-G17	Unknown	AG-614	Mediterranean	Heterotrophs	1138070	6287.7	181	0	181	0
AG-614-G18	Unknown	AG-614	Mediterranean	Heterotrophs	610408	7927.4	77	8	69	0
AG-614-G19	Unknown	AG-614	Mediterranean	Heterotrophs	2352445	13757	171	20	150	1
AG-614-G20	Unknown	AG-614	Mediterranean	Heterotrophs	599259	8098.1	74	21	53	0
AG-614-G21	Unknown	AG-614	Mediterranean	Heterotrophs	155940	51980	3	0	3	0
AG-614-G22	Unknown	AG-614	Mediterranean	Heterotrophs	170315	10644.7	16	2	13	1
AG-614-G23	Unknown	AG-614	Mediterranean	Heterotrophs	888505	10704.9	83	72	11	0
AG-614-I02	Unknown	AG-614	Mediterranean	Heterotrophs	93836	4691.8	20	2	18	0
AG-614-I03	Unknown	AG-614	Mediterranean	Heterotrophs	520922	7549.6	69	7	62	0
AG-614-I04	Unknown	AG-614	Mediterranean	Heterotrophs	479362	6751.6	71	4	67	0
AG-614-I05	Unknown	AG-614	Mediterranean	Heterotrophs	1665217	10343	161	4	157	0
AG-614-I06	Unknown	AG-614	Mediterranean	Heterotrophs	8826	2942	3	0	3	0
AG-614-I07	Unknown	AG-614	Mediterranean	Heterotrophs	877074	5414	162	1	161	0
AG-614-I08	Unknown	AG-614	Mediterranean	Heterotrophs	53668	10733.6	5	0	5	0
AG-614-I09	Unknown	AG-614	Mediterranean	Heterotrophs	1463459	6838.6	214	0	213	1
AG-614-I10	Unknown	AG-614	Mediterranean	Heterotrophs	13036	13036	1	0	1	0
AG-614-I11	Rhodophyta	AG-614	Mediterranean	Heterotrophs	12101	6050.5	2	0	1	1
AG-614-I13	Unknown	AG-614	Mediterranean	Heterotrophs	1430261	5885.8	243	1	242	0
AG-614-I14	Unknown	AG-614	Mediterranean	Heterotrophs	843827	6114.7	138	0	137	1
AG-614-I16	Unknown	AG-614	Mediterranean	Heterotrophs	75569	10795.6	7	0	3	4
AG-614-I17	Unknown	AG-614	Mediterranean	Heterotrophs	1311029	9639.9	136	68	54	14
AG-614-I18	Unknown	AG-614	Mediterranean	Heterotrophs	1016321	12394.2	82	60	22	0
AG-614-I19	Unknown	AG-614	Mediterranean	Heterotrophs	1213804	5277.4	230	2	228	0
AG-614-I20	Unknown	AG-614	Mediterranean	Heterotrophs	16125	5375	3	0	2	1
AG-614-I21	Unknown	AG-614	Mediterranean	Heterotrophs	467256	11125.1	42	0	8	34
AG-614-I22	Unknown	AG-614	Mediterranean	Heterotrophs	878584	11872.8	74	24	49	1
AG-614-I23	Unknown	AG-614	Mediterranean	Heterotrophs	91756	5097.6	18	0	15	3
AG-614-J02	Unknown	AG-614	Mediterranean	Heterotrophs	1555604	13183.1	118	34	84	0
AG-614-J03	Unknown	AG-614	Mediterranean	Heterotrophs	377889	11114.4	34	24	10	0
AG-614-J04	Unknown	AG-614	Mediterranean	Heterotrophs	736779	5581.7	132	1	131	0
AG-614-J05	Unknown	AG-614	Mediterranean	Heterotrophs	476271	12872.2	37	14	23	0
AG-614-J06	Unknown	AG-614	Mediterranean	Heterotrophs	457843	4923	93	0	93	0
AG-614-J07	Unknown	AG-614	Mediterranean	Heterotrophs	54834	10966.8	5	0	3	2
AG-614-J08	Unknown	AG-614	Mediterranean	Heterotrophs	365839	4407.7	83	0	83	0
AG-614-J10	Unknown	AG-614	Mediterranean	Heterotrophs	780051	14717.9	53	47	6	0
AG-614-J11	Unknown	AG-614	Mediterranean	Heterotrophs	1394467	8060.5	173	0	173	0
AG-614-J13	Unknown	AG-614	Mediterranean	Heterotrophs	1319428	9773.5	135	102	33	0
AG-614-J14	Unknown	AG-614	Mediterranean	Heterotrophs	451746	9034.9	50	39	9	2
AG-614-J15	Unknown	AG-614	Mediterranean	Heterotrophs	8196	2732	3	0	3	0
AG-614-J16	Unknown	AG-614	Mediterranean	Heterotrophs	225111	9379.6	24	4	19	1
AG-614-J17	Unknown	AG-614	Mediterranean	Heterotrophs	872380	7520.5	116	0	116	0
AG-614-J18	Unknown	AG-614	Mediterranean	Heterotrophs	1002804	9460.4	106	86	20	0
AG-614-J19	Unknown	AG-614	Mediterranean	Heterotrophs	1378157	10440.6	132	106	26	0
AG-614-J20	Unknown	AG-614	Mediterranean	Heterotrophs	38965	12988.3	3	0	3	0
AG-614-J21	Unknown	AG-614	Mediterranean	Heterotrophs	50275	3867.3	13	0	13	0
AG-614-J22	Unknown	AG-614	Mediterranean	Heterotrophs	473985	7899.8	60	0	60	0
AG-614-J23	Unknown	AG-614	Mediterranean	Heterotrophs	8937	4468.5	2	0	2	0
AG-614-K02	Unknown	AG-614	Mediterranean	Heterotrophs	310901	5978.9	52	0	51	1
AG-614-K03	Unknown	AG-614	Mediterranean	Heterotrophs	1592191	5528.4	288	0	286	2
AG-614-K04	Unknown	AG-614	Mediterranean	Heterotrophs	668931	7432.6	90	8	80	2
AG-614-K05	Unknown	AG-614	Mediterranean	Heterotrophs	76957	5496.9	14	0	14	0
AG-614-K06	Unknown	AG-614	Mediterranean	Heterotrophs	776698	6873.4	113	0	113	0
AG-614-K08	Unknown	AG-614	Mediterranean	Heterotrophs	616908	7010.3	88	43	45	0
AG-614-K09	Unknown	AG-614	Mediterranean	Heterotrophs	1124402	11712.5	96	29	67	0
AG-614-K11	Unknown	AG-614	Mediterranean	Heterotrophs	620679	4004.4	155	0	155	0
AG-614-K13	Unknown	AG-614	Mediterranean	Heterotrophs	2179035	14823.4	147	121	26	0
AG-614-K14	Unknown	AG-614	Mediterranean	Heterotrophs	202806	5964.9	34	0	32	2
AG-614-K15	Unknown	AG-614	Mediterranean	Heterotrophs	331692	7713.8	43	30	13	0
AG-614-K16	Unknown	AG-614	Mediterranean	Heterotrophs	1661654	6838.1	243	0	243	0
AG-614-K17	Unknown	AG-614	Mediterranean	Heterotrophs	669124	10621	63	17	43	3
AG-614-K18	Unknown	AG-614	Mediterranean	Heterotrophs	2191120	8299.7	264	0	264	0
AG-614-K19	Unknown	AG-614	Mediterranean	Heterotrophs	1691255	10841.4	156	120	36	0
AG-614-K20	Unknown	AG-614	Mediterranean	Heterotrophs	1462994	9818.8	149	18	131	0
AG-614-K22	Unknown	AG-614	Mediterranean	Heterotrophs	472123	6131.5	77	0	76	1
AG-614-K23	Unknown	AG-614	Mediterranean	Heterotrophs	1198618	9512.8	126	19	107	0
AG-614-L02	Unknown	AG-614	Mediterranean	Heterotrophs	2231405	15495.9	144	18	125	1
AG-614-L03	Unknown	AG-614	Mediterranean	Heterotrophs	90603	11325.4	8	5	2	1
AG-614-L04	Unknown	AG-614	Mediterranean	Heterotrophs	449499	6243	72	1	71	0
AG-614-L06	Unknown	AG-614	Mediterranean	Heterotrophs	224704	4780.9	47	0	47	0
AG-614-L07	Stramenopile	AG-614	Mediterranean	Heterotrophs	900239	6295.4	143	0	143	0
AG-614-L09	Unknown	AG-614	Mediterranean	Heterotrophs	626024	7279.3	86	0	83	3
AG-614-L10	Unknown	AG-614	Mediterranean	Heterotrophs	54658	4554.8	12	0	11	1
AG-614-L11	Unknown	AG-614	Mediterranean	Heterotrophs	328689	5766.5	57	0	57	0
AG-614-L13	Alveolata	AG-614	Mediterranean	Heterotrophs	2361963	7312.6	323	0	321	2
AG-614-L14	Unknown	AG-614	Mediterranean	Heterotrophs	348948	6344.5	55	1	54	0
AG-614-L15	Unknown	AG-614	Mediterranean	Heterotrophs	1189025	9908.5	120	39	80	1
AG-614-L16	Unknown	AG-614	Mediterranean	Heterotrophs	867875	7818.7	111	28	82	1
AG-614-L17	Unknown	AG-614	Mediterranean	Heterotrophs	937675	10903.2	86	36	50	0
AG-614-L18	Unknown	AG-614	Mediterranean	Heterotrophs	767325	12179.8	63	17	45	1
AG-614-L19	Unknown	AG-614	Mediterranean	Heterotrophs	60173	3760.8	16	0	13	3
AG-614-L20	Unknown	AG-614	Mediterranean	Heterotrophs	1518003	10766	141	38	102	1
AG-614-L21	Unknown	AG-614	Mediterranean	Heterotrophs	1144331	11797.2	97	50	47	0
AG-614-L22	Unknown	AG-614	Mediterranean	Heterotrophs	36548	12182.7	3	0	3	0
AG-614-L23	Apusozoa	AG-614	Mediterranean	Heterotrophs	1235725	6469.8	191	1	188	2
AG-614-M02	Unknown	AG-614	Mediterranean	Heterotrophs	112920	5646	20	0	20	0
AG-614-M03	Unknown	AG-614	Mediterranean	Heterotrophs	1661137	9946.9	167	9	158	0
AG-614-M04	Unknown	AG-614	Mediterranean	Heterotrophs	1036179	17865.2	58	51	7	0
AG-614-M05	Unknown	AG-614	Mediterranean	Heterotrophs	271672	10448.9	26	1	22	3
AG-614-M06	Unknown	AG-614	Mediterranean	Heterotrophs	135450	7967.6	17	0	17	0
AG-614-M07	Unknown	AG-614	Mediterranean	Heterotrophs	193826	7454.8	26	0	26	0
AG-614-M08	Unknown	AG-614	Mediterranean	Heterotrophs	978462	12874.5	76	13	63	0
AG-614-M09	Unknown	AG-614	Mediterranean	Heterotrophs	1315440	5001.7	263	1	260	2
AG-614-M10	Unknown	AG-614	Mediterranean	Heterotrophs	1217301	12296	99	34	64	1
AG-614-M11	Unknown	AG-614	Mediterranean	Heterotrophs	75538	3284.3	23	6	17	0
AG-614-M14	Unknown	AG-614	Mediterranean	Heterotrophs	509209	10834.2	47	4	43	0
AG-614-M15	Unknown	AG-614	Mediterranean	Heterotrophs	1682302	5374.8	313	1	312	0
AG-614-M16	Unknown	AG-614	Mediterranean	Heterotrophs	526310	7739.9	68	55	13	0
AG-614-M17	Unknown	AG-614	Mediterranean	Heterotrophs	586606	8147.3	72	15	53	4
AG-614-M18	Unknown	AG-614	Mediterranean	Heterotrophs	759942	9267.6	82	7	75	0
AG-614-M19	Unknown	AG-614	Mediterranean	Heterotrophs	875463	8668	101	7	94	0
AG-614-M20	Stramenopile	AG-614	Mediterranean	Heterotrophs	1314205	4563.2	288	0	287	1
AG-614-M21	Unknown	AG-614	Mediterranean	Heterotrophs	1523828	10025.2	152	18	134	0
AG-614-M22	Unknown	AG-614	Mediterranean	Heterotrophs	226910	5402.6	42	0	42	0
AG-614-M23	Unknown	AG-614	Mediterranean	Heterotrophs	168240	6008.6	28	0	28	0
AG-614-N02	Unknown	AG-614	Mediterranean	Heterotrophs	22179	7393	3	0	3	0
AG-614-N03	Unknown	AG-614	Mediterranean	Heterotrophs	171042	3563.4	48	0	48	0
AG-614-N04	Unknown	AG-614	Mediterranean	Heterotrophs	85746	3429.8	25	7	18	0
AG-614-N05	Unknown	AG-614	Mediterranean	Heterotrophs	1405645	6360.4	221	1	220	0
AG-614-N06	Unknown	AG-614	Mediterranean	Heterotrophs	393908	6791.5	58	3	55	0
AG-614-N07	Unknown	AG-614	Mediterranean	Heterotrophs	364759	6288.9	58	36	22	0
AG-614-N08	Unknown	AG-614	Mediterranean	Heterotrophs	535049	5753.2	93	0	93	0
AG-614-N09	Unknown	AG-614	Mediterranean	Heterotrophs	46194	4199.5	11	2	9	0
AG-614-N10	Unknown	AG-614	Mediterranean	Heterotrophs	1640689	13559.4	121	42	79	0
AG-614-N11	Unknown	AG-614	Mediterranean	Heterotrophs	516922	8205.1	63	21	41	1
AG-614-N13	Unknown	AG-614	Mediterranean	Heterotrophs	177263	8441.1	21	7	14	0
AG-614-N14	Unknown	AG-614	Mediterranean	Heterotrophs	639814	6954.5	92	6	85	1
AG-614-N15	Unknown	AG-614	Mediterranean	Heterotrophs	433891	9039.4	48	7	35	6
AG-614-N16	Unknown	AG-614	Mediterranean	Heterotrophs	418772	5438.6	77	0	77	0
AG-614-N17	Unknown	AG-614	Mediterranean	Heterotrophs	1730530	9405.1	184	0	184	0
AG-614-N18	Unknown	AG-614	Mediterranean	Heterotrophs	399344	6546.6	61	3	57	1
AG-614-N19	Unknown	AG-614	Mediterranean	Heterotrophs	35624	5937.3	6	0	6	0
AG-614-N20	Unknown	AG-614	Mediterranean	Heterotrophs	123597	7724.8	16	0	16	0
AG-614-N21	Unknown	AG-614	Mediterranean	Heterotrophs	959999	9230.8	104	33	71	0
AG-614-N22	Unknown	AG-614	Mediterranean	Heterotrophs	543864	8367.1	65	4	61	0
AG-614-N23	Unknown	AG-614	Mediterranean	Heterotrophs	11031	3677	3	0	3	0
AG-614-O02	Apusozoa	AG-614	Mediterranean	Heterotrophs	1257847	6483.7	194	2	192	0
AG-614-O03	Unknown	AG-614	Mediterranean	Heterotrophs	808642	13705.8	59	26	33	0
AG-614-O04	Unknown	AG-614	Mediterranean	Heterotrophs	581416	5238	111	3	108	0
AG-614-O05	Unknown	AG-614	Mediterranean	Heterotrophs	165614	5018.6	33	0	33	0
AG-614-O06	Unknown	AG-614	Mediterranean	Heterotrophs	461389	5767.4	80	0	80	0
AG-614-O08	Unknown	AG-614	Mediterranean	Heterotrophs	189326	4617.7	41	0	38	3
AG-614-O09	Unknown	AG-614	Mediterranean	Heterotrophs	1661724	5520.7	301	1	300	0
AG-614-O10	Unknown	AG-614	Mediterranean	Heterotrophs	353801	6432.7	55	0	53	2
AG-614-O11	Unknown	AG-614	Mediterranean	Heterotrophs	45639	11409.8	4	0	1	3
AG-614-O13	Unknown	AG-614	Mediterranean	Heterotrophs	268686	6397.3	42	18	23	1
AG-614-O14	Unknown	AG-614	Mediterranean	Heterotrophs	811277	8723.4	93	11	82	0
AG-614-O15	Unknown	AG-614	Mediterranean	Heterotrophs	1013579	12513.3	81	62	17	2
AG-614-O16	Unknown	AG-614	Mediterranean	Heterotrophs	1498094	13496.3	111	36	75	0
AG-614-O17	Unknown	AG-614	Mediterranean	Heterotrophs	650586	6137.6	106	0	106	0
AG-614-O18	Unknown	AG-614	Mediterranean	Heterotrophs	652256	7954.3	82	38	33	11
AG-614-O19	Unknown	AG-614	Mediterranean	Heterotrophs	488773	4568	107	1	106	0
AG-614-O21	Unknown	AG-614	Mediterranean	Heterotrophs	3591	3591	1	0	1	0
AG-614-O22	Stramenopile	AG-614	Mediterranean	Heterotrophs	737223	6582.3	112	1	111	0
AG-614-O23	Unknown	AG-614	Mediterranean	Heterotrophs	448489	7352.3	61	49	10	2
AG-614-P01	Unknown	AG-614	Mediterranean	Heterotrophs	913587	5536.9	165	0	165	0
AG-614-P02	Unknown	AG-614	Mediterranean	Heterotrophs	645909	10947.6	59	20	38	1
AG-614-P03	Unknown	AG-614	Mediterranean	Heterotrophs	192825	4591.1	42	0	42	0
AG-614-P04	Unknown	AG-614	Mediterranean	Heterotrophs	183065	4694	39	0	39	0
AG-614-P05	Unknown	AG-614	Mediterranean	Heterotrophs	330587	9445.3	35	5	30	0
AG-614-P06	Unknown	AG-614	Mediterranean	Heterotrophs	242768	9710.7	25	10	15	0
AG-614-P07	Unknown	AG-614	Mediterranean	Heterotrophs	1068408	6036.2	177	1	175	1
AG-614-P08	Unknown	AG-614	Mediterranean	Heterotrophs	692469	5054.5	137	1	136	0
AG-614-P10	Unknown	AG-614	Mediterranean	Heterotrophs	397415	6515	61	0	61	0
AG-614-P11	Unknown	AG-614	Mediterranean	Heterotrophs	959766	5515.9	174	1	170	3
AG-614-P13	Unknown	AG-614	Mediterranean	Heterotrophs	655581	5651.6	116	0	116	0
AG-614-P14	Unknown	AG-614	Mediterranean	Heterotrophs	551165	8748.7	63	29	34	0
AG-614-P15	Unknown	AG-614	Mediterranean	Heterotrophs	457994	5518	83	0	83	0
AG-614-P16	Unknown	AG-614	Mediterranean	Heterotrophs	881511	10132.3	87	8	79	0
AG-614-P17	Unknown	AG-614	Mediterranean	Heterotrophs	136374	8022	17	0	17	0
AG-614-P19	Unknown	AG-614	Mediterranean	Heterotrophs	391529	3915.3	100	25	74	1
AG-614-P20	Unknown	AG-614	Mediterranean	Heterotrophs	539087	10171.5	53	48	5	0
AG-614-P21	Unknown	AG-614	Mediterranean	Heterotrophs	908418	10563	86	26	58	2
AG-614-P23	Unknown	AG-614	Mediterranean	Heterotrophs	48793	4879.3	10	0	10	0
AH-162-A01	Unknown	AH-162	Mediterranean	Heterotrophs	3197	3197	1	0	1	0
AH-162-A02	Unknown	AH-162	Mediterranean	Heterotrophs	2847989	7911.1	360	0	358	2
AH-162-A03	Unknown	AH-162	Mediterranean	Heterotrophs	37236	7447.2	5	2	3	0
AH-162-A04	Unknown	AH-162	Mediterranean	Heterotrophs	23940	4788	5	0	2	3
AH-162-A05	Unknown	AH-162	Mediterranean	Heterotrophs	2351	2351	1	0	1	0
AH-162-A06	Unknown	AH-162	Mediterranean	Heterotrophs	3741655	4659.6	803	0	803	0
AH-162-A08	Unknown	AH-162	Mediterranean	Heterotrophs	460337	8220.3	56	52	4	0
AH-162-A09	Unknown	AH-162	Mediterranean	Heterotrophs	51088	8514.7	6	3	3	0
AH-162-A10	Unknown	AH-162	Mediterranean	Heterotrophs	305705	7642.6	40	25	15	0
AH-162-A13	Unknown	AH-162	Mediterranean	Heterotrophs	1255218	9655.5	130	4	126	0
AH-162-A14	Unknown	AH-162	Mediterranean	Heterotrophs	2329750	16178.8	144	110	34	0
AH-162-A15	Unknown	AH-162	Mediterranean	Heterotrophs	16462	3292.4	5	0	2	3
AH-162-A16	Unknown	AH-162	Mediterranean	Heterotrophs	122903	3614.8	34	11	23	0
AH-162-A17	Stramenopile	AH-162	Mediterranean	Heterotrophs	52855	17618.3	3	0	3	0
AH-162-A18	Unknown	AH-162	Mediterranean	Heterotrophs	28968	7242	4	0	2	2
AH-162-A19	Unknown	AH-162	Mediterranean	Heterotrophs	845182	4043.9	209	0	209	0
AH-162-A20	Unknown	AH-162	Mediterranean	Heterotrophs	547585	7020.3	78	64	14	0
AH-162-A22	Unknown	AH-162	Mediterranean	Heterotrophs	2044568	7657.6	267	0	267	0
AH-162-A23	Unknown	AH-162	Mediterranean	Heterotrophs	592750	4819.1	123	0	117	6
AH-162-B02	Unknown	AH-162	Mediterranean	Heterotrophs	1290208	10662.9	121	117	4	0
AH-162-B03	Unknown	AH-162	Mediterranean	Heterotrophs	22814	11407	2	0	1	1
AH-162-B06	Unknown	AH-162	Mediterranean	Heterotrophs	36513	5216.1	7	3	4	0
AH-162-B07	Unknown	AH-162	Mediterranean	Heterotrophs	305767	6647.1	46	37	9	0
AH-162-B09	Unknown	AH-162	Mediterranean	Heterotrophs	746471	9952.9	75	50	22	3
AH-162-B10	Unknown	AH-162	Mediterranean	Heterotrophs	3415	3415	1	0	1	0
AH-162-B11	Unknown	AH-162	Mediterranean	Heterotrophs	365664	9376	39	30	5	4
AH-162-B13	Unknown	AH-162	Mediterranean	Heterotrophs	1841657	18416.6	100	89	11	0
AH-162-B14	Unknown	AH-162	Mediterranean	Heterotrophs	1142504	9288.7	123	80	43	0
AH-162-B15	Unknown	AH-162	Mediterranean	Heterotrophs	196294	4461.2	44	0	44	0
AH-162-B16	Unknown	AH-162	Mediterranean	Heterotrophs	125513	8965.2	14	0	14	0
AH-162-B17	Unknown	AH-162	Mediterranean	Heterotrophs	2160925	19644.8	110	95	14	1
AH-162-B19	Unknown	AH-162	Mediterranean	Heterotrophs	2705127	22356.4	121	90	29	2
AH-162-B20	Unknown	AH-162	Mediterranean	Heterotrophs	70460	23486.7	3	0	1	2
AH-162-B21	Unknown	AH-162	Mediterranean	Heterotrophs	2126577	13990.6	152	121	31	0
AH-162-B22	Unknown	AH-162	Mediterranean	Heterotrophs	269999	12272.7	22	0	22	0
AH-162-B23	Unknown	AH-162	Mediterranean	Heterotrophs	264471	6450.5	41	26	14	1
AH-162-C02	Unknown	AH-162	Mediterranean	Heterotrophs	1748609	14571.7	120	74	46	0
AH-162-C04	Unknown	AH-162	Mediterranean	Heterotrophs	11545	5772.5	2	0	2	0
AH-162-C05	Unknown	AH-162	Mediterranean	Heterotrophs	885909	13629.4	65	57	6	2
AH-162-C06	Choanozoa	AH-162	Mediterranean	Heterotrophs	1650315	4622.7	357	0	355	2
AH-162-C10	Unknown	AH-162	Mediterranean	Heterotrophs	2161245	15220	142	71	70	1
AH-162-C11	Unknown	AH-162	Mediterranean	Heterotrophs	503043	7397.7	68	58	10	0
AH-162-C13	Unknown	AH-162	Mediterranean	Heterotrophs	4997	2498.5	2	0	2	0
AH-162-C14	Unknown	AH-162	Mediterranean	Heterotrophs	339118	9165.4	37	16	18	3
AH-162-C15	Unknown	AH-162	Mediterranean	Heterotrophs	570153	13906.2	41	33	8	0
AH-162-C17	Other	AH-162	Mediterranean	Heterotrophs	817229	4952.9	165	0	160	5
AH-162-C18	Unknown	AH-162	Mediterranean	Heterotrophs	1801077	8076.6	223	0	221	2
AH-162-C19	Unknown	AH-162	Mediterranean	Heterotrophs	1519319	5185.4	293	0	293	0
AH-162-C20	Unknown	AH-162	Mediterranean	Heterotrophs	1264807	5314.3	238	0	238	0
AH-162-C21	Unknown	AH-162	Mediterranean	Heterotrophs	102151	34050.3	3	1	1	1
AH-162-C22	Unknown	AH-162	Mediterranean	Heterotrophs	127790	6725.8	19	18	1	0
AH-162-C23	Unknown	AH-162	Mediterranean	Heterotrophs	2854738	6717	425	0	425	0
AH-162-D02	Unknown	AH-162	Mediterranean	Heterotrophs	1638859	13888.6	118	101	16	1
AH-162-D04	Unknown	AH-162	Mediterranean	Heterotrophs	386169	5148.9	75	0	75	0
AH-162-D06	Unknown	AH-162	Mediterranean	Heterotrophs	33219	4745.6	7	0	4	3
AH-162-D07	Unknown	AH-162	Mediterranean	Heterotrophs	364897	8688	42	34	7	1
AH-162-D09	Unknown	AH-162	Mediterranean	Heterotrophs	2038020	9479.2	215	0	215	0
AH-162-D11	Unknown	AH-162	Mediterranean	Heterotrophs	875374	10061.8	87	70	17	0
AH-162-D13	Unknown	AH-162	Mediterranean	Heterotrophs	494736	5889.7	84	0	84	0
AH-162-D15	Other	AH-162	Mediterranean	Heterotrophs	1167538	3866	302	0	301	1
AH-162-D17	Unknown	AH-162	Mediterranean	Heterotrophs	576515	12266.3	47	42	4	1
AH-162-D18	Unknown	AH-162	Mediterranean	Heterotrophs	210577	5849.4	36	0	32	4
AH-162-D19	Unknown	AH-162	Mediterranean	Heterotrophs	2921	2921	1	0	1	0
AH-162-D20	Unknown	AH-162	Mediterranean	Heterotrophs	242662	7137.1	34	23	11	0
AH-162-D21	Stramenopile	AH-162	Mediterranean	Heterotrophs	1007138	7193.8	140	2	137	1
AH-162-D22	Unknown	AH-162	Mediterranean	Heterotrophs	637495	10450.7	61	49	11	1
AH-162-E02	Unknown	AH-162	Mediterranean	Heterotrophs	1908250	17834.1	107	88	19	0
AH-162-E03	Apusozoa	AH-162	Mediterranean	Heterotrophs	843138	4368.6	193	0	193	0
AH-162-E04	Unknown	AH-162	Mediterranean	Heterotrophs	447703	6583.9	68	0	68	0
AH-162-E05	Unknown	AH-162	Mediterranean	Heterotrophs	71949	5139.2	14	0	14	0
AH-162-E06	Unknown	AH-162	Mediterranean	Heterotrophs	1842223	13851.3	133	118	14	1
AH-162-E08	Unknown	AH-162	Mediterranean	Heterotrophs	1079981	8181.7	132	105	27	0
AH-162-E10	Unknown	AH-162	Mediterranean	Heterotrophs	157502	7159.2	22	18	4	0
AH-162-E11	Unknown	AH-162	Mediterranean	Heterotrophs	483849	11801.2	41	4	37	0
AH-162-E14	Unknown	AH-162	Mediterranean	Heterotrophs	3757	3757	1	0	1	0
AH-162-E16	Stramenopile	AH-162	Mediterranean	Heterotrophs	1150611	4896.2	235	0	234	1
AH-162-E19	Unknown	AH-162	Mediterranean	Heterotrophs	497959	9395.5	53	40	13	0
AH-162-E20	Unknown	AH-162	Mediterranean	Heterotrophs	1150867	15765.3	73	65	7	1
AH-162-E21	Unknown	AH-162	Mediterranean	Heterotrophs	1399134	9922.9	141	115	21	5
AH-162-E22	Unknown	AH-162	Mediterranean	Heterotrophs	316721	10216.8	31	0	31	0
AH-162-E23	Unknown	AH-162	Mediterranean	Heterotrophs	2501373	8537.1	293	0	293	0
AH-162-F02	Unknown	AH-162	Mediterranean	Heterotrophs	275354	3878.2	71	0	71	0
AH-162-F05	Other	AH-162	Mediterranean	Heterotrophs	68316	11386	6	0	1	5
AH-162-F06	Unknown	AH-162	Mediterranean	Heterotrophs	617546	9649.2	64	50	12	2
AH-162-F10	Unknown	AH-162	Mediterranean	Heterotrophs	8971	2990.3	3	1	2	0
AH-162-F13	Unknown	AH-162	Mediterranean	Heterotrophs	1781251	18176	98	80	17	1
AH-162-F15	Unknown	AH-162	Mediterranean	Heterotrophs	954606	10847.8	88	75	11	2
AH-162-F16	Unknown	AH-162	Mediterranean	Heterotrophs	6359	3179.5	2	0	2	0
AH-162-F17	Unknown	AH-162	Mediterranean	Heterotrophs	334895	6440.3	52	31	20	1
AH-162-F18	Unknown	AH-162	Mediterranean	Heterotrophs	7335	3667.5	2	1	1	0
AH-162-F22	Unknown	AH-162	Mediterranean	Heterotrophs	1321865	14526	91	88	3	0
AH-162-F23	Cercozoa	AH-162	Mediterranean	Heterotrophs	464795	6639.9	70	0	70	0
AH-162-G02	Cryptophyta/Katablepharidophyta	AH-162	Mediterranean	Heterotrophs	187818	5217.2	36	0	36	0
AH-162-G04	Unknown	AH-162	Mediterranean	Heterotrophs	26436	4406	6	0	6	0
AH-162-G05	Stramenopile	AH-162	Mediterranean	Heterotrophs	1848491	8036.9	230	0	223	7
AH-162-G08	Unknown	AH-162	Mediterranean	Heterotrophs	663595	6505.8	102	0	102	0
AH-162-G10	Unknown	AH-162	Mediterranean	Heterotrophs	422588	13205.9	32	24	6	2
AH-162-G13	Unknown	AH-162	Mediterranean	Heterotrophs	3263	3263	1	0	1	0
AH-162-G14	Unknown	AH-162	Mediterranean	Heterotrophs	412828	6997.1	59	40	18	1
AH-162-G18	Unknown	AH-162	Mediterranean	Heterotrophs	360699	7841.3	46	38	5	3
AH-162-G19	Unknown	AH-162	Mediterranean	Heterotrophs	103317	5437.7	19	13	6	0
AH-162-G20	Unknown	AH-162	Mediterranean	Heterotrophs	1220026	10517.5	116	99	16	1
AH-162-G21	Unknown	AH-162	Mediterranean	Heterotrophs	100422	3862.4	26	2	24	0
AH-162-G23	Unknown	AH-162	Mediterranean	Heterotrophs	296265	12881.1	23	17	6	0
AH-162-I02	Unknown	AH-162	Mediterranean	Heterotrophs	200346	8013.8	25	21	3	1
AH-162-I03	Unknown	AH-162	Mediterranean	Heterotrophs	46055	11513.8	4	0	4	0
AH-162-I05	Unknown	AH-162	Mediterranean	Heterotrophs	549677	4619.1	119	0	119	0
AH-162-I06	Unknown	AH-162	Mediterranean	Heterotrophs	1862469	13024.3	143	86	57	0
AH-162-I08	Unknown	AH-162	Mediterranean	Heterotrophs	262796	5474.9	48	0	48	0
AH-162-I09	Unknown	AH-162	Mediterranean	Heterotrophs	1059162	7254.5	146	0	146	0
AH-162-I10	Unknown	AH-162	Mediterranean	Heterotrophs	288055	4364.5	66	0	66	0
AH-162-I11	Unknown	AH-162	Mediterranean	Heterotrophs	1502056	12517.1	120	100	19	1
AH-162-I14	Unknown	AH-162	Mediterranean	Heterotrophs	951328	8727.8	109	17	91	1
AH-162-I16	Unknown	AH-162	Mediterranean	Heterotrophs	2713	2713	1	0	1	0
AH-162-I18	Unknown	AH-162	Mediterranean	Heterotrophs	1708291	6057.8	282	1	281	0
AH-162-I19	Unknown	AH-162	Mediterranean	Heterotrophs	1409305	11457.8	123	75	47	1
AH-162-I20	Stramenopile	AH-162	Mediterranean	Heterotrophs	154351	4539.7	34	0	32	2
AH-162-I23	Unknown	AH-162	Mediterranean	Heterotrophs	136962	9130.8	15	14	1	0
AH-162-J03	Unknown	AH-162	Mediterranean	Heterotrophs	4103507	7906.6	519	0	518	1
AH-162-J04	Unknown	AH-162	Mediterranean	Heterotrophs	29792	4965.3	6	4	2	0
AH-162-J05	Cercozoa	AH-162	Mediterranean	Heterotrophs	243785	7387.4	33	0	33	0
AH-162-J08	Unknown	AH-162	Mediterranean	Heterotrophs	194354	9255	21	13	8	0
AH-162-J13	Unknown	AH-162	Mediterranean	Heterotrophs	84759	10594.9	8	5	3	0
AH-162-J15	Unknown	AH-162	Mediterranean	Heterotrophs	615820	8321.9	74	71	2	1
AH-162-J17	Unknown	AH-162	Mediterranean	Heterotrophs	1360490	15460.1	88	86	2	0
AH-162-J18	Unknown	AH-162	Mediterranean	Heterotrophs	30109	2737.2	11	9	2	0
AH-162-J19	Unknown	AH-162	Mediterranean	Heterotrophs	190996	7639.8	25	4	21	0
AH-162-J21	Unknown	AH-162	Mediterranean	Heterotrophs	1758790	7035.2	250	1	249	0
AH-162-J23	Unknown	AH-162	Mediterranean	Heterotrophs	1195464	6604.8	181	25	151	5
AH-162-K02	Unknown	AH-162	Mediterranean	Heterotrophs	508518	5297.1	96	0	96	0
AH-162-K03	Unknown	AH-162	Mediterranean	Heterotrophs	128789	5151.6	25	0	25	0
AH-162-K04	Unknown	AH-162	Mediterranean	Heterotrophs	294014	8647.5	34	25	9	0
AH-162-K06	Unknown	AH-162	Mediterranean	Heterotrophs	199349	11726.4	17	2	12	3
AH-162-K07	Unknown	AH-162	Mediterranean	Heterotrophs	834734	8975.6	93	68	21	4
AH-162-K09	Unknown	AH-162	Mediterranean	Heterotrophs	1179311	5385	219	0	218	1
AH-162-K11	Unknown	AH-162	Mediterranean	Heterotrophs	1345812	5515.6	244	0	244	0
AH-162-K14	Unknown	AH-162	Mediterranean	Heterotrophs	127825	4734.3	27	0	27	0
AH-162-K16	Unknown	AH-162	Mediterranean	Heterotrophs	31071	7767.8	4	0	2	2
AH-162-K18	Unknown	AH-162	Mediterranean	Heterotrophs	45406	3492.8	13	0	13	0
AH-162-K20	Unknown	AH-162	Mediterranean	Heterotrophs	210703	10535.1	20	13	7	0
AH-162-K22	Unknown	AH-162	Mediterranean	Heterotrophs	566243	8847.5	64	62	2	0
AH-162-L03	Unknown	AH-162	Mediterranean	Heterotrophs	2752739	17874.9	154	129	24	1
AH-162-L05	Stramenopile	AH-162	Mediterranean	Heterotrophs	270038	4500.6	60	0	59	1
AH-162-L08	Unknown	AH-162	Mediterranean	Heterotrophs	24248	6062	4	0	4	0
AH-162-L10	Unknown	AH-162	Mediterranean	Heterotrophs	489723	8745.1	56	46	10	0
AH-162-L13	Unknown	AH-162	Mediterranean	Heterotrophs	788784	5223.7	151	0	151	0
AH-162-L14	Unknown	AH-162	Mediterranean	Heterotrophs	2341	2341	1	0	1	0
AH-162-L17	Unknown	AH-162	Mediterranean	Heterotrophs	642222	3608	178	0	175	3
AH-162-L21	Unknown	AH-162	Mediterranean	Heterotrophs	1392937	17411.7	80	79	1	0
AH-162-L23	Unknown	AH-162	Mediterranean	Heterotrophs	2958416	19855.1	149	121	27	1
AH-162-M02	Unknown	AH-162	Mediterranean	Heterotrophs	352970	8609	41	35	6	0
AH-162-M03	Unknown	AH-162	Mediterranean	Heterotrophs	1579180	13382.9	118	116	2	0
AH-162-M04	Unknown	AH-162	Mediterranean	Heterotrophs	268701	8667.8	31	20	11	0
AH-162-M05	Unknown	AH-162	Mediterranean	Heterotrophs	364908	11771.2	31	25	5	1
AH-162-M06	Unknown	AH-162	Mediterranean	Heterotrophs	292504	5735.4	51	39	10	2
AH-162-M08	Unknown	AH-162	Mediterranean	Heterotrophs	120941	8638.6	14	1	11	2
AH-162-M09	Unknown	AH-162	Mediterranean	Heterotrophs	1715618	4027.3	426	0	426	0
AH-162-M10	Unknown	AH-162	Mediterranean	Heterotrophs	537131	8138.3	66	38	18	10
AH-162-M11	Unknown	AH-162	Mediterranean	Heterotrophs	30220	15110	2	1	1	0
AH-162-M14	Stramenopile	AH-162	Mediterranean	Heterotrophs	62617	7827.1	8	0	8	0
AH-162-M15	Unknown	AH-162	Mediterranean	Heterotrophs	240826	10034.4	24	20	4	0
AH-162-M16	Unknown	AH-162	Mediterranean	Heterotrophs	15639	5213	3	1	2	0
AH-162-M17	Unknown	AH-162	Mediterranean	Heterotrophs	137606	8600.4	16	12	4	0
AH-162-M18	Unknown	AH-162	Mediterranean	Heterotrophs	198458	7633	26	23	3	0
AH-162-M19	Unknown	AH-162	Mediterranean	Heterotrophs	10901	5450.5	2	0	1	1
AH-162-M20	Unknown	AH-162	Mediterranean	Heterotrophs	345517	7678.2	45	15	26	4
AH-162-M21	Unknown	AH-162	Mediterranean	Heterotrophs	1000874	8779.6	114	86	28	0
AH-162-M22	Unknown	AH-162	Mediterranean	Heterotrophs	651306	7401.2	88	1	87	0
AH-162-N03	Unknown	AH-162	Mediterranean	Heterotrophs	1877417	5505.6	341	0	340	1
AH-162-N04	Unknown	AH-162	Mediterranean	Heterotrophs	22856	7618.7	3	0	3	0
AH-162-N05	Unknown	AH-162	Mediterranean	Heterotrophs	1635450	13978.2	117	92	25	0
AH-162-N07	Unknown	AH-162	Mediterranean	Heterotrophs	491930	5654.4	87	22	63	2
AH-162-N09	Unknown	AH-162	Mediterranean	Heterotrophs	215775	35962.5	6	0	5	1
AH-162-N11	Unknown	AH-162	Mediterranean	Heterotrophs	542711	8753.4	62	20	42	0
AH-162-N17	Unknown	AH-162	Mediterranean	Heterotrophs	240387	8585.2	28	13	8	7
AH-162-N19	Unknown	AH-162	Mediterranean	Heterotrophs	716537	11195.9	64	58	3	3
AH-162-N21	Unknown	AH-162	Mediterranean	Heterotrophs	269322	6568.8	41	39	2	0
AH-162-N23	Unknown	AH-162	Mediterranean	Heterotrophs	475043	6985.9	68	0	63	5
AH-162-O02	Unknown	AH-162	Mediterranean	Heterotrophs	2381177	13529.4	176	141	34	1
AH-162-O04	Unknown	AH-162	Mediterranean	Heterotrophs	1239305	10967.3	113	87	26	0
AH-162-O06	Unknown	AH-162	Mediterranean	Heterotrophs	3405	3405	1	0	1	0
AH-162-O07	Unknown	AH-162	Mediterranean	Heterotrophs	1019948	11859.9	86	73	13	0
AH-162-O10	Unknown	AH-162	Mediterranean	Heterotrophs	90321	6021.4	15	6	8	1
AH-162-O11	Stramenopile	AH-162	Mediterranean	Heterotrophs	266077	5217.2	51	0	49	2
AH-162-O13	Unknown	AH-162	Mediterranean	Heterotrophs	2052722	15550.9	132	77	54	1
AH-162-O14	Unknown	AH-162	Mediterranean	Heterotrophs	1683391	14028.3	120	96	21	3
AH-162-O15	Unknown	AH-162	Mediterranean	Heterotrophs	1506862	7767.3	194	0	194	0
AH-162-O16	Unknown	AH-162	Mediterranean	Heterotrophs	765093	12340.2	62	54	8	0
AH-162-O17	Unknown	AH-162	Mediterranean	Heterotrophs	72561	4268.3	17	11	5	1
AH-162-O20	Unknown	AH-162	Mediterranean	Heterotrophs	495040	9706.7	51	35	15	1
AH-162-O22	Unknown	AH-162	Mediterranean	Heterotrophs	341905	13150.2	26	25	1	0
AH-162-O23	Unknown	AH-162	Mediterranean	Heterotrophs	2065	2065	1	0	1	0
AH-162-P01	Unknown	AH-162	Mediterranean	Heterotrophs	3413592	22606.6	151	147	4	0
AH-162-P02	Unknown	AH-162	Mediterranean	Heterotrophs	659287	5360.1	123	0	118	5
AH-162-P05	Unknown	AH-162	Mediterranean	Heterotrophs	1457831	15029.2	97	76	20	1
AH-162-P07	Unknown	AH-162	Mediterranean	Heterotrophs	723635	6030.3	120	0	120	0
AH-162-P09	Unknown	AH-162	Mediterranean	Heterotrophs	18248	2606.9	7	0	7	0
AH-162-P11	Unknown	AH-162	Mediterranean	Heterotrophs	2121159	13425.1	158	130	28	0
AH-162-P17	Unknown	AH-162	Mediterranean	Heterotrophs	74980	6816.4	11	6	5	0
AH-162-P19	Unknown	AH-162	Mediterranean	Heterotrophs	1191834	6049.9	197	0	195	2
AH-162-P21	Unknown	AH-162	Mediterranean	Heterotrophs	19728	6576	3	0	3	0
AAA071-A11		AAA071	Gulf of Maine	Heterotrophs	36918	12306	3	0	3	0
AAA071-B08		AAA071	Gulf of Maine	Heterotrophs	231543	23154.3	10	4	6	0
AAA071-B11		AAA071	Gulf of Maine	Heterotrophs	59177	19725.7	3	0	3	0
AAA071-C02		AAA071	Gulf of Maine	Heterotrophs	28188	28188	1	0	1	0
AAA071-C11		AAA071	Gulf of Maine	Heterotrophs	163806	40951.5	4	0	4	0
AAA071-D04		AAA071	Gulf of Maine	Heterotrophs	19124	19124	1	0	1	0
AAA071-D11		AAA071	Gulf of Maine	Heterotrophs	35940	11980	3	0	3	0
AAA071-D15		AAA071	Gulf of Maine	Heterotrophs	64799	21599.7	3	1	2	0
AAA071-E06		AAA071	Gulf of Maine	Heterotrophs	74829	24943	3	0	3	0
AAA071-E08		AAA071	Gulf of Maine	Heterotrophs	36785	36785	1	0	1	0
AAA071-F02		AAA071	Gulf of Maine	Heterotrophs	29728	9909.3	3	0	3	0
AAA071-F04		AAA071	Gulf of Maine	Heterotrophs	58578	58578	1	0	1	0
AAA071-F10		AAA071	Gulf of Maine	Heterotrophs	106169	35389.7	3	1	2	0
AAA071-G20		AAA071	Gulf of Maine	Heterotrophs	37463	37463	1	0	1	0
AAA071-G21		AAA071	Gulf of Maine	Heterotrophs	41227	41227	1	0	1	0
AAA071-G22		AAA071	Gulf of Maine	Heterotrophs	22999	22999	1	0	1	0
AAA071-K05		AAA071	Gulf of Maine	Heterotrophs	37660	18830	2	0	2	0
AAA071-K07		AAA071	Gulf of Maine	Heterotrophs	60533	20177.7	3	0	3	0
AAA071-K21		AAA071	Gulf of Maine	Heterotrophs	4358	4358	1	0	1	0
AAA071-K23		AAA071	Gulf of Maine	Heterotrophs	79014	39507	2	0	2	0
AAA071-L08		AAA071	Gulf of Maine	Heterotrophs	13115	4371.7	3	0	3	0
AAA071-M16		AAA071	Gulf of Maine	Heterotrophs	4076	4076	1	0	1	0
AAA071-N03		AAA071	Gulf of Maine	Heterotrophs	170012	17001.2	10	0	10	0
AAA071-N18		AAA071	Gulf of Maine	Heterotrophs	37905	37905	1	0	1	0
AAA071-O03		AAA071	Gulf of Maine	Heterotrophs	48245	48245	1	0	1	0
AAA071-O09		AAA071	Gulf of Maine	Heterotrophs	19776	9888	2	0	2	0
AAA071-P02		AAA071	Gulf of Maine	Heterotrophs	77903	38951.5	2	1	1	0
AAA071-P09		AAA071	Gulf of Maine	Heterotrophs	56625	28312.5	2	0	2	0
AAA071-P11		AAA071	Gulf of Maine	Heterotrophs	58096	19365.3	3	2	1	0
AAA071-P19		AAA071	Gulf of Maine	Heterotrophs	98526	49263	2	0	2	0
AAA072-A10		AAA072	Gulf of Maine	Heterotrophs	63453	31726.5	2	0	2	0
AAA072-A13		AAA072	Gulf of Maine	Heterotrophs	37435	37435	1	0	1	0
AAA072-C23		AAA072	Gulf of Maine	Heterotrophs	113210	16172.9	7	0	7	0
AAA072-F10		AAA072	Gulf of Maine	Heterotrophs	64277	32138.5	2	0	2	0
AAA072-I09		AAA072	Gulf of Maine	Heterotrophs	26299	26299	1	0	1	0
AAA072-L04		AAA072	Gulf of Maine	Heterotrophs	84096	12013.7	7	0	7	0
AAA072-L15		AAA072	Gulf of Maine	Heterotrophs	112494	56247	2	0	2	0
AAA072-M06		AAA072	Gulf of Maine	Heterotrophs	91239	45619.5	2	0	2	0
AAA072-O16		AAA072	Gulf of Maine	Heterotrophs	27555	27555	1	0	1	0
AG-601-B14		AG-601	Mediterranean	Phototrophs	73237	18309.2	4	3	1	0
AG-601-J09		AG-601	Mediterranean	Phototrophs	58442	5844.2	10	6	4	0
AG-601-K06		AG-601	Mediterranean	Phototrophs	41897	13965.7	3	2	1	0
AG-601-L03		AG-601	Mediterranean	Phototrophs	12216	4072	3	2	1	0
AG-601-O13		AG-601	Mediterranean	Phototrophs	159604	79802	2	0	2	0
AG-605-A21		AG-605	Gulf of Maine	Phototrophs	48040	16013.3	3	0	3	0
AG-605-A23		AG-605	Gulf of Maine	Phototrophs	222577	27822.1	8	3	5	0
AG-605-B04		AG-605	Gulf of Maine	Phototrophs	65191	13038.2	5	1	4	0
AG-605-B17		AG-605	Gulf of Maine	Phototrophs	50931	10186.2	5	1	4	0
AG-605-B23		AG-605	Gulf of Maine	Phototrophs	79459	19864.8	4	0	4	0
AG-605-C05		AG-605	Gulf of Maine	Phototrophs	10036	5018	2	0	2	0
AG-605-E07		AG-605	Gulf of Maine	Phototrophs	106846	13355.8	8	3	5	0
AG-605-E16		AG-605	Gulf of Maine	Phototrophs	305494	16078.6	19	0	19	0
AG-605-E17		AG-605	Gulf of Maine	Phototrophs	126900	18128.6	7	1	6	0
AG-605-G16		AG-605	Gulf of Maine	Phototrophs	111987	55993.5	2	0	2	0
AG-605-I04		AG-605	Gulf of Maine	Phototrophs	83104	41552	2	0	2	0
AG-605-L09		AG-605	Gulf of Maine	Phototrophs	31419	7854.8	4	0	4	0
AG-605-N16		AG-605	Gulf of Maine	Phototrophs	44308	11077	4	2	2	0
AG-605-O17		AG-605	Gulf of Maine	Phototrophs	103826	20765.2	5	1	4	0
AG-605-P07		AG-605	Gulf of Maine	Phototrophs	24720	24720	1	0	1	0
AG-614-A19		AG-614	Mediterranean	Heterotrophs	38670	38670	1	0	1	0
AG-614-C08		AG-614	Mediterranean	Heterotrophs	3179	3179	1	0	1	0
AG-614-F15		AG-614	Mediterranean	Heterotrophs	28318	5663.6	5	4	1	0
AG-614-K10		AG-614	Mediterranean	Heterotrophs	30746	15373	2	0	2	0
AH-162-B04		AH-162	Mediterranean	Heterotrophs	31742	15871	2	1	1	0
AH-162-B18		AH-162	Mediterranean	Heterotrophs	24797	24797	1	0	1	0
AH-162-C08		AH-162	Mediterranean	Heterotrophs	9435	4717.5	2	0	2	0
AH-162-F03		AH-162	Mediterranean	Heterotrophs	39676	6612.7	6	5	1	0
AH-162-G03		AH-162	Mediterranean	Heterotrophs	29622	14811	2	0	2	0
AH-162-J10		AH-162	Mediterranean	Heterotrophs	24666	8222	3	0	3	0
AH-162-K08		AH-162	Mediterranean	Heterotrophs	2130	2130	1	0	1	0
AH-162-K10		AH-162	Mediterranean	Heterotrophs	19148	9574	2	0	2	0
AH-162-O18		AH-162	Mediterranean	Heterotrophs	94506	13500.9	7	4	3	0
