# Supplementary material for: Single Cell Genomics Reveals Viruses Consumed by Marine Protists
Source: Front Microbiol. 2020 Sep 24;11:524828. doi: 10.3389/fmicb.2020.524828 (PMC7541821; doi:10.3389/fmicb.2020.524828)
Supplement: Supplementary Table 3 — Information about sequences from eukaryote SAGs identified as viral. This includes contig (“contig”), contig nucleic acid length (“length_na”), sample plate (“plate”), SAG id (“sag”), number of open reading frames (“number_of_orfs”), percent of open reading frames matching a phage gene (“viruscope_pct_phage_genes”), metagenomic virus to bacteria ratio (“viruscope_metag_vbr”), probability of sequence being viral according to SCGC’s “ViruSCope” pipeline (“viruscope_virus_probability”), viral category according to VirSorter (“virsorter_category”), identity according to VirSorter (“virsorter_id”), if contig hit ssDNA virus sequence (“ssdna_virus_blasthit,” 1 if True), cluster affiliation of sequence (“mash_clust”), membership in a viral cluster (“viral_clust,” 1 if True), most common keywords of viral hits against NCBI nr (“blast_vir_term”), criteria used to determine that contig was viral (“reason_viral”), closest affiliation after comparison to the VOGDB (“vtype”). [file Table_3.csv]

contig	length_na	plate	sag	number_of_orfs	viruscope_pct_phage_genes	virsucrope_metag_vbr	viruscope_virus_probability	virsorter_category	virsorter_id	ssdna_virus_blasthit	mash_clust	viral_clust	blast_vir_term	reason_viral	vtype
AG-601-B02_NODE_9_length_13049_cov_45.2069	12849	AG-601	AG-601-B02	41	92.7	21.33380619	1	0	0	0		0	phage	viruscope positive	Caudovirales
AG-601-B02_NODE_19_length_4655_cov_7.83935	4455	AG-601	AG-601-B02	6	100	36.57366419	0.980493651	0	0	0		0	phage	viruscope positive	Caudovirales
AG-601-C02_NODE_2_length_3837_cov_45.804	3637	AG-601	AG-601-C02	3	0	0.096732151	1	0	0	1	logares_122	1	none	hits ssDNA database	Uncharacterized
AG-601-E02_NODE_14_length_5558_cov_47.2826	5358	AG-601	AG-601-E02	9	33.3	7.384448759	0.876354992	0	0	0		0	phage	viruscope positive	Viruses
AG-601-G02_NODE_2_length_19512_cov_47.0181	19312	AG-601	AG-601-G02	37	45.9	43.20895658	0.974679319	0	0	0		0	phage	viruscope positive	Viruses
AG-601-G02_NODE_4_length_10307_cov_45.9878	10107	AG-601	AG-601-G02	13	84.6	4.290973061	0.91159789	0	0	0		0	phage	viruscope positive	Caudovirales
AG-601-J02_NODE_1_length_23802_cov_45.6979	23602	AG-601	AG-601-J02	31	32.3	185.8924544	0.968168328	0	0	0		0	phage	viruscope positive	Viruses
AG-601-J02_NODE_2_length_20618_cov_46.5501	20418	AG-601	AG-601-J02	33	42.4	19.76992115	0.977051174	0	0	0		0	phage	viruscope positive	Caudovirales
AG-601-J02_NODE_3_length_13051_cov_47.2166	12851	AG-601	AG-601-J02	26	61.5	36.81399506	0.979160803	0	0	0		0	phage	viruscope positive	Caudovirales
AG-601-J02_NODE_5_length_3971_cov_45.5609	3771	AG-601	AG-601-J02	5	40	12.05099021	0.948334727	0	0	0		0	phage	viruscope positive	Caudovirales
AG-601-N02_NODE_3_length_16350_cov_22.5953	16150	AG-601	AG-601-N02	13	30.8	9.026499741	0.815044029	0	0	0		0	phage	viruscope positive	Caudovirales
AG-601-N02_NODE_5_length_5882_cov_50.9446	5682	AG-601	AG-601-N02	3	0	0.115403148	1	0	0	1	logares_58	1	none	hits ssDNA database	Uncharacterized
AG-601-O02_NODE_17_length_2850_cov_12.5052	2650	AG-601	AG-601-O02	2	50	11.56060546	0.982974239	0	0	0		0	virus	viruscope positive	Phycodnaviridae
AG-601-C03_NODE_11_length_4634_cov_22.9452	4434	AG-601	AG-601-C03	4	0	0.059878239	1	0	0	1	logares_53	1	none	hits ssDNA database	Uncharacterized
AG-601-J03_NODE_1_length_25148_cov_38.7518	24948	AG-601	AG-601-J03	33	42.4	2.013158458	0.835284905	0	0	0		0	phage	viruscope positive	Caudovirales
AG-601-J03_NODE_3_length_21092_cov_43.1814	20892	AG-601	AG-601-J03	23	47.8	3.93156557	0.895111498	0	0	0		0	phage	viruscope positive	Caudovirales
AG-601-J03_NODE_4_length_16800_cov_47.0443	16600	AG-601	AG-601-J03	16	62.5	4.032605911	0.928013071	0	0	0		0	phage	viruscope positive	Caudovirales
AG-601-J03_NODE_7_length_11955_cov_32.3281	11755	AG-601	AG-601-J03	13	76.9	5.716837835	0.971678831	0	0	0		0	phage	viruscope positive	Caudovirales
AG-601-J03_NODE_9_length_2419_cov_8.60068	2219	AG-601	AG-601-J03	6	16.7	22.70395372	0.898525226	0	0	0		0	phage	viruscope positive	Caudovirales
AG-601-M03_NODE_1_length_19056_cov_48.6391	18856	AG-601	AG-601-M03	26	11.5	26.57152696	0.776287565	0	0	0		0	phage	viruscope positive	Viruses
AG-601-M03_NODE_4_length_9459_cov_49.847	9259	AG-601	AG-601-M03	12	33.3	11.61437572	0.899513717	0	0	0		0	none	viruscope positive	Caudovirales
AG-601-O03_NODE_2_length_15094_cov_43.814	14894	AG-601	AG-601-O03	29	62.1	54.61794677	0.978467935	0	0	0		0	phage	viruscope positive	Caudovirales
AG-601-O03_NODE_6_length_8701_cov_43.1351	8501	AG-601	AG-601-O03	11	54.5	52.03865016	0.97636231	0	0	0		0	phage	viruscope positive	Caudovirales
AG-601-O03_NODE_10_length_3276_cov_45.3579	3076	AG-601	AG-601-O03	3	66.7	45.23027581	0.97905497	0	0	0		0	phage	viruscope positive	Caudovirales
AG-601-O03_NODE_12_length_2535_cov_45.0911	2335	AG-601	AG-601-O03	6	33.3	11.24013472	0.967992383	0	0	0		0	phage	viruscope positive	Viruses
AG-601-C04_NODE_6_length_2297_cov_7.71766	2097	AG-601	AG-601-C04	3	33.3	2.796053414	0.762248318	0	0	0		0	virophage	viruscope positive	Uncharacterized
AG-601-F04_NODE_4_length_24889_cov_45.4278	24689	AG-601	AG-601-F04	39	64.1	30.34846274	1	0	0	0		0	phage	viruscope positive	Caudovirales
AG-601-F04_NODE_5_length_16614_cov_30.3516	16414	AG-601	AG-601-F04	30	83.3	33.26841125	1	0	0	0		0	phage	viruscope positive	Caudovirales
AG-601-I04_NODE_7_length_12154_cov_32.3256	11954	AG-601	AG-601-I04	15	26.7	18.00898919	0.975718133	0	0	0		0	phage	viruscope positive	Caudovirales
AG-601-A05_NODE_21_length_4977_cov_14.139	4777	AG-601	AG-601-A05	3	33.3	4.393798221	0.801438598	0	0	0		0	phage	viruscope positive	Uncharacterized
AG-601-M05_NODE_1_length_67379_cov_45.2783	67179	AG-601	AG-601-M05	99	41.4	25.48854283	1	0	0	0		0	phage	viruscope positive	Viruses
AG-601-M05_NODE_3_length_9555_cov_18.4773	9355	AG-601	AG-601-M05	8	0	0.243416364	1	0	0	1	logares_30	1	none	hits ssDNA database	Uncharacterized
AG-601-M05_NODE_8_length_2446_cov_8.47344	2246	AG-601	AG-601-M05	3	0	3.56639466	1	0	0	1	logares_30	1	none	hits ssDNA database	Uncharacterized
AG-601-N05_NODE_5_length_4778_cov_50.5486	4578	AG-601	AG-601-N05	1	0	0	0	0	0	1	logares_30	1	none	hits ssDNA database	Uncharacterized
AG-601-O05_NODE_1_length_51723_cov_42.5495	51523	AG-601	AG-601-O05	69	23.2	2.104823692	0.762273163	0	0	0		0	phage	viruscope positive	Viruses
AG-601-O05_NODE_2_length_33592_cov_18.3911	33392	AG-601	AG-601-O05	34	35.3	5.885269858	0.878858485	0	0	0		0	phage	viruscope positive	Caudovirales
AG-601-O05_NODE_3_length_29404_cov_37.9785	29204	AG-601	AG-601-O05	29	31	4.333085943	0.862956309	0	0	0		0	phage	viruscope positive	Viruses
AG-601-O05_NODE_4_length_27705_cov_39.6299	27505	AG-601	AG-601-O05	43	25.6	2.933519782	0.78586374	0	0	0		0	phage	viruscope positive	Viruses
AG-601-O05_NODE_27_length_3111_cov_16.289	2911	AG-601	AG-601-O05	1	100	36.34869438	0.980630302	0	0	0		0	myoviridae	viruscope positive	Uncharacterized
AG-601-A06_NODE_4_length_5167_cov_47.549	4967	AG-601	AG-601-A06	4	0	1.531751001	1	0	0	1	logares_58	1	none	hits ssDNA database	Uncharacterized
AG-601-C06_NODE_3_length_7678_cov_14.9999	7478	AG-601	AG-601-C06	4	0	0.435522339	1	0	0	1	logares_30	1	none	hits ssDNA database	Uncharacterized
AG-601-D06_NODE_3_length_9366_cov_42.5626	9166	AG-601	AG-601-D06	7	71.4	51.88471424	0.982365028	0	0	0		0	phage	viruscope positive	Viruses
AG-601-D06_NODE_4_length_7179_cov_49.9709	6979	AG-601	AG-601-D06	19	26.3	29.66190626	0.924159855	0	0	0		0	phage	viruscope positive	Viruses
AG-601-D06_NODE_6_length_4887_cov_9.76531	4687	AG-601	AG-601-D06	8	50	45.97435634	0.974317962	0	0	0		0	phage	viruscope positive	Caudovirales
AG-601-E06_NODE_3_length_3284_cov_7.67265	3084	AG-601	AG-601-E06	5	80	2.053738348	0.921122128	0	0	0		0	phage	viruscope positive	Caudovirales
AG-601-P06_NODE_24_length_5092_cov_11.9561	4892	AG-601	AG-601-P06	5	0	0.771638117	1	0	0	1		0	none	hits ssDNA database	Caudovirales
AG-601-P06_NODE_45_length_2490_cov_5.80945	2290	AG-601	AG-601-P06	2	0	0.11418438	1	0	0	1		0	none	hits ssDNA database	Uncharacterized
AG-601-B07_NODE_26_length_6218_cov_25.6259	6018	AG-601	AG-601-B07	3	0	0.053509378	1	0	0	1		0	none	hits ssDNA database	dsDNA viruses, no RNA stage
AG-601-C07_NODE_3_length_11826_cov_46.1906	11626	AG-601	AG-601-C07	8	50	2.663807644	0.842474914	0	0	0		0	virophage	viruscope positive	Phycodnaviridae
AG-601-C07_NODE_12_length_6886_cov_46.2509	6686	AG-601	AG-601-C07	5	40	12.72050674	0.973728538	0	0	0		0	phage	viruscope positive	Viruses
AG-601-P07_NODE_16_length_3755_cov_7.08324	3555	AG-601	AG-601-P07	2	0	0.054148922	1	0	0	1	logares_89	1	none	hits ssDNA database	Uncharacterized
AG-601-D08_NODE_10_length_13259_cov_40.1436	13059	AG-601	AG-601-D08	17	47.1	3.144309172	0.919158102	0	0	0		0	phage	viruscope positive	Viruses
AG-601-E08_NODE_2_length_2436_cov_51.5477	2236	AG-601	AG-601-E08	3	0	0	0	0	0	1		0	virus	hits ssDNA database	Uncharacterized
AG-601-F08_NODE_3_length_5804_cov_10.8346	5604	AG-601	AG-601-F08	10	60	3.583522161	0.831587896	0	0	0		0	phage	viruscope positive	Caudovirales
AG-601-F08_NODE_5_length_3135_cov_8.7526	2935	AG-601	AG-601-F08	5	60	1.793171445	0.863156471	0	0	0		0	none	viruscope positive	Caudovirales
AG-601-K08_NODE_1_length_13782_cov_48.778	13582	AG-601	AG-601-K08	21	76.2	36.94152849	0.981390125	0	0	0		0	phage	viruscope positive	Caudovirales
AG-601-L08_NODE_27_length_4519_cov_9.95206	4319	AG-601	AG-601-L08	4	0	0.902829342	0.846709281	0	0	0	logares_662	1	none	viral cluster membership	Caudovirales
AG-601-L08_NODE_30_length_4351_cov_9.98417	4151	AG-601	AG-601-L08	3	0	0.528540448	0.811356726	0	0	1	logares_662	1	none	hits ssDNA database	Caudovirales
AG-601-O08_NODE_25_length_4010_cov_14.2038	3810	AG-601	AG-601-O08	5	80	289.3915283	0.966039304	0	0	0		0	phage	viruscope positive	Caudovirales
AG-601-O08_NODE_26_length_3992_cov_7.28778	3792	AG-601	AG-601-O08	6	50	33.98984204	0.978995726	0	0	0		0	phage	viruscope positive	Caudovirales
AG-601-O08_NODE_31_length_3101_cov_6.35785	2901	AG-601	AG-601-O08	3	0	0.072539122	1	0	0	1	logares_134	1	none	hits ssDNA database	Uncharacterized
AG-601-C09_NODE_51_length_2560_cov_9.55946	2360	AG-601	AG-601-C09	2	50	0.932017805	0.856574905	0	0	0		0	none	viruscope positive	dsDNA viruses, no RNA stage
AG-601-F09_NODE_6_length_29660_cov_45.0886	29460	AG-601	AG-601-F09	35	48.6	52.7444556	0.978433718	0	0	0		0	phage	viruscope positive	Caudovirales
AG-601-K09_NODE_26_length_7597_cov_8.09281	7397	AG-601	AG-601-K09	8	0	0.610000417	1	0	0	1		0	none	hits ssDNA database	Caudovirales
AG-601-N09_NODE_8_length_15372_cov_18.7099	15172	AG-601	AG-601-N09	14	100	59.0507417	0.972157109	0	0	0		0	phage	viruscope positive	Caudovirales
AG-601-N09_NODE_54_length_2264_cov_8.49615	2064	AG-601	AG-601-N09	7	57.1	17.75493918	0.988410941	0	0	0		0	phage	viruscope positive	Caudovirales
AG-601-F10_NODE_10_length_2325_cov_10.4399	2125	AG-601	AG-601-F10	2	0	0.083268048	1	0	0	1	logares_374	1	none	hits ssDNA database	Uncharacterized
AG-601-G10_NODE_1_length_104040_cov_44.2488	103840	AG-601	AG-601-G10	121	88.4	3.170804554	0.972863341	0	0	0		0	phage	viruscope positive	Caudovirales
AG-601-G10_NODE_7_length_14812_cov_23.4661	14612	AG-601	AG-601-G10	37	78.4	12.78935543	0.982730469	0	0	0	logares_497	1	phage	viruscope positive	Caudovirales
AG-601-G10_NODE_9_length_11156_cov_18.761	10956	AG-601	AG-601-G10	4	50	18.99818436	0.978302649	0	0	0		0	phage	viruscope positive	Caudovirales
AG-601-G10_NODE_12_length_9298_cov_16.775	9098	AG-601	AG-601-G10	5	80	14.82074741	0.983580927	0	0	0	logares_2112	1	phage	viruscope positive	Caudovirales
AG-601-G10_NODE_20_length_4620_cov_12.4931	4420	AG-601	AG-601-G10	2	100	14.8405912	0.981129478	0	0	0	logares_954	1	phage	viruscope positive	Caudovirales
AG-601-G10_NODE_21_length_4526_cov_13.7672	4326	AG-601	AG-601-G10	4	50	20.58621006	0.979946863	0	0	0		0	phage	viruscope positive	Caudovirales
AG-601-G10_NODE_24_length_4041_cov_20.4441	3841	AG-601	AG-601-G10	2	100	11.27024607	0.983782225	0	0	0		0	phage	viruscope positive	Caudovirales
AG-601-K10_NODE_18_length_5518_cov_44.7783	5318	AG-601	AG-601-K10	9	0	0.447186164	1	0	0	1	logares_2792	1	none	hits ssDNA database	Caudovirales
AG-601-O10_NODE_5_length_24496_cov_29.2299	24296	AG-601	AG-601-O10	21	4.8	1.398026707	0.779472972	0	0	0	logares_200	0	phage	viruscope positive	Caudovirales
AG-601-O10_NODE_19_length_9988_cov_34.2535	9788	AG-601	AG-601-O10	8	0	1.286877975	0.83998087	0	0	0	logares_662	1	none	viral cluster membership	Caudovirales
AG-601-E11_NODE_1_length_33085_cov_48.2434	32885	AG-601	AG-601-E11	46	52.2	41.53402596	0.97782904	0	0	0		0	phage	viruscope positive	Caudovirales
AG-601-E11_NODE_5_length_4994_cov_48.816	4794	AG-601	AG-601-E11	9	22.2	612.1609443	0.942213636	0	0	0		0	phage	viruscope positive	Caudovirales
AG-601-E11_NODE_8_length_2836_cov_33.7676	2636	AG-601	AG-601-E11	3	0	0.101582832	1	0	0	1	logares_122	1	none	hits ssDNA database	Uncharacterized
AG-601-E11_NODE_9_length_2341_cov_45.7972	2141	AG-601	AG-601-E11	2	100	52.69784003	0.973797852	0	0	0		0	phage	viruscope positive	Caudovirales
AG-601-J11_NODE_39_length_3969_cov_5.35846	3769	AG-601	AG-601-J11	4	0	0.68354018	1	0	0	1	logares_2792	1	none	hits ssDNA database	Caudovirales
AG-601-L11_NODE_4_length_27274_cov_46.6109	27074	AG-601	AG-601-L11	51	96.1	13.37114052	0.981809799	0	0	0		0	phage	viruscope positive	Viruses
AG-601-N11_NODE_17_length_8776_cov_13.4395	8576	AG-601	AG-601-N11	15	53.3	70.11103935	0.97001745	0	0	0		0	phage	viruscope positive	Caudovirales
AG-601-O11_NODE_2_length_5629_cov_50.3846	5429	AG-601	AG-601-O11	5	20	44.27084572	0.898019592	0	0	0		0	none	viruscope positive	Caudovirales
AG-601-O11_NODE_3_length_5335_cov_49.1858	5135	AG-601	AG-601-O11	7	100	1.533561474	0.911472729	0	0	0		0	phage	viruscope positive	Caudovirales
AG-601-O11_NODE_4_length_3553_cov_48.4263	3353	AG-601	AG-601-O11	5	100	7.490070279	0.987697907	0	0	0		0	phage	viruscope positive	Viruses
AG-601-P11_NODE_2_length_49149_cov_48.5723	48949	AG-601	AG-601-P11	69	73.9	4.253939781	0.962111467	0	0	0		0	phage	viruscope positive	Caudovirales
AG-601-P11_NODE_3_length_34112_cov_48.3054	33912	AG-601	AG-601-P11	45	88.9	2.126817968	0.935971199	0	0	0		0	phage	viruscope positive	Caudovirales
AG-601-P11_NODE_4_length_20213_cov_32.6705	20013	AG-601	AG-601-P11	25	92	11.50799155	0.981267383	0	0	0		0	phage	viruscope positive	Caudovirales
AG-601-A13_NODE_1_length_21936_cov_43.0409	21736	AG-601	AG-601-A13	36	36.1	8.923471371	0.84303071	0	0	0		0	phage	viruscope positive	Viruses
AG-601-A13_NODE_3_length_17371_cov_47.5538	17171	AG-601	AG-601-A13	21	71.4	68.40609486	0.973761286	0	0	0		0	phage	viruscope positive	Viruses
AG-601-C13_NODE_1_length_28683_cov_44.7623	28483	AG-601	AG-601-C13	52	86.5	19.04358659	0.984743127	0	0	0		0	phage	viruscope positive	Caudovirales
AG-601-E13_NODE_2_length_14487_cov_46.9437	14287	AG-601	AG-601-E13	12	83.3	1.512306819	0.851188076	0	0	0		0	phage	viruscope positive	Viruses
AG-601-F13_NODE_1_length_34691_cov_47.8242	34491	AG-601	AG-601-F13	44	97.7	32.68977571	1	0	0	0		0	phage	viruscope positive	Viruses
AG-601-F13_NODE_2_length_20324_cov_42.8934	20124	AG-601	AG-601-F13	20	65	2.919629948	0.937374914	0	0	0		0	phage	viruscope positive	Viruses
AG-601-F13_NODE_5_length_14385_cov_32.7285	14185	AG-601	AG-601-F13	9	77.8	4.079788886	0.9723675	0	0	0		0	phage	viruscope positive	Caudovirales
AG-601-F13_NODE_6_length_3410_cov_7.1845	3210	AG-601	AG-601-F13	6	100	1.497885757	0.909549803	0	0	0		0	phage	viruscope positive	Caudovirales
AG-601-F13_NODE_7_length_2794_cov_43.0909	2594	AG-601	AG-601-F13	7	85.7	1.87282823	0.925654063	0	0	0		0	phage	viruscope positive	Caudovirales
AG-601-N13_NODE_13_length_3285_cov_6.69659	3085	AG-601	AG-601-N13	2	50	2.935856084	0.980956191	0	0	0		0	micromonas virus	viruscope positive	Caudovirales
AG-601-A14_NODE_6_length_16630_cov_43.7482	16430	AG-601	AG-601-A14	25	36	65.30397829	0.966316404	0	0	0		0	phage	viruscope positive	Caudovirales
AG-601-A14_NODE_28_length_7149_cov_7.95701	6949	AG-601	AG-601-A14	6	0	0.619842918	1	0	0	1		0	none	hits ssDNA database	Viruses
AG-601-A14_NODE_61_length_3478_cov_7.79592	3278	AG-601	AG-601-A14	3	33.3	49.56004676	0.952937125	0	0	0		0	none	viruscope positive	Viruses
AG-601-G14_NODE_3_length_29084_cov_38.7478	28884	AG-601	AG-601-G14	20	15	28.42238225	0.757802354	0	0	0		0	virophage	viruscope positive	Viruses
AG-601-J14_NODE_4_length_4832_cov_50.7009	4632	AG-601	AG-601-J14	4	0	0.12667609	1	0	0	1	logares_30	1	none	hits ssDNA database	Uncharacterized
AG-601-K14_NODE_1_length_86584_cov_37.0631	86384	AG-601	AG-601-K14	92	25	2.915874024	0.788469304	0	0	0		0	chlorella virus	viruscope positive	Viruses
AG-601-K14_NODE_5_length_29756_cov_43.6152	29556	AG-601	AG-601-K14	15	20	12.24370475	0.927620871	0	0	0		0	phage	viruscope positive	Caudovirales
AG-601-K14_NODE_15_length_9651_cov_33.3556	9451	AG-601	AG-601-K14	11	18.2	12.35822421	0.975737925	0	0	0		0	phage	viruscope positive	Caudovirales
AG-601-K14_NODE_23_length_3802_cov_18.8121	3602	AG-601	AG-601-K14	4	50	3.030878212	0.861835659	0	0	0		0	phage	viruscope positive	Viruses
AG-601-L14_NODE_5_length_2424_cov_50.2246	2224	AG-601	AG-601-L14	2	0	0.095735968	1	0	0	1	logares_58	1	none	hits ssDNA database	Uncharacterized
AG-601-A15_NODE_1_length_49563_cov_45.9091	49363	AG-601	AG-601-A15	78	47.4	56.97685288	0.97945315	0	0	0		0	phage	viruscope positive	Viruses
AG-601-B15_NODE_8_length_4680_cov_48.6272	4480	AG-601	AG-601-B15	4	0	0.059216601	1	0	0	1	logares_53	1	none	hits ssDNA database	Uncharacterized
AG-601-J15_NODE_4_length_11975_cov_45.6908	11775	AG-601	AG-601-J15	13	76.9	31.50220179	1	0	0	0		0	phage	viruscope positive	Caudovirales
AG-601-J15_NODE_7_length_3678_cov_53.2484	3478	AG-601	AG-601-J15	8	37.5	33.428678	0.979376264	0	0	0		0	phage	viruscope positive	Caudovirales
AG-601-K15_NODE_2_length_19722_cov_42.217	19522	AG-601	AG-601-K15	17	47.1	3.121892709	0.867828877	0	0	0		0	phage	viruscope positive	Viruses
AG-601-K15_NODE_17_length_5631_cov_41.9283	5431	AG-601	AG-601-K15	4	75	45.2700004	0.974456017	0	0	0		0	virophage	viruscope positive	Viruses
AG-601-K15_NODE_32_length_2424_cov_7.18151	2224	AG-601	AG-601-K15	2	100	26.43541409	1	0	0	0		0	phage	viruscope positive	Caudovirales
AG-601-P15_NODE_2_length_26003_cov_47.021	25803	AG-601	AG-601-P15	29	100	2.182428129	0.954986922	0	0	0		0	phage	viruscope positive	Caudovirales
AG-601-P15_NODE_7_length_4699_cov_10.3641	4499	AG-601	AG-601-P15	1	100	1.507247543	0.910037687	0	0	0		0	phage	viruscope positive	Viruses
AG-601-P15_NODE_8_length_4485_cov_7.63414	4285	AG-601	AG-601-P15	2	100	5.480408817	0.975327281	0	0	0		0	phage	viruscope positive	Caudovirales
AG-601-P15_NODE_9_length_2606_cov_8.20933	2406	AG-601	AG-601-P15	1	100	14.07346885	0.981105438	0	0	0		0	phage	viruscope positive	Caudovirales
AG-601-B16_NODE_14_length_4990_cov_46.8987	4790	AG-601	AG-601-B16	6	0	0.309638995	0.559471326	0	0	1	logares_662	1	none	hits ssDNA database	Caudovirales
AG-601-B16_NODE_22_length_2821_cov_9.7462	2621	AG-601	AG-601-B16	3	0	2.2750549	0.970377757	0	0	0	logares_662	1	none	viral cluster membership	Caudovirales
AG-601-D16_NODE_1_length_22316_cov_47.6207	22116	AG-601	AG-601-D16	32	75	13.61966494	0.982007559	0	0	0		0	phage	viruscope positive	Caudovirales
AG-601-D16_NODE_5_length_3558_cov_44.8998	3358	AG-601	AG-601-D16	4	25	43.08464124	0.928522194	0	0	0		0	phage	viruscope positive	Viruses
AG-601-O16_NODE_2_length_26767_cov_41.3799	26567	AG-601	AG-601-O16	31	80.6	22.8618836	1	0	0	0		0	phage	viruscope positive	Caudovirales
AG-601-O16_NODE_17_length_4854_cov_7.73995	4654	AG-601	AG-601-O16	9	44.4	46.60512667	0.975927632	0	0	0		0	phage	viruscope positive	Caudovirales
AG-601-O16_NODE_21_length_3767_cov_19.0989	3567	AG-601	AG-601-O16	4	75	64.36605887	0.974028813	0	0	0		0	phage	viruscope positive	Caudovirales
AG-601-O16_NODE_24_length_3471_cov_7.89491	3271	AG-601	AG-601-O16	3	0	0.091954934	1	0	0	1	logares_89	1	none	hits ssDNA database	Uncharacterized
AG-601-B17_NODE_2_length_42140_cov_38.6597	41940	AG-601	AG-601-B17	57	35.1	57.22560991	0.949582254	0	0	0		0	phage	viruscope positive	Viruses
AG-601-D17_NODE_24_length_10917_cov_18.6502	10717	AG-601	AG-601-D17	10	40	12.58224036	0.971429097	0	0	0		0	micromonas virus	viruscope positive	Viruses
AG-601-E17_NODE_19_length_3118_cov_34.8815	2918	AG-601	AG-601-E17	1	100	36.10636975	0.980778172	0	0	0		0	micromonas virus	viruscope positive	dsDNA viruses, no RNA stage
AG-601-O17_NODE_3_length_4831_cov_53.6713	4631	AG-601	AG-601-O17	4	0	0.12675932	1	0	0	1	logares_30	1	none	hits ssDNA database	Uncharacterized
AG-601-C18_NODE_2_length_21043_cov_38.8035	20843	AG-601	AG-601-C18	47	89.4	9.894922358	0.979304796	0	0	0		0	phage	viruscope positive	Caudovirales
AG-601-C18_NODE_3_length_13100_cov_48.8406	12900	AG-601	AG-601-C18	12	100	11.40168448	0.983393099	0	0	0		0	phage	viruscope positive	Caudovirales
AG-601-C18_NODE_7_length_3330_cov_48.927	3130	AG-601	AG-601-C18	3	66.7	9.516687824	0.966281053	0	0	0		0	phage	viruscope positive	Caudovirales
AG-601-J18_NODE_1_length_5489_cov_41.2532	5289	AG-601	AG-601-J18	5	0	0.44109397	0.675349185	0	0	1	logares_662	1	none	hits ssDNA database	Caudovirales
AG-601-K18_NODE_1_length_20953_cov_47.4168	20753	AG-601	AG-601-K18	22	63.6	47.04359868	0.979045865	0	0	0		0	phage	viruscope positive	Caudovirales
AG-601-K18_NODE_4_length_5711_cov_17.4356	5511	AG-601	AG-601-K18	14	28.6	17.70327297	0.843407833	0	0	0		0	phage	viruscope positive	Viruses
AG-601-K18_NODE_5_length_5397_cov_46.3624	5197	AG-601	AG-601-K18	5	0	0.059466626	1	0	0	1	logares_53	1	none	hits ssDNA database	Uncharacterized
AG-601-L18_NODE_8_length_4802_cov_53.3061	4602	AG-601	AG-601-L18	4	0	0.127009058	1	0	0	1	logares_30	1	none	hits ssDNA database	Uncharacterized
AG-601-N18_NODE_22_length_8538_cov_26.9013	8338	AG-601	AG-601-N18	6	16.7	6.990133534	0.958181238	0	0	0	logares_37	1	none	viruscope positive	Caudovirales
AG-601-B19_NODE_2_length_3020_cov_48.3961	2820	AG-601	AG-601-B19	2	0	0.084548464	1	0	0	1	logares_58	1	none	hits ssDNA database	Uncharacterized
AG-601-E19_NODE_1_length_57809_cov_44.991	57609	AG-601	AG-601-E19	86	72.1	43.13447256	0.978757588	0	0	0		0	phage	viruscope positive	Caudovirales
AG-601-G19_NODE_7_length_14969_cov_32.2465	14769	AG-601	AG-601-G19	24	62.5	5.865580163	0.959488161	0	0	0		0	phage	viruscope positive	Caudovirales
AG-601-G19_NODE_28_length_5361_cov_16.1432	5161	AG-601	AG-601-G19	4	25	1.04852003	0.816529335	0	0	0		0	phage	viruscope positive	Caudovirales
AG-601-G19_NODE_31_length_5084_cov_19.1756	4884	AG-601	AG-601-G19	10	40	1.044130756	0.75890415	0	0	0		0	phage	viruscope positive	Caudovirales
AG-601-G19_NODE_34_length_4395_cov_9.73341	4195	AG-601	AG-601-G19	6	66.7	2.77895217	0.97167847	0	0	0		0	phage	viruscope positive	Caudovirales
AG-601-I19_NODE_2_length_30969_cov_44.5708	30769	AG-601	AG-601-I19	38	73.7	26.7932497	1	0	0	0		0	phage	viruscope positive	Viruses
AG-601-J19_NODE_5_length_11250_cov_47.7782	11050	AG-601	AG-601-J19	16	50	6.290859452	0.96040082	0	0	0		0	phage	viruscope positive	Caudovirales
AG-601-M19_NODE_224_length_2718_cov_6.80548	2518	AG-601	AG-601-M19	2	0	0.907359597	1	0	0	1		0	none	hits ssDNA database	Viruses
AG-601-O19_NODE_2_length_11510_cov_10.2988	11310	AG-601	AG-601-O19	12	83.3	36.8462971	0.981484075	0	0	0		0	phage	viruscope positive	Viruses
AG-601-O19_NODE_4_length_3678_cov_7.06597	3478	AG-601	AG-601-O19	4	25	47.26314795	0.92449768	0	0	0		0	phage	viruscope positive	Uncharacterized
AG-601-O19_NODE_6_length_2376_cov_11.6708	2176	AG-601	AG-601-O19	5	80	17.83350597	0.982212017	0	0	0		0	phage	viruscope positive	Viruses
AG-601-F20_NODE_8_length_4385_cov_17.9173	4185	AG-601	AG-601-F20	4	0	0.076454586	1	0	0	1	logares_53	1	none	hits ssDNA database	Uncharacterized
AG-601-J20_NODE_2_length_17683_cov_46.2093	17483	AG-601	AG-601-J20	10	40	43.72215782	0.978914276	0	0	0		0	phage	viruscope positive	Caudovirales
AG-601-J20_NODE_3_length_15725_cov_43.917	15525	AG-601	AG-601-J20	2	100	3.94532092	0.963088394	0	0	0		0	phage	viruscope positive	Caudovirales
AG-601-J20_NODE_6_length_5344_cov_13.5746	5144	AG-601	AG-601-J20	9	22.2	26.29801589	1	0	0	0		0	phage	viruscope positive	Caudovirales
AG-601-J20_NODE_8_length_4677_cov_45.8628	4477	AG-601	AG-601-J20	2	50	39.09915996	0.979026441	0	0	0		0	phage	viruscope positive	Caudovirales
AG-601-J20_NODE_11_length_2462_cov_30.0886	2262	AG-601	AG-601-J20	9	33.3	57.97927426	0.970593376	0	0	0		0	phage	viruscope positive	Phycodnaviridae
AG-601-N20_NODE_4_length_4832_cov_52.4903	4632	AG-601	AG-601-N20	4	0	0.12659297	1	0	0	1	logares_30	1	none	hits ssDNA database	Uncharacterized
AG-601-O20_NODE_26_length_12976_cov_40.1785	12776	AG-601	AG-601-O20	13	15.4	2.796053414	0.752330152	0	0	0		0	bathycoccus virus	viruscope positive	Caudovirales
AG-601-P20_NODE_10_length_14196_cov_47.1821	13996	AG-601	AG-601-P20	13	15.4	15.12151336	0.905281029	0	0	0		0	none	viruscope positive	Viruses
AG-601-I21_NODE_13_length_5655_cov_45.3159	5455	AG-601	AG-601-I21	3	33.3	11.18421365	0.895439019	0	0	0		0	phycodnavirus	viruscope positive	dsDNA viruses, no RNA stage
AG-601-K21_NODE_4_length_4843_cov_50.4764	4643	AG-601	AG-601-K21	3	0	0.128728255	1	0	0	1	logares_30	1	none	hits ssDNA database	Uncharacterized
AG-601-O21_NODE_1_length_30893_cov_49.0317	30693	AG-601	AG-601-O21	33	33.3	26.33177116	1	0	0	0		0	phage	viruscope positive	Caudovirales
AG-601-P21_NODE_3_length_19202_cov_42.6003	19002	AG-601	AG-601-P21	37	48.6	1.536624182	0.786307794	0	0	0		0	phage	viruscope positive	Caudovirales
AG-601-A22_NODE_8_length_4866_cov_50.4567	4666	AG-601	AG-601-A22	5	0	0.156450621	1	0	0	1		0	none	hits ssDNA database	Uncharacterized
AG-601-A22_NODE_10_length_3160_cov_6.72174	2960	AG-601	AG-601-A22	2	100	12.92461425	0.981323519	0	0	0		0	phage	viruscope positive	Caudovirales
AG-601-A22_NODE_12_length_2610_cov_8.90881	2410	AG-601	AG-601-A22	2	0	0.072813891	1	0	0	1		0	none	hits ssDNA database	Uncharacterized
AG-601-E22_NODE_6_length_6772_cov_10.7944	6572	AG-601	AG-601-E22	8	25	11.18421365	0.79020271	0	0	0		0	virus	viruscope positive	Viruses
AG-601-L22_NODE_3_length_4832_cov_50.6868	4632	AG-601	AG-601-L22	4	0	0.12675932	1	0	0	1	logares_30	1	none	hits ssDNA database	Uncharacterized
AG-601-L22_NODE_4_length_4728_cov_30.8729	4528	AG-601	AG-601-L22	10	20	3.299343028	0.738431267	0	0	1		0	phage	hits ssDNA database	Viruses
AG-601-L22_NODE_5_length_2235_cov_20.9734	2035	AG-601	AG-601-L22	3	100	0	0	0	0	1		0	cress virus	hits ssDNA database	Uncharacterized
AG-601-E23_NODE_15_length_4649_cov_30.222	4449	AG-601	AG-601-E23	4	0	0.091745503	1	0	0	1	logares_53	1	none	hits ssDNA database	Uncharacterized
AG-601-F23_NODE_1_length_55028_cov_28.1776	54828	AG-601	AG-601-F23	70	44.3	1.923353439	0.807701806	0	0	0		0	phage	viruscope positive	Viruses
AG-601-F23_NODE_2_length_17029_cov_42.479	16829	AG-601	AG-601-F23	6	16.7	29.96525168	0.81511235	0	0	0		0	phage	viruscope positive	Caudovirales
AG-601-N23_NODE_4_length_19372_cov_29.9674	19172	AG-601	AG-601-N23	26	38.5	33.6416063	0.983484877	0	0	0		0	phage	viruscope positive	Caudovirales
AH-162-A02_NODE_7	33360	AH-162	AH-162-A02	37	0	0	0	category 2 (somewhat sure)	Prophages	0		0	none	virsorter identified	Phycodnaviridae
AH-162-A02_NODE_155	5366	AH-162	AH-162-A02	10	0	0	0	category 2 (somewhat sure)	Complete phage contigs	0		0	none	virsorter identified	Caudovirales
AH-162-A04_NODE_1	6065	AH-162	AH-162-A04	7	14.3	45.78537465	0.974290009	0	0	0		0	phage	viruscope positive	Caudovirales
AH-162-A04_NODE_3	5382	AH-162	AH-162-A04	8	75	28.27509015	1	0	0	0		0	phage	viruscope positive	Caudovirales
AH-162-A04_NODE_4	4541	AH-162	AH-162-A04	6	66.7	15.30715743	0.983456788	0	0	0		0	phage	viruscope positive	Caudovirales
AH-162-A15_NODE_2	3839	AH-162	AH-162-A15	6	83.3	28.31004081	1	0	0	0		0	phage	viruscope positive	Caudovirales
AH-162-A15_NODE_3	2861	AH-162	AH-162-A15	2	50	71.29936205	0.969548179	0	0	0		0	phage	viruscope positive	Caudovirales
AH-162-A15_NODE_4	2571	AH-162	AH-162-A15	6	83.3	115.1041989	0.961346009	0	0	0		0	phage	viruscope positive	Caudovirales
AH-162-A18_NODE_1	14501	AH-162	AH-162-A18	19	73.7	32.55766973	1	0	0	0	logares_2894	1	phage	viruscope positive	Caudovirales
AH-162-A18_NODE_2	6565	AH-162	AH-162-A18	10	70	24.80073083	1	0	0	0	logares_2539	1	phage	viruscope positive	Caudovirales
AH-162-A23_NODE_1	35112	AH-162	AH-162-A23	52	63.5	27.20272527	1	category 2 (somewhat sure)	Complete phage contigs	0		0	phage	virsorter identified	Caudovirales
AH-162-A23_NODE_4	19549	AH-162	AH-162-A23	15	53.3	2.397307681	0.865380095	category 1 (sure)	Prophages	0		0	phage	virsorter identified	Caudovirales
AH-162-A23_NODE_5	18875	AH-162	AH-162-A23	35	40	2.722412815	0.821516514	category 2 (somewhat sure)	Complete phage contigs	0		0	phage	virsorter identified	Viruses
AH-162-A23_NODE_6	17423	AH-162	AH-162-A23	25	40	1.921771225	0.759012435	0	0	0		0	phage	viruscope positive	Viruses
AH-162-A23_NODE_7	11574	AH-162	AH-162-A23	15	46.7	2.158619808	0.800119268	0	0	0		0	phage	viruscope positive	Caudovirales
AH-162-A23_NODE_68	3030	AH-162	AH-162-A23	2	50	12.54545018	0.981525118	0	0	0		0	phage	viruscope positive	Caudovirales
AH-162-B03_NODE_2	8624	AH-162	AH-162-B03	6	50	10.91792285	0.971080554	0	0	0		0	phage	viruscope positive	Caudovirales
AH-162-B09_NODE_2	50442	AH-162	AH-162-B09	53	20.8	25.40316821	1	0	0	0		0	phage	viruscope positive	Caudovirales
AH-162-B09_NODE_21	10237	AH-162	AH-162-B09	13	46.2	0	0	category 1 (sure)	Prophages	0		0	none	virsorter identified	Caudovirales
AH-162-B09_NODE_38	5311	AH-162	AH-162-B09	5	0	0.169252628	1	0	0	1	logares_898	1	none	hits ssDNA database	Uncharacterized
AH-162-B11_NODE_5	18569	AH-162	AH-162-B11	32	37.5	32.53269695	0.97752363	category 2 (somewhat sure)	Complete phage contigs	0		0	phage	virsorter identified	Caudovirales
AH-162-B11_NODE_14	9578	AH-162	AH-162-B11	11	18.2	3.14556009	0.770120316	0	0	0	logares_2713	1	none	viruscope positive	Viruses
AH-162-B11_NODE_18	6765	AH-162	AH-162-B11	7	57.1	29.52632405	1	category 2 (somewhat sure)	Complete phage contigs	0		0	phage	virsorter identified	Caudovirales
AH-162-B11_NODE_24	4627	AH-162	AH-162-B11	4	0	0.217838481	1	0	0	1	logares_898	1	none	hits ssDNA database	Uncharacterized
AH-162-B17_NODE_41	11426	AH-162	AH-162-B17	4	50	0.543677053	0.551050362	category 2 (somewhat sure)	Complete phage contigs	0	logares_900	1	virus	virsorter identified	Viruses
AH-162-B19_NODE_96	2932	AH-162	AH-162-B19	3	33.3	1.165022256	0.528301556	0	0	0	logares_2348	1	none	viral cluster membership	Caudovirales
AH-162-B19_NODE_106	2502	AH-162	AH-162-B19	3	33.3	4.19408012	0.799649559	0	0	0		0	none	viruscope positive	Viruses
AH-162-B20_NODE_1	36098	AH-162	AH-162-B20	34	64.7	1.569109427	0.874103949	0	0	0		0	phage	viruscope positive	Caudovirales
AH-162-B20_NODE_2	29368	AH-162	AH-162-B20	40	60	6.676176388	0.966337674	category 2 (somewhat sure)	Complete phage contigs	0		0	phage	virsorter identified	Caudovirales
AH-162-B23_NODE_18	5721	AH-162	AH-162-B23	4	0	0.493421191	1	0	0	1	logares_810	1	none	hits ssDNA database	Uncharacterized
AH-162-C05_NODE_12	19017	AH-162	AH-162-C05	17	0	0.147773321	1	0	0	0	logares_569	1	none	viral cluster membership	Uncharacterized
AH-162-C05_NODE_35	5560	AH-162	AH-162-C05	4	0	0.259608473	1	0	0	1	logares_569	1	none	hits ssDNA database	Uncharacterized
AH-162-C06_NODE_1	24462	AH-162	AH-162-C06	30	86.7	29.40835358	1	category 2 (somewhat sure)	Complete phage contigs	0		0	phage	virsorter identified	Caudovirales
AH-162-C06_NODE_296	2466	AH-162	AH-162-C06	4	50	465.5428934	0.941298438	category 2 (somewhat sure)	Complete phage contigs	0		0	phage	virsorter identified	Viruses
AH-162-C10_NODE_82	4988	AH-162	AH-162-C10	5	0	0.293292316	1	0	0	1	logares_110	1	none	hits ssDNA database	Uncharacterized
AH-162-C14_NODE_4	23117	AH-162	AH-162-C14	21	42.9	70.58646101	0.955937939	category 2 (somewhat sure)	Complete phage contigs	0		0	phage	virsorter identified	Caudovirales
AH-162-C14_NODE_11	11372	AH-162	AH-162-C14	21	42.9	118.6786408	0.954804867	0	0	0	logares_334	1	phage	viruscope positive	Viruses
AH-162-C14_NODE_16	7793	AH-162	AH-162-C14	17	23.5	36.19335808	0.966831301	0	0	0		0	phage	viruscope positive	Caudovirales
AH-162-C17_NODE_1	65551	AH-162	AH-162-C17	70	45.7	4.597452152	0.886498322	category 1 (sure)	Complete phage contigs	0		0	phage	virsorter identified	Caudovirales
AH-162-C17_NODE_3	28357	AH-162	AH-162-C17	44	36.4	3.421585579	0.775991357	category 2 (somewhat sure)	Complete phage contigs	0		0	phage	virsorter identified	Caudovirales
AH-162-C17_NODE_6	17593	AH-162	AH-162-C17	9	22.2	3.364584274	0.763305787	0	0	0		0	phage	viruscope positive	Caudovirales
AH-162-C17_NODE_19	6855	AH-162	AH-162-C17	8	37.5	1.210328677	0.631170845	category 2 (somewhat sure)	Complete phage contigs	0		0	phage	virsorter identified	Caudovirales
AH-162-C17_NODE_63	4054	AH-162	AH-162-C17	8	62.5	1.800073603	0.867165572	category 2 (somewhat sure)	Complete phage contigs	0		0	phage	virsorter identified	Viruses
AH-162-C18_NODE_116	4774	AH-162	AH-162-C18	4	25	1.389898645	0.772175483	0	0	0		0	ostreococcus virus	viruscope positive	Viruses
AH-162-C18_NODE_183	2662	AH-162	AH-162-C18	1	100	2.09704006	0.95642537	0	0	0		0	phage	viruscope positive	Caudovirales
AH-162-C21_NODE_1	51359	AH-162	AH-162-C21	55	70.9	59.94642103	0.974929179	category 2 (somewhat sure)	Complete phage contigs	0		0	phage	virsorter identified	Caudovirales
AH-162-D07_NODE_23	5594	AH-162	AH-162-D07	5	0	0.13610977	1	0	0	1	logares_898	1	none	hits ssDNA database	Uncharacterized
AH-162-D22_NODE_49	2660	AH-162	AH-162-D22	3	0	0.663608374	1	0	0	1	logares_568	1	none	hits ssDNA database	Caudovirales
AH-162-E06_NODE_60	6307	AH-162	AH-162-E06	6	0	0.293567708	1	category 2 (somewhat sure)	Complete phage contigs	0	logares_556	1	none	virsorter identified	Viruses
AH-162-E16_NODE_204	2306	AH-162	AH-162-E16	3	33.3	2.516448072	0.773121785	0	0	0		0	phage	viruscope positive	Viruses
AH-162-F13_NODE_57	5714	AH-162	AH-162-F13	4	0	0.464505648	1	0	0	1	logares_576	1	none	hits ssDNA database	Uncharacterized
AH-162-F17_NODE_12	7882	AH-162	AH-162-F17	3	0	0.043016206	1	0	0	0	logares_810	1	none	viral cluster membership	Uncharacterized
AH-162-O11_NODE_2	20814	AH-162	AH-162-O11	8	37.5	1.155211542	0.608946059	category 2 (somewhat sure)	Complete phage contigs	0		0	phage	virsorter identified	Caudovirales
AH-162-O11_NODE_3	12762	AH-162	AH-162-O11	10	20	35.64968102	0.965853838	0	0	0		0	phaeocystis virus	viruscope positive	Phycodnaviridae
AH-162-D02_NODE_103	2548	AH-162	AH-162-D02	2	50	1.198308606	0.759853157	0	0	0	logares_85	1	none	viruscope positive	Viruses
AH-162-D06_NODE_1	9768	AH-162	AH-162-D06	13	100	33.56820341	1	0	0	0		0	phage	viruscope positive	Caudovirales
AH-162-D06_NODE_3	4196	AH-162	AH-162-D06	9	100	35.42546919	0.981196362	0	0	0		0	phage	viruscope positive	Viruses
AH-162-D06_NODE_6	2852	AH-162	AH-162-D06	4	100	30.17260171	1	0	0	0		0	phage	viruscope positive	Caudovirales
AH-162-D15_NODE_35	6030	AH-162	AH-162-D15	6	0	0	0	category 2 (somewhat sure)	Complete phage contigs	0		0	none	virsorter identified	Viruses
AH-162-D17_NODE_8	22470	AH-162	AH-162-D17	17	0	0.139802671	1	0	0	0	logares_569	1	none	viral cluster membership	Uncharacterized
AH-162-D18_NODE_4	11838	AH-162	AH-162-D18	7	28.6	35.64968102	0.96778096	0	0	0		0	chlorella virus	viruscope positive	Viruses
AH-162-D18_NODE_16	4762	AH-162	AH-162-D18	2	50	25.86349408	1	0	0	0		0	bathycoccus virus	viruscope positive	Phycodnaviridae
AH-162-D18_NODE_28	3069	AH-162	AH-162-D18	5	40	0.632937464	0.616227705	category 2 (somewhat sure)	Complete phage contigs	0		0	mimivirus	virsorter identified	Viruses
AH-162-D18_NODE_34	2272	AH-162	AH-162-D18	4	50	1.398026707	0.772775735	0	0	0		0	chlorella virus	viruscope positive	Viruses
AH-162-D21_NODE_94	3473	AH-162	AH-162-D21	1	100	1.398026707	0.90505993	0	0	0		0	mimivirus	viruscope positive	Mimiviridae
AH-162-E20_NODE_34	5625	AH-162	AH-162-E20	2	0	0.438091318	1	0	0	1	logares_569	1	none	hits ssDNA database	Uncharacterized
AH-162-E21_NODE_57	8067	AH-162	AH-162-E21	15	66.7	87.67624633	0.961202236	category 2 (somewhat sure)	Complete phage contigs	0		0	phage	virsorter identified	Viruses
AH-162-E21_NODE_77	5400	AH-162	AH-162-E21	3	0	0.362868099	1	0	0	1	logares_1181	1	none	hits ssDNA database	Uncharacterized
AH-162-E21_NODE_86	4304	AH-162	AH-162-E21	7	42.9	57.38899632	0.973728862	category 2 (somewhat sure)	Complete phage contigs	0		0	phage	virsorter identified	Caudovirales
AH-162-E21_NODE_103	3410	AH-162	AH-162-E21	6	0	0	0	0	0	0	logares_106	1	none	viral cluster membership	Phycodnaviridae
AH-162-E21_NODE_104	3393	AH-162	AH-162-E21	4	75	53.12501486	0.978135154	0	0	0		0	phage	viruscope positive	Uncharacterized
AH-162-F05_NODE_2	11464	AH-162	AH-162-F05	12	58.3	23.49095549	1	0	0	0	logares_2894	1	phage	viruscope positive	Caudovirales
AH-162-F05_NODE_3	7733	AH-162	AH-162-F05	20	10	42.05757374	0.896550388	category 2 (somewhat sure)	Complete phage contigs	0		0	phage	virsorter identified	Viruses
AH-162-F05_NODE_4	6446	AH-162	AH-162-F05	11	36.4	138.404644	0.95461814	0	0	0		0	phage	viruscope positive	Caudovirales
AH-162-F05_NODE_5	6317	AH-162	AH-162-F05	8	62.5	21.06734406	1	0	0	0	logares_2539	1	phage	viruscope positive	Caudovirales
AH-162-F05_NODE_6	2652	AH-162	AH-162-F05	4	25	72.26722669	0.932346291	0	0	0		0	phage	viruscope positive	Caudovirales
AH-162-F06_NODE_28	8778	AH-162	AH-162-F06	12	33.3	0.021376555	1	category 2 (somewhat sure)	Complete phage contigs	0		0	none	virsorter identified	Caudovirales
AH-162-F06_NODE_40	4624	AH-162	AH-162-F06	5	20	0	0	category 2 (somewhat sure)	Complete phage contigs	0		0	phage	virsorter identified	Viruses
AH-162-F15_NODE_46	5400	AH-162	AH-162-F15	3	0	0.240781636	1	0	0	1	logares_1181	1	none	hits ssDNA database	Uncharacterized
AH-162-F15_NODE_51	4127	AH-162	AH-162-F15	5	20	68.70302674	0.905351748	0	0	0	logares_106	1	none	viruscope positive	Phycodnaviridae
AH-162-G05_NODE_1	51060	AH-162	AH-162-G05	59	47.5	5.144827588	0.875198213	category 2 (somewhat sure)	Complete phage contigs	0		0	phage	virsorter identified	Viruses
AH-162-G05_NODE_6	26072	AH-162	AH-162-G05	32	40.6	4.714994343	0.887564476	category 2 (somewhat sure)	Prophages	0		0	phage	virsorter identified	Caudovirales
AH-162-G05_NODE_14	19679	AH-162	AH-162-G05	29	65.5	22.09006259	1	category 2 (somewhat sure)	Complete phage contigs	0		0	phage	virsorter identified	Caudovirales
AH-162-G05_NODE_49	11678	AH-162	AH-162-G05	13	76.9	40.47682984	0.979693037	category 2 (somewhat sure)	Complete phage contigs	0		0	phage	virsorter identified	Viruses
AH-162-G05_NODE_115	5800	AH-162	AH-162-G05	12	33.3	1.478168365	0.596310204	category 2 (somewhat sure)	Complete phage contigs	0		0	phage	virsorter identified	Caudovirales
AH-162-G05_NODE_150	4187	AH-162	AH-162-G05	5	60	1.440027509	0.799775767	category 2 (somewhat sure)	Complete phage contigs	0		0	phage	virsorter identified	Caudovirales
AH-162-G05_NODE_179	3446	AH-162	AH-162-G05	2	100	2.863806481	0.978620201	0	0	0		0	phage	viruscope positive	Caudovirales
AH-162-G10_NODE_6	17365	AH-162	AH-162-G10	23	52.2	29.72326346	1	category 2 (somewhat sure)	Complete phage contigs	0		0	none	virsorter identified	Caudovirales
AH-162-G10_NODE_18	5167	AH-162	AH-162-G10	6	50	45.17373796	0.979032794	category 1 (sure)	Complete phage contigs	0		0	none	virsorter identified	Caudovirales
AH-162-G14_NODE_5	16921	AH-162	AH-162-G14	21	52.4	72.69738876	0.958345813	0	0	0		0	none	viruscope positive	Caudovirales
AH-162-G18_NODE_17	6271	AH-162	AH-162-G18	11	18.2	241.8586203	0.94681857	0	0	0		0	phage	viruscope positive	Viruses
AH-162-G18_NODE_27	4081	AH-162	AH-162-G18	1	0	0.230477288	1	0	0	0	logares_569	1	none	viral cluster membership	Uncharacterized
AH-162-G18_NODE_36	3229	AH-162	AH-162-G18	3	0	0.782322207	1	0	0	1		0	none	hits ssDNA database	Caudovirales
AH-162-G20_NODE_29	13420	AH-162	AH-162-G20	6	0	0.131889312	1	category 2 (somewhat sure)	Complete phage contigs	0		0	none	virsorter identified	Caudovirales
AH-162-I02_NODE_23	2166	AH-162	AH-162-I02	1	0	1.398026707	1	0	0	1		0	none	hits ssDNA database	Viruses
AH-162-I11_NODE_84	3503	AH-162	AH-162-I11	6	16.7	0	0	0	0	0	logares_2749	1	none	viral cluster membership	Viruses
AH-162-I14_NODE_15	16487	AH-162	AH-162-I14	13	7.7	57.31909498	0.774409262	0	0	0		0	pithovirus	viruscope positive	Caudovirales
AH-162-I19_NODE_22	22173	AH-162	AH-162-I19	25	36	178.048687	0.962620812	category 2 (somewhat sure)	Complete phage contigs	0		0	phage	virsorter identified	Caudovirales
AH-162-I20_NODE_4	6914	AH-162	AH-162-I20	8	50	192.4437532	0.97069837	category 2 (somewhat sure)	Complete phage contigs	0		0	phage	virsorter identified	Viruses
AH-162-I20_NODE_17	3438	AH-162	AH-162-I20	6	16.7	106.1892459	0.892444421	category 2 (somewhat sure)	Complete phage contigs	0		0	phage	virsorter identified	Phycodnaviridae
AH-162-J03_NODE_369	2988	AH-162	AH-162-J03	7	0	0	0	category 2 (somewhat sure)	Complete phage contigs	0		0	none	virsorter identified	Viruses
AH-162-J15_NODE_71	2038	AH-162	AH-162-J15	2	0	0.10167467	1	0	0	1	logares_427	1	none	hits ssDNA database	Uncharacterized
AH-162-J23_NODE_4	27136	AH-162	AH-162-J23	46	73.9	49.31700481	0.981741276	category 2 (somewhat sure)	Complete phage contigs	0		0	phage	virsorter identified	Viruses
AH-162-J23_NODE_5	23065	AH-162	AH-162-J23	38	84.2	46.21298338	0.977248749	category 2 (somewhat sure)	Complete phage contigs	0		0	phage	virsorter identified	Viruses
AH-162-J23_NODE_62	6213	AH-162	AH-162-J23	5	60	37.45712984	0.979245639	0	0	0		0	phage	viruscope positive	Viruses
AH-162-J23_NODE_79	5138	AH-162	AH-162-J23	6	66.7	15.57997632	0.987904885	category 2 (somewhat sure)	Complete phage contigs	0		0	phage	virsorter identified	Caudovirales
AH-162-J23_NODE_126	3403	AH-162	AH-162-J23	5	40	206.9079526	0.975210051	0	0	0		0	phage	viruscope positive	Caudovirales
AH-162-K06_NODE_1	68567	AH-162	AH-162-K06	75	32	3.403651083	0.768614284	category 2 (somewhat sure)	Complete phage contigs	0		0	phage	virsorter identified	Caudovirales
AH-162-K06_NODE_2	64894	AH-162	AH-162-K06	107	39.3	2.89058626	0.755988578	category 2 (somewhat sure)	Complete phage contigs	0		0	phage	virsorter identified	Viruses
AH-162-K06_NODE_6	5844	AH-162	AH-162-K06	6	16.7	1.223273368	0.761227136	0	0	0		0	none	viruscope positive	Caudovirales
AH-162-K07_NODE_31	7489	AH-162	AH-162-K07	11	54.5	134.2105639	0.942787114	category 2 (somewhat sure)	Complete phage contigs	0		0	none	virsorter identified	Caudovirales
AH-162-K07_NODE_40	5995	AH-162	AH-162-K07	5	80	26.91201411	1	category 2 (somewhat sure)	Complete phage contigs	0		0	none	virsorter identified	Caudovirales
AH-162-K07_NODE_44	5402	AH-162	AH-162-K07	6	0	0.221737311	1	0	0	1		0	none	hits ssDNA database	Uncharacterized
AH-162-K07_NODE_93	2073	AH-162	AH-162-K07	4	50	2.446546737	0.842733705	0	0	0		0	none	viruscope positive	Viruses
AH-162-K09_NODE_13	12648	AH-162	AH-162-K09	17	0	24.6299411	0.847690473	category 2 (somewhat sure)	Complete phage contigs	0		0	mimivirus	virsorter identified	Iridoviridae
AH-162-K16_NODE_3	7645	AH-162	AH-162-K16	9	44.4	1.928515952	0.766550049	0	0	0		0	phage	viruscope positive	Viruses
AH-162-K16_NODE_4	2388	AH-162	AH-162-K16	6	50	1.663945073	0.792587046	0	0	0		0	phage	viruscope positive	Viruses
AH-162-L03_NODE_84	5007	AH-162	AH-162-L03	4	0	0.449365727	1	0	0	1	logares_110	1	none	hits ssDNA database	Uncharacterized
AH-162-L05_NODE_40	3230	AH-162	AH-162-L05	3	33.3	2.796053414	0.762248318	0	0	0		0	none	viruscope positive	Viruses
AH-162-L17_NODE_24	5133	AH-162	AH-162-L17	4	25	17.89474185	0.860925912	0	0	0		0	phycodnavirus	viruscope positive	Viruses
AH-162-L17_NODE_67	3715	AH-162	AH-162-L17	5	100	34.27349848	1	category 2 (somewhat sure)	Complete phage contigs	0		0	phage	virsorter identified	Caudovirales
AH-162-L17_NODE_73	3429	AH-162	AH-162-L17	3	33.3	22.36842731	1	category 2 (somewhat sure)	Complete phage contigs	0		0	ranavirus	virsorter identified	Iridoviridae
AH-162-L23_NODE_139	2214	AH-162	AH-162-L23	2	0	0	0	0	0	0	logares_2749	1	none	viral cluster membership	Viruses
AH-162-M05_NODE_25	2864	AH-162	AH-162-M05	1	0	0.178636746	1	0	0	0	logares_569	1	none	viral cluster membership	Uncharacterized
AH-162-M06_NODE_5	10643	AH-162	AH-162-M06	14	57.1	1.630730041	0.8047777	category 2 (somewhat sure)	Complete phage contigs	0		0	phage	virsorter identified	Caudovirales
AH-162-M06_NODE_32	4073	AH-162	AH-162-M06	3	0	0.171281418	1	0	0	0	logares_810	1	none	viral cluster membership	Uncharacterized
AH-162-M08_NODE_11	2257	AH-162	AH-162-M08	3	66.7	162.8701113	0.96269692	0	0	0		0	phage	viruscope positive	Caudovirales
AH-162-M08_NODE_14	2082	AH-162	AH-162-M08	4	50	0	0	category 1 (sure)	Complete phage contigs	0		0	phage	virsorter identified	Caudovirales
AH-162-M10_NODE_3	24132	AH-162	AH-162-M10	34	47.1	3.643468412	0.865276243	category 2 (somewhat sure)	Complete phage contigs	0		0	phage	virsorter identified	Caudovirales
AH-162-M10_NODE_23	8012	AH-162	AH-162-M10	12	66.7	2.468312306	0.889272402	category 1 (sure)	Complete phage contigs	0		0	phage	virsorter identified	Caudovirales
AH-162-M10_NODE_28	6842	AH-162	AH-162-M10	11	36.4	2.98902048	0.832279363	category 2 (somewhat sure)	Complete phage contigs	0		0	phage	virsorter identified	Viruses
AH-162-M10_NODE_35	5567	AH-162	AH-162-M10	17	17.6	8.799930577	0.812973652	0	0	0		0	phage	viruscope positive	Viruses
AH-162-M10_NODE_36	5452	AH-162	AH-162-M10	7	0	0.62608055	1	0	0	1		0	none	hits ssDNA database	Caudovirales
AH-162-M10_NODE_37	5337	AH-162	AH-162-M10	6	50	2.444493231	0.842726561	0	0	0		0	phage	viruscope positive	Viruses
AH-162-M10_NODE_40	4739	AH-162	AH-162-M10	9	22.2	5.888555864	0.749897217	category 2 (somewhat sure)	Complete phage contigs	0		0	phage	virsorter identified	Caudovirales
AH-162-M10_NODE_41	4620	AH-162	AH-162-M10	4	0	0.187725021	1	0	0	1	logares_1327	1	none	hits ssDNA database	Uncharacterized
AH-162-M10_NODE_58	2928	AH-162	AH-162-M10	4	0	0.125196422	1	0	0	1		0	none	hits ssDNA database	Uncharacterized
AH-162-M10_NODE_65	2100	AH-162	AH-162-M10	5	80	1.072706424	0.824044313	0	0	0		0	phage	viruscope positive	Caudovirales
AH-162-M19_NODE_1	6255	AH-162	AH-162-M19	5	60	2.784957964	0.880301508	0	0	0		0	phage	viruscope positive	Viruses
AH-162-M20_NODE_13	8744	AH-162	AH-162-M20	15	20	2.042468206	0.560204719	category 2 (somewhat sure)	Complete phage contigs	0		0	phage	virsorter identified	Caudovirales
AH-162-M20_NODE_21	4422	AH-162	AH-162-M20	9	55.6	4.93819111	0.923556129	category 2 (somewhat sure)	Complete phage contigs	0		0	phage	virsorter identified	Caudovirales
AH-162-M20_NODE_27	3441	AH-162	AH-162-M20	8	50	3.194351621	0.840867173	0	0	0		0	phage	viruscope positive	Caudovirales
AH-162-M20_NODE_30	3183	AH-162	AH-162-M20	1	100	2.176309616	0.954987706	0	0	0		0	myoviridae	viruscope positive	Viruses
AH-162-N03_NODE_263	2798	AH-162	AH-162-N03	2	0	0.078394021	1	0	0	1		0	none	hits ssDNA database	Uncharacterized
AH-162-N07_NODE_55	3434	AH-162	AH-162-N07	2	0	0.093302105	1	0	0	1		0	none	hits ssDNA database	Viruses
AH-162-N07_NODE_84	2109	AH-162	AH-162-N07	4	25	0	0	category 2 (somewhat sure)	Complete phage contigs	0		0	none	virsorter identified	Caudovirales
AH-162-N09_NODE_6	2567	AH-162	AH-162-N09	4	75	9.831774775	0.972891167	0	0	0		0	phage	viruscope positive	Caudovirales
AH-162-N17_NODE_1	26882	AH-162	AH-162-N17	45	42.2	44.84130489	0.974806254	0	0	0	logares_334	1	phage	viruscope positive	Viruses
AH-162-N17_NODE_4	19491	AH-162	AH-162-N17	17	35.3	63.85033425	0.965226229	category 2 (somewhat sure)	Complete phage contigs	0		0	phage	virsorter identified	Caudovirales
AH-162-N17_NODE_8	11201	AH-162	AH-162-N17	12	83.3	4.605115196	0.976426761	category 2 (somewhat sure)	Complete phage contigs	0	logares_954	1	phage	virsorter identified	Caudovirales
AH-162-N17_NODE_11	8369	AH-162	AH-162-N17	15	66.7	22.76826295	1	category 1 (sure)	Complete phage contigs	0		0	phage	virsorter identified	Caudovirales
AH-162-N17_NODE_16	4616	AH-162	AH-162-N17	11	27.3	6.640626857	0.767453921	0	0	0		0	phage	viruscope positive	Caudovirales
AH-162-N17_NODE_17	4505	AH-162	AH-162-N17	3	100	17.24232938	0.981908679	0	0	0	logares_2112	1	phage	viruscope positive	Caudovirales
AH-162-N17_NODE_27	2189	AH-162	AH-162-N17	4	25	91.51249818	0.943935832	0	0	0		0	pithovirus	viruscope positive	Caudovirales
AH-162-N19_NODE_21	13983	AH-162	AH-162-N19	10	20	7.083335315	0.790156938	0	0	0		0	none	viruscope positive	Caudovirales
AH-162-N19_NODE_56	2636	AH-162	AH-162-N19	5	40	36.34869438	0.976215941	0	0	0		0	none	viruscope positive	Viruses
AH-162-N19_NODE_62	2099	AH-162	AH-162-N19	2	0	0.518234038	1	0	0	1		0	none	hits ssDNA database	Uncharacterized
AH-162-N23_NODE_1	77573	AH-162	AH-162-N23	96	18.8	38.13180629	0.930634131	0	0	0		0	phage	viruscope positive	Viruses
AH-162-N23_NODE_2	50816	AH-162	AH-162-N23	80	92.5	0.713523558	0.840278152	0	0	0		0	ostreococcus virus	viruscope positive	Viruses
AH-162-N23_NODE_4	16777	AH-162	AH-162-N23	27	96.3	2.266457419	0.956038812	0	0	0		0	ostreococcus virus	viruscope positive	Viruses
AH-162-N23_NODE_25	4708	AH-162	AH-162-N23	7	100	0.712455918	0.833150069	0	0	0		0	ostreococcus virus	viruscope positive	Viruses
AH-162-N23_NODE_27	4496	AH-162	AH-162-N23	6	100	0.599154303	0.840828289	0	0	0		0	ostreococcus virus	viruscope positive	Viruses
AH-162-O02_NODE_95	4989	AH-162	AH-162-O02	3	0	0.395667936	1	0	0	1	logares_110	1	none	hits ssDNA database	Uncharacterized
AH-162-O10_NODE_6	5316	AH-162	AH-162-O10	3	0	0.122668082	1	0	0	1	logares_1327	1	none	hits ssDNA database	Uncharacterized
AH-162-O13_NODE_103	3352	AH-162	AH-162-O13	6	16.7	2.796053414	0.762248318	0	0	0		0	none	viruscope positive	Viruses
AH-162-O14_NODE_76	4673	AH-162	AH-162-O14	5	0	0.135292907	1	category 2 (somewhat sure)	Complete phage contigs	0		0	none	virsorter identified	Viruses
AH-162-O14_NODE_79	4494	AH-162	AH-162-O14	3	0	0.24271297	1	0	0	1	logares_110	1	none	hits ssDNA database	Uncharacterized
AH-162-O14_NODE_110	2399	AH-162	AH-162-O14	2	50	2.024728334	0.834521042	0	0	0	logares_63	1	bathycoccus virus	viruscope positive	Poxviridae
AH-162-O17_NODE_13	2493	AH-162	AH-162-O17	4	50	0	0	category 2 (somewhat sure)	Complete phage contigs	0		0	phage	virsorter identified	Caudovirales
AH-162-O20_NODE_22	6449	AH-162	AH-162-O20	6	16.7	8.388160241	0.800195627	0	0	0		0	none	viruscope positive	Caudovirales
AH-162-P02_NODE_1	36463	AH-162	AH-162-P02	71	33.8	19.78843257	0.973843792	category 1 (sure)	Prophages	0		0	phage	virsorter identified	Viruses
AH-162-P02_NODE_2	18470	AH-162	AH-162-P02	22	27.3	9.925439936	0.830095762	category 2 (somewhat sure)	Complete phage contigs	0		0	phage	virsorter identified	Viruses
AH-162-P02_NODE_5	14014	AH-162	AH-162-P02	13	69.2	4.580549733	0.952544569	category 2 (somewhat sure)	Complete phage contigs	0		0	phage	virsorter identified	Caudovirales
AH-162-P02_NODE_13	10672	AH-162	AH-162-P02	12	25	164.3219083	0.965364938	0	0	0		0	phage	viruscope positive	Caudovirales
AH-162-P02_NODE_37	5441	AH-162	AH-162-P02	8	62.5	57.95456167	0.9802714	0	0	0		0	phage	viruscope positive	Caudovirales
AH-162-P05_NODE_90	2304	AH-162	AH-162-P05	3	33.3	0.932017805	0.999999998	0	0	0	logares_2348	1	none	viruscope positive	Caudovirales
AH-162-P19_NODE_81	5534	AH-162	AH-162-P19	5	20	25.16448072	0.878024655	0	0	0		0	phage	viruscope positive	Phycodnaviridae
AH-162-P19_NODE_128	3395	AH-162	AH-162-P19	1	100	4.893093474	0.975371608	0	0	0		0	phage	viruscope positive	Viruses
AG-614-A02_NODE_87	2107	AG-614	AG-614-A02	4	0	0.891654829	0.644530884	category 2 (somewhat sure)	Complete phage contigs	0		0	none	virsorter identified	Viruses
AG-614-A04_NODE_9	12571	AG-614	AG-614-A04	11	54.5	5.850376821	0.964696531	0	0	0		0	phaeocystis virus	viruscope positive	Viruses
AG-614-A04_NODE_10	12248	AG-614	AG-614-A04	5	20	25.29692536	0.878074617	0	0	0		0	phage	viruscope positive	dsDNA viruses, no RNA stage
AG-614-A04_NODE_16	4541	AG-614	AG-614-A04	6	66.7	1.508397236	0.902147623	0	0	0		0	phycodnavirus	viruscope positive	Phycodnaviridae
AG-614-A04_NODE_18	4065	AG-614	AG-614-A04	4	25	7.55969997	0.769814603	0	0	0		0	phycodnavirus	viruscope positive	Mimiviridae
AG-614-A05_NODE_109	4844	AG-614	AG-614-A05	8	12.5	7.63537663	0.766071826	0	0	0		0	tupanvirus	viruscope positive	Viruses
AG-614-A07_NODE_50	7729	AG-614	AG-614-A07	10	0	0.199919582	1	category 2 (somewhat sure)	Complete phage contigs	0		0	none	virsorter identified	Caudovirales
AG-614-A13_NODE_1	20817	AG-614	AG-614-A13	26	26.9	3.720155993	0.909359588	category 2 (somewhat sure)	Complete phage contigs	0		0	phage	virsorter identified	Caudovirales
AG-614-A13_NODE_21	8688	AG-614	AG-614-A13	3	33.3	1.553628994	0.912632278	0	0	0		0	none	viruscope positive	Phycodnaviridae
AG-614-A14_NODE_93	3408	AG-614	AG-614-A14	4	25	8.807568253	0.930243209	0	0	0		0	none	viruscope positive	Caudovirales
AG-614-A14_NODE_96	3289	AG-614	AG-614-A14	3	0	0.215871771	1	category 2 (somewhat sure)	Complete phage contigs	0	logares_1714	1	none	virsorter identified	Phycodnaviridae
AG-614-A18_NODE_1	49131	AG-614	AG-614-A18	50	62	6.135265401	0.885584251	0	0	0		0	phage	viruscope positive	Caudovirales
AG-614-A18_NODE_4	24625	AG-614	AG-614-A18	23	56.5	3.731077727	0.86312326	0	0	0		0	phage	viruscope positive	Caudovirales
AG-614-A18_NODE_8	7624	AG-614	AG-614-A18	9	44.4	2.53813931	0.772423695	0	0	0		0	phage	viruscope positive	Caudovirales
AG-614-A18_NODE_14	3301	AG-614	AG-614-A18	6	16.7	1.3469486	0.834181959	0	0	1		0	phage	hits ssDNA database	Caudovirales
AG-614-A18_NODE_17	2703	AG-614	AG-614-A18	4	75	3.079711006	0.987306999	0	0	0		0	phage	viruscope positive	Caudovirales
AG-614-A18_NODE_18	2510	AG-614	AG-614-A18	3	33.3	4.212972373	0.799811809	0	0	0		0	phage	viruscope positive	Uncharacterized
AG-614-A21_NODE_38	3747	AG-614	AG-614-A21	9	22.2	18.17434719	0.848920856	0	0	0	logares_507	1	phage	viruscope positive	Viruses
AG-614-B03_NODE_58	2753	AG-614	AG-614-B03	3	33.3	0.932017805	0.999999998	0	0	0		0	none	viruscope positive	Caudovirales
AG-614-B04_NODE_27	20380	AG-614	AG-614-B04	26	7.7	2.352776653	0.813073561	0	0	0	logares_918	1	none	viral cluster membership	Viruses
AG-614-B04_NODE_45	13499	AG-614	AG-614-B04	18	5.6	0.499295252	1	0	0	0	logares_1411	1	none	viral cluster membership	Viruses
AG-614-B05_NODE_6	8951	AG-614	AG-614-B05	7	14.3	13.21135238	0.86685694	0	0	0		0	virophage	viruscope positive	Viruses
AG-614-B05_NODE_17	2372	AG-614	AG-614-B05	2	50	2.796053414	0.862479879	0	0	0		0	phycodnavirus	viruscope positive	Caudovirales
AG-614-B06_NODE_106	2373	AG-614	AG-614-B06	2	50	5.592106827	0.882458115	0	0	0	logares_2749	1	none	viruscope positive	Viruses
AG-614-B07_NODE_24	7773	AG-614	AG-614-B07	11	0	0.215081032	1	category 2 (somewhat sure)	Complete phage contigs	0		0	none	virsorter identified	Phycodnaviridae
AG-614-B14_NODE_26	16822	AG-614	AG-614-B14	18	16.7	293.8652138	0.940291086	0	0	0		0	none	viruscope positive	Viruses
AG-614-B20_NODE_1	50075	AG-614	AG-614-B20	53	17	35.82913589	0.982761091	0	0	0		0	phage	viruscope positive	Viruses
AG-614-B20_NODE_2	22321	AG-614	AG-614-B20	20	40	23.27899476	1	0	0	0		0	phage	viruscope positive	Caudovirales
AG-614-B20_NODE_6	10378	AG-614	AG-614-B20	20	60	43.67147368	0.978910599	0	0	0		0	phage	viruscope positive	Viruses
AG-614-B20_NODE_9	8640	AG-614	AG-614-B20	7	100	22.28449775	1	0	0	0		0	phage	viruscope positive	Caudovirales
AG-614-B20_NODE_11	3304	AG-614	AG-614-B20	4	25	45.22916199	0.974464413	0	0	0		0	phage	viruscope positive	Viruses
AG-614-B21_NODE_43	3875	AG-614	AG-614-B21	9	55.6	5.39802069	0.861877181	category 2 (somewhat sure)	Complete phage contigs	0		0	phage	virsorter identified	Caudovirales
AG-614-B21_NODE_62	2354	AG-614	AG-614-B21	4	25	2.808507995	0.765338411	category 2 (somewhat sure)	Complete phage contigs	1		0	phage	virsorter identified	Caudovirales
AG-614-C04_NODE_80	8080	AG-614	AG-614-C04	5	40	2.09704006	0.870055341	0	0	0		0	virophage	viruscope positive	Retroviridae
AG-614-C04_NODE_84	7823	AG-614	AG-614-C04	9	77.8	0	0	category 1 (sure)	Complete phage contigs	0		0	virophage	virsorter identified	Caudovirales
AG-614-C07_NODE_130	3531	AG-614	AG-614-C07	4	25	9.907754488	0.76186027	0	0	0		0	phage	viruscope positive	Caudovirales
AG-614-C09_NODE_20	11982	AG-614	AG-614-C09	9	11.1	63.14420626	0.828326888	0	0	0		0	phage	viruscope positive	Caudovirales
AG-614-C09_NODE_23	10891	AG-614	AG-614-C09	11	27.3	73.9090119	0.948358388	category 2 (somewhat sure)	Complete phage contigs	0		0	none	virsorter identified	Caudovirales
AG-614-C09_NODE_31	9535	AG-614	AG-614-C09	10	20	16.60156714	0.879155257	0	0	0		0	phage	viruscope positive	Viruses
AG-614-C09_NODE_46	7434	AG-614	AG-614-C09	8	50	10.26675863	0.966475216	0	0	0		0	phage	viruscope positive	Caudovirales
AG-614-C09_NODE_49	6749	AG-614	AG-614-C09	9	33.3	15.41158013	0.938012724	0	0	0		0	phage	viruscope positive	Viruses
AG-614-C09_NODE_55	5685	AG-614	AG-614-C09	5	20	14.44627597	0.971685322	0	0	0		0	phage	viruscope positive	Viruses
AG-614-C09_NODE_74	4523	AG-614	AG-614-C09	7	28.6	9.786186948	0.961543281	0	0	0		0	none	viruscope positive	Caudovirales
AG-614-C09_NODE_99	3620	AG-614	AG-614-C09	3	33.3	2.446546737	0.756124919	0	0	0		0	none	viruscope positive	Viruses
AG-614-C09_NODE_104	3260	AG-614	AG-614-C09	1	100	38.54559349	0.979333301	0	0	0		0	phage	viruscope positive	Caudovirales
AG-614-C09_NODE_142	2146	AG-614	AG-614-C09	5	60	0	0	category 2 (somewhat sure)	Complete phage contigs	0		0	none	virsorter identified	Caudovirales
AG-614-C10_NODE_27	7718	AG-614	AG-614-C10	4	25	0.553270451	0.866724877	0	0	0		0	virus	viruscope positive	Viruses
AG-614-C18_NODE_96	3426	AG-614	AG-614-C18	3	33.3	39.14474779	0.964496903	0	0	0		0	phage	viruscope positive	Viruses
AG-614-C19_NODE_10	8472	AG-614	AG-614-C19	13	23.1	18.23513096	0.853131656	category 2 (somewhat sure)	Complete phage contigs	0		0	none	virsorter identified	Viruses
AG-614-C20_NODE_1	16656	AG-614	AG-614-C20	18	38.9	26.28290209	1	0	0	0		0	phage	viruscope positive	Caudovirales
AG-614-C20_NODE_2	7831	AG-614	AG-614-C20	2	50	24.1272351	1	0	0	0		0	virus	viruscope positive	Caudovirales
AG-614-C22_NODE_126	2315	AG-614	AG-614-C22	2	100	2.796053414	0.978703657	0	0	0		0	none	viruscope positive	Viruses
AG-614-D02_NODE_8	19644	AG-614	AG-614-D02	21	19	44.50385017	0.890671317	0	0	0	logares_2842	1	phage	viruscope positive	Viruses
AG-614-D15_NODE_2	11141	AG-614	AG-614-D15	21	85.7	2.713323325	0.97286091	0	0	0		0	phage	viruscope positive	Caudovirales
AG-614-D15_NODE_3	8706	AG-614	AG-614-D15	9	66.7	12.79045711	0.982241636	0	0	0		0	phage	viruscope positive	Caudovirales
AG-614-D16_NODE_88	2893	AG-614	AG-614-D16	2	50	19.5723739	1	0	0	0	logares_443	1	phage	viruscope positive	Uncharacterized
AG-614-D17_NODE_156	2709	AG-614	AG-614-D17	2	50	41.9408012	0.975292026	0	0	0		0	none	viruscope positive	Viruses
AG-614-E06_NODE_2	18128	AG-614	AG-614-E06	23	65.2	7.689146888	0.823865122	0	0	0		0	ostreococcus virus	viruscope positive	dsDNA viruses, no RNA stage
AG-614-E06_NODE_15	7531	AG-614	AG-614-E06	11	36.4	0.932017805	0.585786265	category 2 (somewhat sure)	Complete phage contigs	0		0	phaeocystis virus	virsorter identified	dsDNA viruses, no RNA stage
AG-614-E06_NODE_59	2932	AG-614	AG-614-E06	3	66.7	0	0	category 2 (somewhat sure)	Complete phage contigs	0		0	phaeocystis virus	virsorter identified	Phycodnaviridae
AG-614-E07_NODE_1	13191	AG-614	AG-614-E07	21	71.4	73.64644344	0.992792935	0	0	0		0	phage	viruscope positive	Viruses
AG-614-E07_NODE_2	8566	AG-614	AG-614-E07	15	80	64.58756867	0.972540354	0	0	0		0	phage	viruscope positive	Caudovirales
AG-614-E07_NODE_3	7883	AG-614	AG-614-E07	9	22.2	520.8814505	0.965724503	0	0	0		0	phage	viruscope positive	Viruses
AG-614-E07_NODE_7	2899	AG-614	AG-614-E07	2	50	12.56056553	0.981514384	0	0	0		0	phage	viruscope positive	dsDNA viruses, no RNA stage
AG-614-E08_NODE_12	5813	AG-614	AG-614-E08	6	0	2.796053414	1	0	0	0	logares_2842	1	virus	viral cluster membership	Viruses
AG-614-E13_NODE_163	3905	AG-614	AG-614-E13	3	33.3	25.16448072	0.974629361	0	0	0		0	phage	viruscope positive	Caudovirales
AG-614-E13_NODE_188	3401	AG-614	AG-614-E13	3	33.3	0.524260015	0.999999996	0	0	0		0	phage	viruscope positive	Caudovirales
AG-614-E13_NODE_292	2041	AG-614	AG-614-E13	2	0	0.760515947	1	0	0	1		0	none	hits ssDNA database	Viruses
AG-614-E16_NODE_11	9275	AG-614	AG-614-E16	21	14.3	1.842853386	0.783920007	category 2 (somewhat sure)	Complete phage contigs	0		0	phage	virsorter identified	Viruses
AG-614-E18_NODE_3	26611	AG-614	AG-614-E18	35	65.7	25.80877679	1	category 2 (somewhat sure)	Complete phage contigs	0		0	phage	virsorter identified	Caudovirales
AG-614-E21_NODE_4	14012	AG-614	AG-614-E21	21	85.7	1.682569706	0.937184204	category 2 (somewhat sure)	Prophages	0		0	phage	virsorter identified	Caudovirales
AG-614-E21_NODE_12	8647	AG-614	AG-614-E21	16	81.2	3.635548504	0.952353471	category 2 (somewhat sure)	Complete phage contigs	0		0	phage	virsorter identified	Caudovirales
AG-614-E21_NODE_28	5807	AG-614	AG-614-E21	8	87.5	9.570128275	0.979727522	category 2 (somewhat sure)	Complete phage contigs	0		0	phage	virsorter identified	Caudovirales
AG-614-E21_NODE_42	4495	AG-614	AG-614-E21	7	71.4	1.065947834	0.809259975	category 2 (somewhat sure)	Complete phage contigs	0		0	phage	virsorter identified	Caudovirales
AG-614-E21_NODE_87	2628	AG-614	AG-614-E21	3	100	2.247134952	0.955755125	category 2 (somewhat sure)	Complete phage contigs	0		0	phage	virsorter identified	Caudovirales
AG-614-E21_NODE_105	2211	AG-614	AG-614-E21	1	100	10.57257697	0.987095844	0	0	0		0	phage	viruscope positive	Viruses
AG-614-E21_NODE_109	2030	AG-614	AG-614-E21	4	100	1.460141222	0.90770012	category 2 (somewhat sure)	Complete phage contigs	0		0	phage	virsorter identified	Caudovirales
AG-614-E23_NODE_4	47294	AG-614	AG-614-E23	74	29.7	44.41669583	0.97406072	0	0	0		0	phage	viruscope positive	Viruses
AG-614-E23_NODE_30	7286	AG-614	AG-614-E23	10	40	101.303166	0.947932178	0	0	0		0	phage	viruscope positive	Viruses
AG-614-E23_NODE_49	2297	AG-614	AG-614-E23	4	25	0	0	0	0	1		0	cress virus	hits ssDNA database	Circoviridae
AG-614-F05_NODE_39	5270	AG-614	AG-614-F05	11	27.3	0	0	category 2 (somewhat sure)	Complete phage contigs	0	logares_878	1	phage	virsorter identified	Caudovirales
AG-614-F08_NODE_111	3712	AG-614	AG-614-F08	5	0	0.103557534	1	0	0	1		0	none	hits ssDNA database	Uncharacterized
AG-614-F08_NODE_119	3326	AG-614	AG-614-F08	2	50	44.77584341	0.974560535	0	0	0		0	phage	viruscope positive	Caudovirales
AG-614-F08_NODE_130	2745	AG-614	AG-614-F08	4	25	26.18742709	1	category 2 (somewhat sure)	Complete phage contigs	0		0	phage	virsorter identified	Caudovirales
AG-614-F08_NODE_135	2509	AG-614	AG-614-F08	2	0	0.145547986	1	0	0	1		0	none	hits ssDNA database	Uncharacterized
AG-614-F11_NODE_90	2849	AG-614	AG-614-F11	2	0	0.018156191	1	0	0	1		0	none	hits ssDNA database	Uncharacterized
AG-614-F13_NODE_7	10424	AG-614	AG-614-F13	9	22.2	58.71712169	0.937934208	0	0	0		0	chlorella virus	viruscope positive	Phycodnaviridae
AG-614-F14_NODE_105	5493	AG-614	AG-614-F14	8	0	1.015380101	1	0	0	1		0	none	hits ssDNA database	Caudovirales
AG-614-F14_NODE_121	5001	AG-614	AG-614-F14	3	0	0.369197194	1	0	0	1	logares_110	1	none	hits ssDNA database	Uncharacterized
AG-614-F21_NODE_17	21521	AG-614	AG-614-F21	26	61.5	175.2970154	0.962714563	category 2 (somewhat sure)	Complete phage contigs	0		0	phage	virsorter identified	Viruses
AG-614-F21_NODE_18	21519	AG-614	AG-614-F21	27	40.7	48.74472515	0.978016759	0	0	0		0	phage	viruscope positive	Caudovirales
AG-614-F21_NODE_30	12850	AG-614	AG-614-F21	5	20	46.5469313	0.976599586	0	0	0		0	phage	viruscope positive	Viruses
AG-614-F21_NODE_48	8130	AG-614	AG-614-F21	7	57.1	55.28182186	0.972913339	category 2 (somewhat sure)	Complete phage contigs	0		0	phage	virsorter identified	Caudovirales
AG-614-F21_NODE_54	5987	AG-614	AG-614-F21	8	25	5.126097925	0.891234482	0	0	0		0	none	viruscope positive	Viruses
AG-614-F21_NODE_70	3965	AG-614	AG-614-F21	3	33.3	0.932017805	0.999999998	0	0	0		0	none	viruscope positive	Viruses
AG-614-F21_NODE_100	2477	AG-614	AG-614-F21	5	60	86.0197609	0.957097806	category 2 (somewhat sure)	Complete phage contigs	0		0	phage	virsorter identified	Viruses
AG-614-F23_NODE_61	8379	AG-614	AG-614-F23	12	8.3	32.15461426	0.816582378	0	0	0	logares_918	1	none	viruscope positive	Viruses
AG-614-F23_NODE_100	4927	AG-614	AG-614-F23	7	0	0.310672602	1	0	0	0	logares_1411	1	none	viral cluster membership	Viruses
AG-614-F23_NODE_117	3371	AG-614	AG-614-F23	5	20	6.990133534	0.794141996	0	0	0	logares_1411	1	none	viruscope positive	Viruses
AG-614-G03_NODE_3	27382	AG-614	AG-614-G03	42	69	38.82580062	0.980437368	category 2 (somewhat sure)	Complete phage contigs	0		0	phage	virsorter identified	Caudovirales
AG-614-G03_NODE_6	21552	AG-614	AG-614-G03	46	45.7	29.14427557	1	category 2 (somewhat sure)	Complete phage contigs	0		0	phage	virsorter identified	Viruses
AG-614-G05_NODE_128	3107	AG-614	AG-614-G05	2	0	0.038775853	1	0	0	1		0	none	hits ssDNA database	Uncharacterized
AG-614-G10_NODE_72	9362	AG-614	AG-614-G10	14	0	0.804282375	1	category 2 (somewhat sure)	Complete phage contigs	0		0	none	virsorter identified	Viruses
AG-614-G13_NODE_85	2893	AG-614	AG-614-G13	3	0	0.173976657	1	0	0	1	logares_110	1	none	hits ssDNA database	Uncharacterized
AG-614-G15_NODE_71	6311	AG-614	AG-614-G15	8	12.5	17.47533384	0.859929758	0	0	0	logares_32	1	phage	viruscope positive	Caudovirales
AG-614-G16_NODE_5	10319	AG-614	AG-614-G16	12	25	0.281916129	0.934220238	category 2 (somewhat sure)	Complete phage contigs	0	logares_478	1	virophage	virsorter identified	Caudovirales
AG-614-G19_NODE_170	2010	AG-614	AG-614-G19	1	0	0.832233893	1	0	0	1		0	none	hits ssDNA database	Viruses
AG-614-G22_NODE_1	48253	AG-614	AG-614-G22	61	50.8	13.6061952	0.975864257	category 2 (somewhat sure)	Complete phage contigs	0		0	phage	virsorter identified	Viruses
AG-614-I09_NODE_67	6872	AG-614	AG-614-I09	11	9.1	1.223273368	0.678647781	category 2 (somewhat sure)	Complete phage contigs	0		0	iridovirus	virsorter identified	Viruses
AG-614-I11_NODE_2	2539	AG-614	AG-614-I11	7	14.3	0	0	0	0	1		0	virus	hits ssDNA database	Uncharacterized
AG-614-I14_NODE_24	9654	AG-614	AG-614-I14	9	0	0	0	category 2 (somewhat sure)	Complete phage contigs	0		0	none	virsorter identified	Viruses
AG-614-I16_NODE_1	27143	AG-614	AG-614-I16	38	71.1	2.691630642	0.88574128	0	0	0		0	phage	viruscope positive	Caudovirales
AG-614-I16_NODE_2	14897	AG-614	AG-614-I16	38	92.1	11.13995957	0.987489878	0	0	0		0	phage	viruscope positive	Caudovirales
AG-614-I16_NODE_3	12960	AG-614	AG-614-I16	12	0	0.139232048	1	0	0	1		0	none	hits ssDNA database	Uncharacterized
AG-614-I16_NODE_4	10052	AG-614	AG-614-I16	17	100	3.149729156	0.978667382	0	0	0		0	phage	viruscope positive	Caudovirales
AG-614-I17_NODE_17	20666	AG-614	AG-614-I17	17	35.3	10.19043563	0.911239632	category 2 (somewhat sure)	Complete phage contigs	0	logares_2403	1	phage	virsorter identified	Caudovirales
AG-614-I17_NODE_24	14941	AG-614	AG-614-I17	9	22.2	5.278756014	0.91015286	category 2 (somewhat sure)	Complete phage contigs	0	logares_2128	1	phage	virsorter identified	Caudovirales
AG-614-I17_NODE_27	13251	AG-614	AG-614-I17	18	55.6	4.245532208	0.935687299	category 2 (somewhat sure)	Complete phage contigs	0		0	phage	virsorter identified	Viruses
AG-614-I17_NODE_28	12732	AG-614	AG-614-I17	16	18.8	13.53878495	0.799037408	category 2 (somewhat sure)	Complete phage contigs	0		0	phage	virsorter identified	Viruses
AG-614-I17_NODE_48	6478	AG-614	AG-614-I17	7	42.9	4.366144946	0.863768159	category 2 (somewhat sure)	Complete phage contigs	0		0	phage	virsorter identified	Viruses
AG-614-I17_NODE_49	6420	AG-614	AG-614-I17	6	50	15.56181852	0.974722451	category 1 (sure)	Complete phage contigs	0		0	myoviridae	virsorter identified	Viruses
AG-614-I17_NODE_76	4009	AG-614	AG-614-I17	5	0	2.078274601	1	0	0	1		0	none	hits ssDNA database	Viruses
AG-614-I17_NODE_79	3763	AG-614	AG-614-I17	3	66.7	26.71727053	1	0	0	0		0	phage	viruscope positive	Viruses
AG-614-I17_NODE_83	3598	AG-614	AG-614-I17	3	100	7.336179749	0.992950471	0	0	0		0	phage	viruscope positive	Viruses
AG-614-I17_NODE_99	2855	AG-614	AG-614-I17	4	100	4.637616512	0.976083768	category 2 (somewhat sure)	Complete phage contigs	0		0	phage	virsorter identified	Viruses
AG-614-I17_NODE_106	2549	AG-614	AG-614-I17	3	66.7	7.284454946	0.958690656	0	0	0		0	phage	viruscope positive	Viruses
AG-614-I17_NODE_108	2536	AG-614	AG-614-I17	4	50	2.09704006	0.837042729	category 2 (somewhat sure)	Complete phage contigs	0		0	phage	virsorter identified	Uncharacterized
AG-614-I17_NODE_122	2341	AG-614	AG-614-I17	3	0	1.387828336	1	0	0	1		0	none	hits ssDNA database	Viruses
AG-614-I17_NODE_124	2281	AG-614	AG-614-I17	1	100	35.88268548	0.980915187	0	0	0		0	phage	viruscope positive	Phycodnaviridae
AG-614-I20_NODE_1	10101	AG-614	AG-614-I20	15	66.7	30.75658755	1	0	0	0		0	phage	viruscope positive	Viruses
AG-614-I21_NODE_1	52197	AG-614	AG-614-I21	65	49.2	4.259032689	0.856144914	0	0	0		0	phage	viruscope positive	Caudovirales
AG-614-I21_NODE_2	41200	AG-614	AG-614-I21	52	51.9	4.502705456	0.859113366	0	0	0		0	phage	viruscope positive	Viruses
AG-614-I21_NODE_3	39196	AG-614	AG-614-I21	36	33.3	2.8790413	0.791672832	0	0	0	logares_2403	1	phage	viruscope positive	Caudovirales
AG-614-I21_NODE_4	32421	AG-614	AG-614-I21	68	47.1	34.49209508	0.97823813	0	0	0		0	phage	viruscope positive	Caudovirales
AG-614-I21_NODE_5	29932	AG-614	AG-614-I21	40	70	80.51760065	0.967146632	0	0	0		0	phage	viruscope positive	Viruses
AG-614-I21_NODE_6	27926	AG-614	AG-614-I21	48	93.8	5.473377514	0.973878586	0	0	0		0	phage	viruscope positive	Caudovirales
AG-614-I21_NODE_7	19808	AG-614	AG-614-I21	27	40.7	216.6403693	0.981994709	0	0	0		0	phage	viruscope positive	Viruses
AG-614-I21_NODE_8	17612	AG-614	AG-614-I21	12	33.3	1.542085665	0.80202202	0	0	0	logares_2128	1	phage	viruscope positive	Caudovirales
AG-614-I21_NODE_9	17092	AG-614	AG-614-I21	7	100	3.755831514	0.964201153	0	0	0		0	phage	viruscope positive	Caudovirales
AG-614-I21_NODE_10	16378	AG-614	AG-614-I21	18	44.4	4.254426597	0.927410703	0	0	0		0	phage	viruscope positive	Caudovirales
AG-614-I21_NODE_11	14181	AG-614	AG-614-I21	22	59.1	24.98291881	1	0	0	0		0	phage	viruscope positive	Caudovirales
AG-614-I21_NODE_12	13697	AG-614	AG-614-I21	11	54.5	5.378822129	0.903856788	0	0	0		0	myoviridae	viruscope positive	Caudovirales
AG-614-I21_NODE_13	12877	AG-614	AG-614-I21	18	83.3	24.62488265	1	0	0	0		0	phage	viruscope positive	Caudovirales
AG-614-I21_NODE_14	12413	AG-614	AG-614-I21	25	36	53.66054928	0.975473429	0	0	0		0	phage	viruscope positive	Caudovirales
AG-614-I21_NODE_17	8026	AG-614	AG-614-I21	10	50	46.17608054	0.977419922	0	0	0		0	phage	viruscope positive	Viruses
AG-614-I21_NODE_18	7250	AG-614	AG-614-I21	2	100	12.6803475	0.981438928	0	0	0		0	phage	viruscope positive	Caudovirales
AG-614-I21_NODE_19	6511	AG-614	AG-614-I21	6	66.7	35.0252291	0.98195969	0	0	0		0	phage	viruscope positive	Caudovirales
AG-614-I21_NODE_20	6085	AG-614	AG-614-I21	11	27.3	2.378785238	0.670177211	0	0	1		0	phage	hits ssDNA database	Caudovirales
AG-614-I21_NODE_21	5925	AG-614	AG-614-I21	8	87.5	16.35810736	0.983253221	0	0	0		0	phage	viruscope positive	Caudovirales
AG-614-I21_NODE_22	5815	AG-614	AG-614-I21	10	60	46.02523217	0.9774022	0	0	0		0	phage	viruscope positive	Viruses
AG-614-I21_NODE_23	4868	AG-614	AG-614-I21	8	87.5	1.610292542	0.814121501	0	0	0		0	phage	viruscope positive	Viruses
AG-614-I21_NODE_24	4433	AG-614	AG-614-I21	6	50	5.523671954	0.752125255	0	0	0		0	phage	viruscope positive	Viruses
AG-614-I21_NODE_25	4200	AG-614	AG-614-I21	5	20	367.6810239	0.970091938	0	0	0		0	phage	viruscope positive	Viruses
AG-614-I21_NODE_26	3706	AG-614	AG-614-I21	5	60	1.588666712	0.80804704	0	0	0		0	phage	viruscope positive	Viruses
AG-614-I21_NODE_28	3608	AG-614	AG-614-I21	4	50	40.0223412	0.935701169	0	0	0		0	phage	viruscope positive	Caudovirales
AG-614-I21_NODE_29	3581	AG-614	AG-614-I21	3	33.3	37.6535193	0.968674299	0	0	0		0	phage	viruscope positive	Viruses
AG-614-I21_NODE_31	3401	AG-614	AG-614-I21	2	50	35.75233333	0.977903424	0	0	0		0	phage	viruscope positive	Caudovirales
AG-614-I21_NODE_32	3371	AG-614	AG-614-I21	2	100	47.9630701	0.975255473	0	0	0		0	phage	viruscope positive	Caudovirales
AG-614-I21_NODE_33	3199	AG-614	AG-614-I21	3	33.3	26.36278933	0.975132115	0	0	0		0	phage	viruscope positive	Caudovirales
AG-614-I21_NODE_34	2797	AG-614	AG-614-I21	3	33.3	4.293939171	0.935355333	0	0	0		0	phage	viruscope positive	Caudovirales
AG-614-I21_NODE_36	2553	AG-614	AG-614-I21	6	83.3	44.58151832	0.977832329	0	0	0		0	phage	viruscope positive	Caudovirales
AG-614-I21_NODE_38	2355	AG-614	AG-614-I21	4	50	6.528230437	0.879054692	0	0	0		0	phage	viruscope positive	Viruses
AG-614-I21_NODE_40	2046	AG-614	AG-614-I21	3	100	1.689282271	0.940473692	0	0	0		0	phage	viruscope positive	Viruses
AG-614-I21_NODE_42	2005	AG-614	AG-614-I21	2	50	10.28226094	0.953941006	0	0	0		0	phage	viruscope positive	Caudovirales
AG-614-I22_NODE_58	2846	AG-614	AG-614-I22	2	50	5.592106827	0.882458115	0	0	0		0	phage	viruscope positive	Uncharacterized
AG-614-I23_NODE_1	13216	AG-614	AG-614-I23	11	54.5	39.12453536	0.957329859	category 2 (somewhat sure)	Complete phage contigs	0		0	phage	virsorter identified	Caudovirales
AG-614-I23_NODE_3	8691	AG-614	AG-614-I23	8	50	36.49640256	0.976778054	category 2 (somewhat sure)	Complete phage contigs	0		0	phage	virsorter identified	Caudovirales
AG-614-I23_NODE_4	8038	AG-614	AG-614-I23	13	7.7	38.33526366	0.969192332	0	0	0		0	phage	viruscope positive	Viruses
AG-614-J07_NODE_4	5072	AG-614	AG-614-J07	6	83.3	6.616013711	0.972883487	category 2 (somewhat sure)	Complete phage contigs	0		0	phage	virsorter identified	Caudovirales
AG-614-J07_NODE_5	4987	AG-614	AG-614-J07	4	100	6.355952785	0.981144017	category 1 (sure)	Complete phage contigs	0		0	phage	virsorter identified	Caudovirales
AG-614-J14_NODE_3	20987	AG-614	AG-614-J14	21	71.4	86.30734518	0.964335929	category 2 (somewhat sure)	Complete phage contigs	0		0	phage	virsorter identified	Caudovirales
AG-614-J14_NODE_39	3310	AG-614	AG-614-J14	4	100	53.48450744	0.973577512	category 2 (somewhat sure)	Complete phage contigs	0		0	phage	virsorter identified	Caudovirales
AG-614-J16_NODE_3	24386	AG-614	AG-614-J16	27	77.8	41.99495719	0.978698478	category 2 (somewhat sure)	Complete phage contigs	0		0	phage	virsorter identified	Viruses
AG-614-K02_NODE_50	2124	AG-614	AG-614-K02	5	20	8.947370924	1	0	0	1		0	virus	hits ssDNA database	Uncharacterized
AG-614-K03_NODE_7	17821	AG-614	AG-614-K03	8	12.5	78.98850894	0.874546932	0	0	0		0	none	viruscope positive	Viruses
AG-614-K03_NODE_267	2306	AG-614	AG-614-K03	3	33.3	13.98026707	0.934822299	0	0	0		0	chlorella virus	viruscope positive	Caudovirales
AG-614-K04_NODE_43	5824	AG-614	AG-614-K04	8	62.5	73.81581012	0.965242449	category 1 (sure)	Complete phage contigs	0		0	phage	virsorter identified	Caudovirales
AG-614-K04_NODE_50	5403	AG-614	AG-614-K04	4	25	11.53372033	0.791814726	0	0	0		0	phage	viruscope positive	Viruses
AG-614-K14_NODE_17	4671	AG-614	AG-614-K14	8	37.5	24.36560832	1	0	0	0		0	phage	viruscope positive	Viruses
AG-614-K14_NODE_23	3443	AG-614	AG-614-K14	5	40	9.786186948	0.899088555	0	0	0		0	phaeocystis virus	viruscope positive	Caudovirales
AG-614-K17_NODE_1	83821	AG-614	AG-614-K17	161	9.9	2.308765566	0.821673557	category 2 (somewhat sure)	Complete phage contigs	0		0	phage	virsorter identified	Viruses
AG-614-K17_NODE_33	5508	AG-614	AG-614-K17	9	22.2	3.760106202	0.505720549	category 2 (somewhat sure)	Complete phage contigs	0		0	phycodnavirus	virsorter identified	Viruses
AG-614-K17_NODE_40	3756	AG-614	AG-614-K17	4	100	0	0	category 1 (sure)	Complete phage contigs	0		0	phage	virsorter identified	Caudovirales
AG-614-K22_NODE_14	8951	AG-614	AG-614-K22	5	0	0.690591506	1	0	0	0	logares_2585	1	none	viral cluster membership	Viruses
AG-614-L02_NODE_93	4064	AG-614	AG-614-L02	1	0	2.796053414	0.978703657	0	0	0	logares_443	1	none	viral cluster membership	Uncharacterized
AG-614-L03_NODE_7	8011	AG-614	AG-614-L03	6	33.3	12.8098261	0.930613219	0	0	0		0	phage	viruscope positive	Siphoviridae
AG-614-L09_NODE_2	65138	AG-614	AG-614-L09	43	39.5	6.968428656	0.949400034	category 1 (sure)	Complete phage contigs	0		0	phage	virsorter identified	Viruses
AG-614-L09_NODE_11	10990	AG-614	AG-614-L09	10	40	7.930861785	0.819106002	category 2 (somewhat sure)	Complete phage contigs	0		0	virophage	virsorter identified	Viruses
AG-614-L09_NODE_19	7564	AG-614	AG-614-L09	12	41.7	4.767925794	0.640621039	0	0	0	logares_1093	1	phage	viral cluster membership	Caudovirales
AG-614-L10_NODE_1	14105	AG-614	AG-614-L10	30	90	8.235113107	0.98436271	0	0	0	logares_497	1	phage	viruscope positive	Caudovirales
AG-614-L13_NODE_70	9498	AG-614	AG-614-L13	13	0	0	0	category 2 (somewhat sure)	Complete phage contigs	0		0	none	virsorter identified	Uncharacterized
AG-614-L13_NODE_99	7023	AG-614	AG-614-L13	5	0	4.09422107	1	category 2 (somewhat sure)	Complete phage contigs	0		0	none	virsorter identified	Uncharacterized
AG-614-L15_NODE_20	15659	AG-614	AG-614-L15	20	10	0.088891872	1	category 2 (somewhat sure)	Prophages	0		0	phage	virsorter identified	Viruses
AG-614-L16_NODE_48	5899	AG-614	AG-614-L16	3	0	0.181081454	1	0	0	1		0	none	hits ssDNA database	Viruses
AG-614-L18_NODE_56	2874	AG-614	AG-614-L18	3	0	0.153038426	1	0	0	0	logares_1714	1	none	viral cluster membership	Phycodnaviridae
AG-614-L19_NODE_1	5979	AG-614	AG-614-L19	8	87.5	7.111043952	0.977889043	0	0	0		0	phage	viruscope positive	Caudovirales
AG-614-L19_NODE_4	5283	AG-614	AG-614-L19	12	66.7	116.239566	0.957597489	0	0	0		0	phage	viruscope positive	dsDNA viruses, no RNA stage
AG-614-L19_NODE_5	5153	AG-614	AG-614-L19	3	66.7	141.2006974	0.959327858	0	0	0		0	phage	viruscope positive	Caudovirales
AG-614-L20_NODE_117	2785	AG-614	AG-614-L20	3	0	0.780466837	1	0	0	1		0	none	hits ssDNA database	Caudovirales
AG-614-L23_NODE_1	49163	AG-614	AG-614-L23	72	69.4	35.84009364	0.983213111	category 2 (somewhat sure)	Complete phage contigs	0		0	phage	virsorter identified	Caudovirales
AG-614-L23_NODE_87	4580	AG-614	AG-614-L23	10	50	30.98187662	1	category 2 (somewhat sure)	Complete phage contigs	0		0	phage	virsorter identified	Caudovirales
AG-614-M05_NODE_3	21820	AG-614	AG-614-M05	36	63.9	27.54691943	1	category 2 (somewhat sure)	Complete phage contigs	0		0	phage	virsorter identified	Caudovirales
AG-614-M05_NODE_5	16830	AG-614	AG-614-M05	34	67.6	41.73852717	0.979172742	category 2 (somewhat sure)	Complete phage contigs	0		0	phage	virsorter identified	dsDNA viruses, no RNA stage
AG-614-M05_NODE_24	3087	AG-614	AG-614-M05	5	40	1.887336054	0.865384454	0	0	0		0	phycodnavirus	viruscope positive	Viruses
AG-614-M09_NODE_65	5754	AG-614	AG-614-M09	4	25	7.553367315	0.786327012	0	0	0		0	chlorella virus	viruscope positive	Viruses
AG-614-M09_NODE_110	4170	AG-614	AG-614-M09	3	33.3	16.01905602	0.91473124	0	0	0		0	phage	viruscope positive	Uncharacterized
AG-614-M10_NODE_29	9568	AG-614	AG-614-M10	15	40	45.22038265	0.973934492	category 2 (somewhat sure)	Complete phage contigs	0		0	phage	virsorter identified	Caudovirales
AG-614-M17_NODE_42	4397	AG-614	AG-614-M17	4	25	6.990133534	0.771417926	0	0	0		0	none	viruscope positive	Viruses
AG-614-M17_NODE_55	2854	AG-614	AG-614-M17	3	66.7	6.335501981	0.958088051	0	0	0		0	phage	viruscope positive	Viruses
AG-614-M17_NODE_70	2111	AG-614	AG-614-M17	2	50	8.388160241	0.921082001	0	0	0		0	phage	viruscope positive	Viruses
AG-614-M17_NODE_72	2012	AG-614	AG-614-M17	2	50	4.005157593	0.900289384	0	0	0		0	phage	viruscope positive	Viruses
AG-614-M20_NODE_61	5625	AG-614	AG-614-M20	3	0	0.074561424	1	category 2 (somewhat sure)	Complete phage contigs	0		0	none	virsorter identified	Viruses
AG-614-N11_NODE_38	4953	AG-614	AG-614-N11	3	0	0.119921027	1	0	0	1	logares_110	1	none	hits ssDNA database	Uncharacterized
AG-614-N14_NODE_32	6472	AG-614	AG-614-N14	15	20	18.87336054	0.841183448	0	0	0	logares_507	1	phage	viruscope positive	Viruses
AG-614-N15_NODE_2	24209	AG-614	AG-614-N15	28	39.3	9.221477219	0.763252764	0	0	0	logares_1093	1	phage	viruscope positive	Caudovirales
AG-614-N15_NODE_4	23714	AG-614	AG-614-N15	20	25	31.03096662	0.924030151	0	0	0		0	phage	viruscope positive	Caudovirales
AG-614-N15_NODE_6	22810	AG-614	AG-614-N15	24	54.2	1.865135984	0.833506513	0	0	0		0	phage	viruscope positive	Caudovirales
AG-614-N15_NODE_8	21052	AG-614	AG-614-N15	18	88.9	1.98409214	0.925000165	category 2 (somewhat sure)	Complete phage contigs	0		0	phage	virsorter identified	Caudovirales
AG-614-N15_NODE_9	15516	AG-614	AG-614-N15	17	47.1	2.855184453	0.837093035	0	0	0		0	ostreococcus virus	viruscope positive	Viruses
AG-614-N15_NODE_41	2518	AG-614	AG-614-N15	5	80	16.63539037	0.98560916	category 2 (somewhat sure)	Complete phage contigs	0		0	phage	virsorter identified	Caudovirales
AG-614-N18_NODE_34	3871	AG-614	AG-614-N18	9	22.2	0	0	0	0	0	logares_878	1	phage	viral cluster membership	Caudovirales
AG-614-O08_NODE_3	10298	AG-614	AG-614-O08	17	94.1	61.44148142	0.972125311	category 2 (somewhat sure)	Complete phage contigs	0		0	phage	virsorter identified	Caudovirales
AG-614-O08_NODE_6	6830	AG-614	AG-614-O08	6	100	9.392916999	0.983087271	category 2 (somewhat sure)	Complete phage contigs	0		0	phage	virsorter identified	Caudovirales
AG-614-O08_NODE_38	2394	AG-614	AG-614-O08	3	100	206.9079526	0.963582729	category 2 (somewhat sure)	Complete phage contigs	0		0	phage	virsorter identified	Caudovirales
AG-614-O10_NODE_8	10932	AG-614	AG-614-O10	14	28.6	41.26589176	0.95868546	category 2 (somewhat sure)	Complete phage contigs	0		0	phage	virsorter identified	Caudovirales
AG-614-O10_NODE_10	9876	AG-614	AG-614-O10	13	38.5	11.12596254	0.969699807	0	0	0		0	phage	viruscope positive	Viruses
AG-614-O11_NODE_1	19982	AG-614	AG-614-O11	19	78.9	29.31315375	1	0	0	0		0	phage	viruscope positive	Caudovirales
AG-614-O11_NODE_2	13376	AG-614	AG-614-O11	24	58.3	40.13683259	0.979561397	0	0	0		0	phage	viruscope positive	Viruses
AG-614-O11_NODE_3	9765	AG-614	AG-614-O11	20	95	34.90682124	0.982398734	0	0	0		0	phage	viruscope positive	Caudovirales
AG-614-O13_NODE_1	17905	AG-614	AG-614-O13	24	66.7	15.7911285	0.986808134	category 2 (somewhat sure)	Complete phage contigs	0		0	phage	virsorter identified	Caudovirales
AG-614-O15_NODE_28	11317	AG-614	AG-614-O15	13	15.4	1.398026707	0.840771482	category 2 (somewhat sure)	Complete phage contigs	0		0	phage	virsorter identified	Viruses
AG-614-O15_NODE_46	4726	AG-614	AG-614-O15	5	20	103.4539763	0.91139917	0	0	0		0	phage	viruscope positive	Viruses
AG-614-O18_NODE_1	34184	AG-614	AG-614-O18	38	23.7	72.30949695	0.916330788	category 2 (somewhat sure)	Complete phage contigs	0		0	phage	virsorter identified	Viruses
AG-614-O18_NODE_4	26360	AG-614	AG-614-O18	31	32.3	69.99842053	0.936105909	0	0	0		0	phage	viruscope positive	Caudovirales
AG-614-O18_NODE_5	26102	AG-614	AG-614-O18	47	38.3	33.22289949	0.977267203	0	0	0		0	phage	viruscope positive	Caudovirales
AG-614-O18_NODE_6	22915	AG-614	AG-614-O18	33	75.8	57.84306325	0.975405792	category 2 (somewhat sure)	Complete phage contigs	0		0	phage	virsorter identified	Caudovirales
AG-614-O18_NODE_9	18583	AG-614	AG-614-O18	23	87	38.41646144	0.980769708	category 2 (somewhat sure)	Complete phage contigs	0		0	phage	virsorter identified	Caudovirales
AG-614-O18_NODE_14	13368	AG-614	AG-614-O18	23	87	700.4113801	0.964020849	category 2 (somewhat sure)	Complete phage contigs	0		0	phage	virsorter identified	Caudovirales
AG-614-O18_NODE_53	3372	AG-614	AG-614-O18	10	70	72.13817807	0.972561779	category 2 (somewhat sure)	Complete phage contigs	0		0	phage	virsorter identified	Caudovirales
AG-614-O18_NODE_71	2672	AG-614	AG-614-O18	3	33.3	211.4706034	0.957275103	0	0	0		0	virus	viruscope positive	Viruses
AG-614-O18_NODE_73	2622	AG-614	AG-614-O18	6	50	70.50048964	0.958481065	0	0	0		0	phage	viruscope positive	Caudovirales
AG-614-O18_NODE_75	2414	AG-614	AG-614-O18	2	100	75.3006109	0.95289033	0	0	0		0	phage	viruscope positive	Caudovirales
AG-614-O18_NODE_80	2045	AG-614	AG-614-O18	3	100	171.0835182	0.962847022	0	0	0		0	phage	viruscope positive	Caudovirales
AG-614-O23_NODE_24	5302	AG-614	AG-614-O23	4	25	30.0575742	1	0	0	0		0	none	viruscope positive	Caudovirales
AG-614-O23_NODE_44	2738	AG-614	AG-614-O23	3	33.3	1.36890115	0.809166988	0	0	0	logares_238	1	bathycoccus virus	viruscope positive	Viruses
AG-614-P02_NODE_2	75799	AG-614	AG-614-P02	66	16.7	1.682183763	0.75487014	category 2 (somewhat sure)	Prophages	0		0	phage	virsorter identified	Viruses
AG-614-P07_NODE_142	2543	AG-614	AG-614-P07	2	0	0.09985905	1	category 2 (somewhat sure)	Complete phage contigs	0		0	none	virsorter identified	Viruses
AG-614-P11_NODE_72	4938	AG-614	AG-614-P11	2	50	16.09727894	0.975314411	0	0	0		0	cedratvirus	viruscope positive	dsDNA viruses, no RNA stage
AG-614-P11_NODE_73	4879	AG-614	AG-614-P11	1	0	0	0	0	0	0	logares_2585	1	none	viral cluster membership	Viruses
AG-614-P11_NODE_116	3058	AG-614	AG-614-P11	3	0	0.434806567	1	0	0	1	logares_2585	1	none	hits ssDNA database	Viruses
AG-614-P19_NODE_83	2310	AG-614	AG-614-P19	2	0	0.74992809	1	0	0	1		0	none	hits ssDNA database	Caudovirales
AG-614-P21_NODE_1	80405	AG-614	AG-614-P21	84	38.1	6.133849312	0.702105131	category 2 (somewhat sure)	Complete phage contigs	0		0	phage	virsorter identified	Caudovirales
AG-614-P21_NODE_3	67477	AG-614	AG-614-P21	85	42.4	5.560911691	0.749902435	category 2 (somewhat sure)	Prophages	0		0	phage	virsorter identified	Viruses
AAA072-A03_NODE_11_length_3240_cov_64.0502	3040	AAA072	AAA072-A03	6	50	12.26586449	0.971065803	0	0	0		0	phage	viruscope positive	Phycodnaviridae
AAA072-A07_NODE_33_length_2686_cov_21.71	2486	AAA072	AAA072-A07	2	50	2.330044511	0.841934892	0	0	0		0	phage	viruscope positive	dsDNA viruses, no RNA stage
AAA072-A07_NODE_45_length_2442_cov_8.96397	2242	AAA072	AAA072-A07	6	50	5.026612878	0.947109248	0	0	0		0	phage	viruscope positive	Caudovirales
AAA072-A07_NODE_47_length_2349_cov_7.45403	2149	AAA072	AAA072-A07	5	40	2.373209797	0.875059444	0	0	0		0	phage	viruscope positive	Caudovirales
AAA072-A09_NODE_1_length_106418_cov_45.6533	106218	AAA072	AAA072-A09	131	42	3.56515394	0.864096651	0	0	0		0	phage	viruscope positive	Viruses
AAA072-A09_NODE_2_length_73351_cov_29.0486	73151	AAA072	AAA072-A09	95	45.3	3.577899552	0.87416129	0	0	0	scgc_852	1	phage	viruscope positive	Caudovirales
AAA072-A09_NODE_3_length_40323_cov_37.02	40123	AAA072	AAA072-A09	45	33.3	2.568254055	0.795381864	0	0	0	scgc_852	1	tupanvirus	viruscope positive	Caudovirales
AAA072-A09_NODE_4_length_36744_cov_42.9478	36544	AAA072	AAA072-A09	59	33.9	2.724479425	0.793669442	0	0	0	scgc_2883	1	phage	viruscope positive	Caudovirales
AAA072-A09_NODE_6_length_27036_cov_21.6363	26836	AAA072	AAA072-A09	23	30.4	38.80412245	0.980027675	0	0	0	scgc_463	1	phage	viruscope positive	Caudovirales
AAA072-A09_NODE_7_length_25030_cov_22.3896	24830	AAA072	AAA072-A09	39	97.4	1.982235479	0.966872542	0	0	0	scgc_6180	1	phage	viruscope positive	Caudovirales
AAA072-A09_NODE_8_length_13407_cov_13.2105	13207	AAA072	AAA072-A09	8	100	15.01387923	0.981151603	0	0	0		0	phage	viruscope positive	Caudovirales
AAA072-A09_NODE_9_length_12047_cov_10.9637	11847	AAA072	AAA072-A09	5	20	2.489636601	0.509223015	0	0	0	scgc_1339	1	phage	viral cluster membership	Caudovirales
AAA072-A09_NODE_11_length_7438_cov_15.5213	7238	AAA072	AAA072-A09	8	50	3.155070476	0.840862026	0	0	0	scgc_3825	1	phage	viruscope positive	Caudovirales
AAA072-A09_NODE_12_length_5861_cov_8.4473	5661	AAA072	AAA072-A09	8	100	2.079524919	0.957155718	0	0	0	scgc_3244	1	phage	viruscope positive	Caudovirales
AAA072-A09_NODE_14_length_5000_cov_18.3264	4800	AAA072	AAA072-A09	7	100	3.125436979	0.98088536	0	0	0		0	phage	viruscope positive	Caudovirales
AAA072-A09_NODE_15_length_4643_cov_7.71338	4443	AAA072	AAA072-A09	10	90	2.841019185	0.95598866	0	0	0	scgc_936	1	phage	viruscope positive	Caudovirales
AAA072-A09_NODE_16_length_4229_cov_8.70724	4029	AAA072	AAA072-A09	5	100	1.535366223	0.911574664	0	0	0		0	phage	viruscope positive	Caudovirales
AAA072-A09_NODE_17_length_3803_cov_9.38714	3603	AAA072	AAA072-A09	5	20	8.470938138	0.675182888	0	0	0	scgc_2228	1	myoviridae	viral cluster membership	Caudovirales
AAA072-A09_NODE_18_length_3378_cov_9.678	3178	AAA072	AAA072-A09	4	75	42.67660473	0.978932741	0	0	0		0	phage	viruscope positive	Caudovirales
AAA072-A09_NODE_19_length_3359_cov_11.8181	3159	AAA072	AAA072-A09	3	100	9.164841745	0.982140814	0	0	0		0	phage	viruscope positive	Caudovirales
AAA072-A09_NODE_20_length_3104_cov_6.98459	2904	AAA072	AAA072-A09	2	100	1.619665087	0.916883572	0	0	0		0	phage	viruscope positive	Viruses
AAA072-A09_NODE_24_length_2693_cov_11.95	2493	AAA072	AAA072-A09	4	50	0	0	0	0	1	scgc_1904	1	cress virus	hits ssDNA database	Circoviridae
AAA072-A09_NODE_25_length_2600_cov_10.7367	2400	AAA072	AAA072-A09	5	40	0	0	0	0	1	scgc_1469	1	cress virus	hits ssDNA database	Circoviridae
AAA072-A09_NODE_26_length_2559_cov_56.6522	2359	AAA072	AAA072-A09	6	66.7	0	0	0	0	1		0	cress virus	hits ssDNA database	Uncharacterized
AAA072-A09_NODE_27_length_2545_cov_6.92169	2345	AAA072	AAA072-A09	5	60	69.47040238	0.976188214	0	0	0		0	phage	viruscope positive	Uncharacterized
AAA072-A09_NODE_28_length_2516_cov_56.0963	2316	AAA072	AAA072-A09	3	33.3	0	0	0	0	1		0	cress virus	hits ssDNA database	Caudovirales
AAA072-A09_NODE_29_length_2472_cov_7.69839	2272	AAA072	AAA072-A09	7	100	6.604899508	0.985908778	0	0	0		0	phage	viruscope positive	Caudovirales
AAA072-A09_NODE_30_length_2444_cov_5.72959	2244	AAA072	AAA072-A09	3	66.7	52.16940167	0.984548881	0	0	0		0	phage	viruscope positive	Iridoviridae
AAA072-A09_NODE_31_length_2429_cov_54.3113	2229	AAA072	AAA072-A09	5	60	0	0	0	0	1	scgc_1338	1	cress virus	hits ssDNA database	Circoviridae
AAA072-A09_NODE_33_length_2332_cov_5.8643	2132	AAA072	AAA072-A09	2	50	34.02294488	0.978973653	0	0	0		0	phage	viruscope positive	Caudovirales
AAA072-A09_NODE_35_length_2264_cov_5.70258	2064	AAA072	AAA072-A09	2	50	2.967007766	0.983461702	0	0	0		0	phage	viruscope positive	Viruses
AAA072-A11_NODE_3_length_41054_cov_36.4	40854	AAA072	AAA072-A11	42	40.5	37.89047704	0.979359242	0	0	0	scgc_463	1	phage	viruscope positive	Caudovirales
AAA072-A11_NODE_5_length_23273_cov_16.0646	23073	AAA072	AAA072-A11	47	29.8	1.795578776	0.641493292	0	0	0	scgc_191	1	phage	viral cluster membership	Caudovirales
AAA072-A11_NODE_6_length_19793_cov_19.3462	19593	AAA072	AAA072-A11	12	33.3	1.886682771	0.656875427	0	0	0	scgc_1339	1	phage	viral cluster membership	Caudovirales
AAA072-A11_NODE_7_length_19281_cov_15.2696	19081	AAA072	AAA072-A11	20	70	31.44133533	1	0	0	0	scgc_1897	1	phage	viruscope positive	Caudovirales
AAA072-A11_NODE_13_length_8611_cov_16.433	8411	AAA072	AAA072-A11	8	50	22.93013447	1	0	0	0		0	phage	viruscope positive	Caudovirales
AAA072-A11_NODE_14_length_8269_cov_15.637	8069	AAA072	AAA072-A11	10	40	2.496854516	0.876716564	0	0	0	scgc_191	1	phage	viruscope positive	Caudovirales
AAA072-A11_NODE_18_length_7050_cov_14.2059	6850	AAA072	AAA072-A11	8	25	5.35082303	0.817631132	0	0	0	scgc_191	1	phage	viruscope positive	Caudovirales
AAA072-A11_NODE_19_length_6733_cov_8.51453	6533	AAA072	AAA072-A11	9	33.3	3.737418102	0.777659768	0	0	0	scgc_191	1	phage	viruscope positive	Caudovirales
AAA072-A11_NODE_22_length_5376_cov_14.8585	5176	AAA072	AAA072-A11	13	53.8	28.74221342	1	0	0	0		0	phage	viruscope positive	Caudovirales
AAA072-A11_NODE_30_length_4600_cov_20.2026	4400	AAA072	AAA072-A11	6	50	1.319964302	0.767238472	0	0	0	scgc_191	1	phage	viruscope positive	Caudovirales
AAA072-A11_NODE_31_length_4534_cov_20.9393	4334	AAA072	AAA072-A11	3	33.3	1.649234631	0.868482383	0	0	0	scgc_191	1	phage	viruscope positive	Caudovirales
AAA072-A11_NODE_51_length_2732_cov_13.8211	2532	AAA072	AAA072-A11	7	42.9	20.31717415	0.976492719	0	0	0		0	phage	viruscope positive	Caudovirales
AAA072-A11_NODE_53_length_2651_cov_60.2808	2451	AAA072	AAA072-A11	5	60	0	0	0	0	1		0	cress virus	hits ssDNA database	Uncharacterized
AAA072-A11_NODE_55_length_2630_cov_43.7161	2430	AAA072	AAA072-A11	3	66.7	0	0	0	0	1	scgc_673	1	cress virus	hits ssDNA database	Circoviridae
AAA072-A11_NODE_56_length_2616_cov_5.97345	2416	AAA072	AAA072-A11	3	33.3	56.62008163	0.948866282	0	0	0		0	phage	viruscope positive	Viruses
AAA072-A11_NODE_57_length_2563_cov_43.8194	2363	AAA072	AAA072-A11	3	33.3	0	0	0	0	1	scgc_2316	1	cress virus	hits ssDNA database	Circoviridae
AAA072-A11_NODE_58_length_2547_cov_4.76244	2347	AAA072	AAA072-A11	2	50	120.3150257	0.954844455	0	0	0		0	phage	viruscope positive	Phycodnaviridae
AAA072-A11_NODE_59_length_2524_cov_18.6152	2324	AAA072	AAA072-A11	3	33.3	0	0	0	0	1	scgc_1673	1	cress virus	hits ssDNA database	Circoviridae
AAA072-A11_NODE_62_length_2376_cov_6.95174	2176	AAA072	AAA072-A11	4	50	3.899758709	0.967618322	0	0	0		0	phage	viruscope positive	Caudovirales
AAA072-A11_NODE_65_length_2306_cov_30.9183	2106	AAA072	AAA072-A11	3	66.7	0	0	0	0	1	scgc_180	1	cress virus	hits ssDNA database	Circoviridae
AAA072-A15_NODE_5_length_25436_cov_19.8954	25236	AAA072	AAA072-A15	42	23.8	3.029986169	0.747636231	0	0	0	scgc_1211	1	mimivirus	viral cluster membership	Viruses
AAA072-A15_NODE_61_length_2425_cov_21.9806	2225	AAA072	AAA072-A15	4	0	0	0	0	0	1	scgc_772	1	virus	hits ssDNA database	Circoviridae
AAA072-A15_NODE_66_length_2255_cov_31.1909	2055	AAA072	AAA072-A15	4	25	9.786186948	0.761831644	0	0	0		0	klosneuvirus	viruscope positive	Uncharacterized
AAA072-A19_NODE_4_length_25344_cov_53.4644	25144	AAA072	AAA072-A19	17	70.6	1.661939912	0.909522901	0	0	0		0	mimivirus	viruscope positive	Phycodnaviridae
AAA072-A19_NODE_9_length_18787_cov_48.1292	18587	AAA072	AAA072-A19	18	50	1.854049704	0.83524816	0	0	0		0	phaeocystis virus	viruscope positive	Viruses
AAA072-A21_NODE_6_length_7836_cov_16.6147	7636	AAA072	AAA072-A21	13	84.6	231.2053028	0.964693434	0	0	0		0	phage	viruscope positive	Viruses
AAA072-A21_NODE_9_length_7377_cov_53.824	7177	AAA072	AAA072-A21	6	33.3	21.56955491	0.906325361	0	0	0	scgc_3485	1	phage	viruscope positive	Viruses
AAA072-A21_NODE_10_length_6845_cov_41.841	6645	AAA072	AAA072-A21	7	57.1	15.42557004	0.972148172	0	0	0		0	ostreococcus virus	viruscope positive	Caudovirales
AAA072-A21_NODE_12_length_5787_cov_44.0354	5587	AAA072	AAA072-A21	4	50	9.191281966	1	0	0	0	scgc_6452	1	phage	viral cluster membership	Caudovirales
AAA072-A21_NODE_19_length_4986_cov_58.8897	4786	AAA072	AAA072-A21	3	33.3	7.685408848	0.770107273	0	0	0		0	phage	viruscope positive	Viruses
AAA072-A21_NODE_50_length_2852_cov_7.3636	2652	AAA072	AAA072-A21	4	100	31.91161639	1	0	0	0		0	phage	viruscope positive	Caudovirales
AAA072-A21_NODE_75_length_2300_cov_6.83653	2100	AAA072	AAA072-A21	3	100	2.034824212	0.87970962	0	0	0		0	phage	viruscope positive	dsDNA viruses, no RNA stage
AAA072-C03_NODE_8_length_13520_cov_29.0049	13320	AAA072	AAA072-C03	21	42.9	19.38597033	0.975472759	0	0	0	scgc_6481	1	none	viruscope positive	Caudovirales
AAA072-C03_NODE_9_length_13084_cov_39.6783	12884	AAA072	AAA072-C03	20	55	6.086436713	0.949834596	0	0	0	scgc_383	1	phage	viruscope positive	Caudovirales
AAA072-C03_NODE_59_length_2587_cov_58.9806	2387	AAA072	AAA072-C03	4	25	0	0	0	0	1	scgc_1983	1	cress virus	hits ssDNA database	Circoviridae
AAA072-C07_NODE_2_length_20847_cov_23.7578	20647	AAA072	AAA072-C07	20	30	1.936455911	0.763921383	0	0	0		0	phage	viruscope positive	Caudovirales
AAA072-C07_NODE_4_length_16247_cov_22.1894	16047	AAA072	AAA072-C07	25	56	1.07662982	0.783006184	0	0	0		0	phage	viruscope positive	Viruses
AAA072-C07_NODE_8_length_9648_cov_17.1725	9448	AAA072	AAA072-C07	9	66.7	6.702369362	0.968735979	0	0	0		0	phage	viruscope positive	Caudovirales
AAA072-C07_NODE_15_length_3911_cov_7.97977	3711	AAA072	AAA072-C07	7	42.9	3.07669818	0.825200187	0	0	0		0	phage	viruscope positive	Caudovirales
AAA072-C13_NODE_66_length_3364_cov_8.83318	3164	AAA072	AAA072-C13	4	50	8.388160241	0.921082001	0	0	0		0	phage	viruscope positive	Caudovirales
AAA072-C15_NODE_15_length_3731_cov_9.57046	3531	AAA072	AAA072-C15	6	33.3	10.45293815	0.8872273	0	0	0	scgc_5053	1	phage	viruscope positive	Caudovirales
AAA072-C19_NODE_1_length_48607_cov_60.9338	48407	AAA072	AAA072-C19	47	36.2	4.17929822	0.861757487	0	0	0	scgc_852	1	phage	viruscope positive	Caudovirales
AAA072-C19_NODE_2_length_45136_cov_37.6735	44936	AAA072	AAA072-C19	57	45.6	5.480845186	0.872893827	0	0	0	scgc_1457	1	phage	viruscope positive	Viruses
AAA072-C19_NODE_4_length_41289_cov_40.5255	41089	AAA072	AAA072-C19	35	28.6	41.79414756	0.978160007	0	0	0	scgc_1550	1	phage	viruscope positive	Caudovirales
AAA072-C19_NODE_5_length_30957_cov_42.8877	30757	AAA072	AAA072-C19	39	30.8	28.79379509	1	0	0	0		0	phage	viruscope positive	Caudovirales
AAA072-C19_NODE_7_length_29035_cov_40.0068	28835	AAA072	AAA072-C19	27	14.8	6.212830685	0.75124644	0	0	0		0	phage	viruscope positive	Viruses
AAA072-C19_NODE_8_length_27876_cov_52.6708	27676	AAA072	AAA072-C19	36	94.4	11.97338013	0.982906796	0	0	0	scgc_2139	1	phage	viruscope positive	Caudovirales
AAA072-C19_NODE_9_length_23680_cov_12.6859	23480	AAA072	AAA072-C19	35	37.1	3.561951722	0.870018216	0	0	0	scgc_191	1	phage	viruscope positive	Caudovirales
AAA072-C19_NODE_12_length_21391_cov_17.7622	21191	AAA072	AAA072-C19	38	65.8	34.23142564	0.982422854	0	0	0		0	phage	viruscope positive	Viruses
AAA072-C19_NODE_13_length_18137_cov_34.3524	17937	AAA072	AAA072-C19	21	76.2	37.53194045	0.981819092	0	0	0	scgc_3929	1	phage	viruscope positive	Caudovirales
AAA072-C19_NODE_15_length_15095_cov_46.5682	14895	AAA072	AAA072-C19	34	100	13.25816052	0.982232905	0	0	0	scgc_542	1	phage	viruscope positive	Caudovirales
AAA072-C19_NODE_16_length_14893_cov_12.6188	14693	AAA072	AAA072-C19	34	61.8	26.46619094	1	0	0	0		0	phage	viruscope positive	Caudovirales
AAA072-C19_NODE_17_length_11262_cov_16.9435	11062	AAA072	AAA072-C19	12	58.3	0.666674657	0.754454269	0	0	0		0	ostreococcus virus	viruscope positive	Viruses
AAA072-C19_NODE_19_length_10917_cov_41.0051	10717	AAA072	AAA072-C19	8	25	2.360514324	0.842203548	0	0	0	scgc_768	1	phage	viruscope positive	Caudovirales
AAA072-C19_NODE_20_length_10768_cov_15.4331	10568	AAA072	AAA072-C19	7	42.9	32.08395587	1	0	0	0		0	phage	viruscope positive	Caudovirales
AAA072-C19_NODE_21_length_10761_cov_11.7072	10561	AAA072	AAA072-C19	18	100	1.749009053	0.944556264	0	0	0	scgc_4476	1	phage	viruscope positive	Caudovirales
AAA072-C19_NODE_23_length_9814_cov_52.4829	9614	AAA072	AAA072-C19	13	92.3	1.703490628	0.939576881	0	0	0	scgc_542	1	phage	viruscope positive	Caudovirales
AAA072-C19_NODE_24_length_9392_cov_51.2385	9192	AAA072	AAA072-C19	11	18.2	1.688294964	0.761939722	0	0	0	scgc_768	1	phage	viruscope positive	Caudovirales
AAA072-C19_NODE_26_length_8548_cov_12.9717	8348	AAA072	AAA072-C19	11	63.6	36.23219215	0.98063352	0	0	0	scgc_463	1	phage	viruscope positive	Caudovirales
AAA072-C19_NODE_29_length_8010_cov_11.8231	7810	AAA072	AAA072-C19	12	25	2.004250677	0.865519937	0	0	0	scgc_3018	1	phage	viruscope positive	Caudovirales
AAA072-C19_NODE_35_length_6531_cov_40.1385	6331	AAA072	AAA072-C19	8	37.5	1.294839021	0.634186009	0	0	1	scgc_1457	1	phage	hits ssDNA database	Viruses
AAA072-C19_NODE_37_length_6156_cov_23.1418	5956	AAA072	AAA072-C19	8	50	2.595516796	0.926222164	0	0	0	scgc_1457	1	phage	viruscope positive	Viruses
AAA072-C19_NODE_38_length_5993_cov_8.58875	5793	AAA072	AAA072-C19	5	20	30.15743325	1	0	0	0	scgc_1449	1	phage	viruscope positive	Caudovirales
AAA072-C19_NODE_39_length_5934_cov_10.3436	5734	AAA072	AAA072-C19	2	100	15.26645164	0.981196947	0	0	0	scgc_5844	1	phage	viruscope positive	Caudovirales
AAA072-C19_NODE_42_length_5400_cov_12.1545	5200	AAA072	AAA072-C19	7	57.1	1.296352037	0.785559934	0	0	0		0	phycodnavirus	viruscope positive	Phycodnaviridae
AAA072-C19_NODE_43_length_5268_cov_21.098	5068	AAA072	AAA072-C19	7	85.7	15.34244694	0.983130868	0	0	0	scgc_4705	1	phage	viruscope positive	Caudovirales
AAA072-C19_NODE_44_length_5065_cov_52.1262	4865	AAA072	AAA072-C19	10	90	13.81817702	0.98323038	0	0	0		0	phage	viruscope positive	Caudovirales
AAA072-C19_NODE_47_length_4501_cov_8.45903	4301	AAA072	AAA072-C19	6	83.3	18.14473694	0.982383117	0	0	0		0	phage	viruscope positive	Caudovirales
AAA072-C19_NODE_48_length_4387_cov_15.428	4187	AAA072	AAA072-C19	4	75	1.747533384	0.904804676	0	0	0	scgc_852	1	phage	viruscope positive	Caudovirales
AAA072-C19_NODE_50_length_4113_cov_12.0722	3913	AAA072	AAA072-C19	1	0	0.233004451	1	0	0	0	scgc_852	1	none	viral cluster membership	Caudovirales
AAA072-C19_NODE_52_length_3876_cov_57.1772	3676	AAA072	AAA072-C19	6	50	1.299727954	0.806251977	0	0	0		0	phage	viruscope positive	Uncharacterized
AAA072-C19_NODE_53_length_3855_cov_7.97737	3655	AAA072	AAA072-C19	3	33.3	37.64066389	0.980250909	0	0	0		0	phage	viruscope positive	Caudovirales
AAA072-C19_NODE_55_length_3323_cov_7.88372	3123	AAA072	AAA072-C19	6	33.3	0.995395015	0.776824125	0	0	0		0	pithovirus	viruscope positive	Phycodnaviridae
AAA072-C19_NODE_59_length_3061_cov_7.14105	2861	AAA072	AAA072-C19	5	80	1.444115499	0.85333979	0	0	0		0	virus	viruscope positive	Caudovirales
AAA072-C19_NODE_60_length_2806_cov_10.1625	2606	AAA072	AAA072-C19	7	85.7	13.45943359	0.987024179	0	0	0		0	phage	viruscope positive	Caudovirales
AAA072-C19_NODE_62_length_2745_cov_6.6368	2545	AAA072	AAA072-C19	3	33.3	2.244200766	0.884677573	0	0	0	scgc_191	1	phage	viruscope positive	Caudovirales
AAA072-C19_NODE_63_length_2745_cov_11.6758	2545	AAA072	AAA072-C19	2	0	0.349506677	1	0	0	0	scgc_852	1	virus	viral cluster membership	Caudovirales
AAA072-C19_NODE_61_length_2653_cov_9.12001	2453	AAA072	AAA072-C19	2	50	69.09541406	0.970014856	0	0	0		0	phage	viruscope positive	Caudovirales
AAA072-C19_NODE_65_length_2600_cov_60.1749	2400	AAA072	AAA072-C19	4	50	0	0	0	0	1	scgc_1469	1	cress virus	hits ssDNA database	Circoviridae
AAA072-C19_NODE_67_length_2561_cov_9.09577	2361	AAA072	AAA072-C19	3	66.7	2.607857511	0.9908917	0	0	0		0	phage	viruscope positive	dsDNA viruses, no RNA stage
AAA072-C19_NODE_68_length_2524_cov_52.4893	2324	AAA072	AAA072-C19	4	25	0	0	0	0	1	scgc_1673	1	cress virus	hits ssDNA database	Circoviridae
AAA072-C19_NODE_69_length_2494_cov_57.0754	2294	AAA072	AAA072-C19	3	100	0	0	0	0	1	scgc_2978	1	circoviridae	hits ssDNA database	Circoviridae
AAA072-C19_NODE_70_length_2468_cov_57.7012	2268	AAA072	AAA072-C19	4	50	0	0	0	0	1		0	cress virus	hits ssDNA database	Circoviridae
AAA072-C19_NODE_73_length_2402_cov_27.0392	2202	AAA072	AAA072-C19	3	100	0	0	0	0	1	scgc_3245	1	cress virus	hits ssDNA database	Circoviridae
AAA072-C19_NODE_74_length_2366_cov_45.9373	2166	AAA072	AAA072-C19	4	25	0	0	0	0	1	scgc_1983	1	cress virus	hits ssDNA database	Circoviridae
AAA072-C19_NODE_77_length_2288_cov_27.6373	2088	AAA072	AAA072-C19	4	25	0	0	0	0	1		0	cress virus	hits ssDNA database	Circoviridae
AAA072-E03_NODE_2_length_21043_cov_18.658	20843	AAA072	AAA072-E03	4	75	136.4151444	0.960140263	0	0	0		0	phage	viruscope positive	Caudovirales
AAA072-E03_NODE_3_length_17917_cov_22.1111	17717	AAA072	AAA072-E03	15	86.7	12.06361755	0.982678085	0	0	0	scgc_1577	1	phage	viruscope positive	Caudovirales
AAA072-E03_NODE_7_length_2975_cov_8.21781	2775	AAA072	AAA072-E03	8	62.5	3.736544107	0.926902138	0	0	0		0	phage	viruscope positive	Caudovirales
AAA072-E05_NODE_59_length_2683_cov_21.5613	2483	AAA072	AAA072-E05	4	75	0	0	0	0	1	scgc_3245	1	cress virus	hits ssDNA database	Circoviridae
AAA072-E11_NODE_1_length_76843_cov_62.5482	76643	AAA072	AAA072-E11	115	71.3	1.606291087	0.90150842	0	0	0	scgc_3895	1	phage	viruscope positive	Caudovirales
AAA072-E11_NODE_6_length_7404_cov_59.2932	7204	AAA072	AAA072-E11	19	36.8	3.05176949	0.835305682	0	0	0		0	phage	viruscope positive	Caudovirales
AAA072-E11_NODE_7_length_7167_cov_30.9938	6967	AAA072	AAA072-E11	16	75	0.793491307	0.797943608	0	0	0	scgc_6461	1	phage	viruscope positive	Caudovirales
AAA072-E13_NODE_1_length_157296_cov_59.5359	157096	AAA072	AAA072-E13	214	34.6	3.234965755	0.779397983	0	0	0	scgc_191	1	phage	viruscope positive	Caudovirales
AAA072-E13_NODE_3_length_6276_cov_9.15641	6076	AAA072	AAA072-E13	3	33.3	22.39881919	0.973966792	0	0	0		0	virus	viruscope positive	Caudovirales
AAA072-E13_NODE_5_length_4365_cov_7.10371	4165	AAA072	AAA072-E13	2	50	95.06581606	0.944611552	0	0	0		0	phage	viruscope positive	Uncharacterized
AAA072-E13_NODE_6_length_3625_cov_5.60532	3425	AAA072	AAA072-E13	8	12.5	42.72444846	0.977973719	0	0	0		0	phage	viruscope positive	Caudovirales
AAA072-E13_NODE_7_length_3267_cov_7.56725	3067	AAA072	AAA072-E13	5	60	42.9003935	0.977411206	0	0	0		0	phage	viruscope positive	Caudovirales
AAA072-E13_NODE_8_length_2753_cov_7.76983	2553	AAA072	AAA072-E13	4	50	27.75256322	1	0	0	0		0	phage	viruscope positive	Caudovirales
AAA072-E13_NODE_9_length_2748_cov_9.92648	2548	AAA072	AAA072-E13	6	50	0	0	0	0	1	scgc_3389	1	cress virus	hits ssDNA database	Circoviridae
AAA072-E13_NODE_10_length_2551_cov_22.6126	2351	AAA072	AAA072-E13	4	25	0	0	0	0	1	scgc_2316	1	cress virus	hits ssDNA database	Circoviridae
AAA072-E17_NODE_45_length_2578_cov_8.58304	2378	AAA072	AAA072-E17	4	50	0	0	0	0	1	scgc_673	1	cress virus	hits ssDNA database	Circoviridae
AAA072-E21_NODE_38_length_4903_cov_23.2459	4703	AAA072	AAA072-E21	3	0	0	0	0	0	0	scgc_5271	1	none	viral cluster membership	Uncharacterized
AAA072-E21_NODE_40_length_4203_cov_17.7546	4003	AAA072	AAA072-E21	2	50	0.932017805	0.856574905	0	0	0	scgc_4018	1	none	viruscope positive	Caudovirales
AAA072-G03_NODE_1_length_13984_cov_62.7439	13784	AAA072	AAA072-G03	12	8.3	22.54318065	0.571718295	0	0	0	scgc_3485	1	phage	viral cluster membership	Viruses
AAA072-G03_NODE_3_length_8456_cov_9.42126	8256	AAA072	AAA072-G03	4	25	0.860324127	0.767930433	0	0	0	scgc_852	1	phage	viral cluster membership	Caudovirales
AAA072-G03_NODE_15_length_3789_cov_9.11703	3589	AAA072	AAA072-G03	1	0	0.029745249	1	0	0	1		0	none	hits ssDNA database	Uncharacterized
AAA072-G05_NODE_1_length_79082_cov_59.3354	78882	AAA072	AAA072-G05	79	35.4	5.562347814	0.80428226	0	0	0		0	phage	viruscope positive	Caudovirales
AAA072-G05_NODE_2_length_25319_cov_57.7214	25119	AAA072	AAA072-G05	34	47.1	6.357620911	0.910342994	0	0	0	scgc_4242	1	phage	viruscope positive	Viruses
AAA072-G07_NODE_5_length_6206_cov_7.85986	6006	AAA072	AAA072-G07	19	57.9	25.16088451	1	0	0	0		0	phage	viruscope positive	Caudovirales
AAA072-G09_NODE_1_length_49494_cov_49.9591	49294	AAA072	AAA072-G09	60	45	3.855914368	0.896566616	0	0	0	scgc_191	1	phage	viruscope positive	Caudovirales
AAA072-G09_NODE_2_length_48984_cov_40.7405	48784	AAA072	AAA072-G09	62	43.5	7.298589482	0.880903702	0	0	0	scgc_1457	1	phage	viruscope positive	Viruses
AAA072-G09_NODE_4_length_35279_cov_48.5757	35079	AAA072	AAA072-G09	56	87.5	12.29628035	0.98281187	0	0	0	scgc_2139	1	phage	viruscope positive	Caudovirales
AAA072-G09_NODE_5_length_34975_cov_29.1793	34775	AAA072	AAA072-G09	32	43.8	34.30895049	0.983588433	0	0	0	scgc_463	1	phage	viruscope positive	Caudovirales
AAA072-G09_NODE_6_length_33851_cov_55.9308	33651	AAA072	AAA072-G09	62	48.4	47.30444052	0.976861175	0	0	0		0	phage	viruscope positive	Caudovirales
AAA072-G09_NODE_7_length_33739_cov_29.7314	33539	AAA072	AAA072-G09	37	48.6	26.36082489	1	0	0	0		0	phage	viruscope positive	Caudovirales
AAA072-G09_NODE_8_length_28885_cov_23.0945	28685	AAA072	AAA072-G09	31	35.5	2.183573868	0.819321128	0	0	0		0	phage	viruscope positive	Caudovirales
AAA072-G09_NODE_9_length_27537_cov_18.2231	27337	AAA072	AAA072-G09	47	23.4	1.959940756	0.555603971	0	0	0	scgc_1457	1	pithovirus	viral cluster membership	Viruses
AAA072-G09_NODE_10_length_24021_cov_45.1576	23821	AAA072	AAA072-G09	43	97.7	7.396208393	0.981628015	0	0	0	scgc_542	1	phage	viruscope positive	Caudovirales
AAA072-G09_NODE_11_length_23983_cov_19.1431	23783	AAA072	AAA072-G09	31	35.5	41.10256527	0.979349979	0	0	0		0	phage	viruscope positive	Caudovirales
AAA072-G09_NODE_12_length_22639_cov_15.8923	22439	AAA072	AAA072-G09	12	41.7	32.42671341	0.986413406	0	0	0		0	phage	viruscope positive	Caudovirales
AAA072-G09_NODE_14_length_22200_cov_22.4943	22000	AAA072	AAA072-G09	37	43.2	1.395462304	0.768498343	0	0	0	scgc_191	1	phage	viruscope positive	Caudovirales
AAA072-G09_NODE_15_length_19106_cov_24.9158	18906	AAA072	AAA072-G09	14	92.9	11.46031297	0.982031704	0	0	0		0	phage	viruscope positive	Caudovirales
AAA072-G09_NODE_16_length_14688_cov_20.6797	14488	AAA072	AAA072-G09	14	78.6	10.87839531	0.977441992	0	0	0		0	phage	viruscope positive	Caudovirales
AAA072-G09_NODE_17_length_12490_cov_21.1341	12290	AAA072	AAA072-G09	27	63	40.96218251	0.978351391	0	0	0	scgc_306	1	phage	viruscope positive	Caudovirales
AAA072-G09_NODE_19_length_9988_cov_16.157	9788	AAA072	AAA072-G09	11	100	1.505135102	0.909926573	0	0	0	scgc_4476	1	phage	viruscope positive	Caudovirales
AAA072-G09_NODE_21_length_9500_cov_10.2167	9300	AAA072	AAA072-G09	15	100	2.764046584	0.979222788	0	0	0		0	phage	viruscope positive	Viruses
AAA072-G09_NODE_22_length_8590_cov_11.6419	8390	AAA072	AAA072-G09	8	75	1.359843166	0.800834966	0	0	0		0	phage	viruscope positive	Caudovirales
AAA072-G09_NODE_26_length_7509_cov_10.8132	7309	AAA072	AAA072-G09	14	92.9	1.762598327	0.945610234	0	0	0	scgc_4476	1	phage	viruscope positive	Caudovirales
AAA072-G09_NODE_27_length_7421_cov_18.1303	7221	AAA072	AAA072-G09	16	81.2	9.4635654	0.975976037	0	0	0		0	phage	viruscope positive	Caudovirales
AAA072-G09_NODE_30_length_7061_cov_10.0374	6861	AAA072	AAA072-G09	16	100	2.428327995	0.975714179	0	0	0	scgc_245	1	phage	viruscope positive	Caudovirales
AAA072-G09_NODE_33_length_6796_cov_16.6735	6596	AAA072	AAA072-G09	8	87.5	54.5424586	0.974461289	0	0	0	scgc_306	1	phage	viruscope positive	Caudovirales
AAA072-G09_NODE_44_length_5648_cov_14.946	5448	AAA072	AAA072-G09	6	66.7	4.804013811	0.974330355	0	0	0		0	phage	viruscope positive	Caudovirales
AAA072-G09_NODE_50_length_5279_cov_16.9485	5079	AAA072	AAA072-G09	11	72.7	20.35073471	0.981598207	0	0	0		0	phage	viruscope positive	Caudovirales
AAA072-G09_NODE_57_length_4368_cov_7.20403	4168	AAA072	AAA072-G09	5	20	5.389339595	0.823946952	0	0	0		0	phage	viruscope positive	Caudovirales
AAA072-G09_NODE_61_length_4174_cov_11.7871	3974	AAA072	AAA072-G09	5	40	2.877420047	0.806339868	0	0	0	scgc_5587	1	phage	viruscope positive	Caudovirales
AAA072-G09_NODE_62_length_4155_cov_12.2788	3955	AAA072	AAA072-G09	3	100	18.45395253	0.982558021	0	0	0		0	phage	viruscope positive	Caudovirales
AAA072-G09_NODE_65_length_4038_cov_16.7949	3838	AAA072	AAA072-G09	3	100	3.002990241	0.988803983	0	0	0		0	phage	viruscope positive	Caudovirales
AAA072-G09_NODE_72_length_3641_cov_9.14724	3441	AAA072	AAA072-G09	4	50	25.70565235	1	0	0	0		0	phage	viruscope positive	Caudovirales
AAA072-G09_NODE_77_length_3400_cov_25.5418	3200	AAA072	AAA072-G09	4	100	82.76318104	0.968099875	0	0	0		0	phage	viruscope positive	Caudovirales
AAA072-G09_NODE_87_length_3120_cov_8.98728	2920	AAA072	AAA072-G09	3	0	9.246408297	0.965273379	0	0	0	scgc_3830	1	none	viral cluster membership	Viruses
AAA072-G09_NODE_88_length_3094_cov_10.0938	2894	AAA072	AAA072-G09	6	100	1.84323164	0.938051851	0	0	0	scgc_3405	1	phage	viruscope positive	Caudovirales
AAA072-G09_NODE_91_length_3024_cov_10.7282	2824	AAA072	AAA072-G09	3	66.7	4.793234423	0.949406534	0	0	0	scgc_3830	1	phage	viruscope positive	Viruses
AAA072-G09_NODE_98_length_2883_cov_8.10467	2683	AAA072	AAA072-G09	2	100	1.653993915	0.938410992	0	0	0		0	phage	viruscope positive	Viruses
AAA072-G09_NODE_102_length_2820_cov_58.3244	2620	AAA072	AAA072-G09	6	50	0	0	0	0	1	scgc_3389	1	circoviridae	hits ssDNA database	Circoviridae
AAA072-G09_NODE_100_length_2754_cov_22.1079	2554	AAA072	AAA072-G09	3	100	61.62830671	0.971567778	0	0	0		0	phage	viruscope positive	Caudovirales
AAA072-G09_NODE_110_length_2609_cov_8.61551	2409	AAA072	AAA072-G09	2	50	33.35292286	0.979428523	0	0	0		0	phage	viruscope positive	Caudovirales
AAA072-G09_NODE_111_length_2601_cov_55.0966	2401	AAA072	AAA072-G09	4	75	0	0	0	0	1	scgc_1904	1	virus	hits ssDNA database	Circoviridae
AAA072-G09_NODE_117_length_2536_cov_7.81741	2336	AAA072	AAA072-G09	5	60	0	0	0	0	1		0	microvirus	hits ssDNA database	Microviridae
AAA072-G09_NODE_119_length_2524_cov_61.8242	2324	AAA072	AAA072-G09	3	33.3	0	0	0	0	1	scgc_1673	1	cress virus	hits ssDNA database	Circoviridae
AAA072-G09_NODE_121_length_2481_cov_9.46908	2281	AAA072	AAA072-G09	2	100	3.601974692	0.965546533	0	0	0	scgc_5108	1	phage	viruscope positive	Caudovirales
AAA072-G09_NODE_128_length_2425_cov_21.5143	2225	AAA072	AAA072-G09	5	0	0	0	0	0	1	scgc_772	1	virus	hits ssDNA database	Circoviridae
AAA072-G09_NODE_132_length_2386_cov_14.2111	2186	AAA072	AAA072-G09	1	100	4.810532842	0.975561863	0	0	0		0	phage	viruscope positive	Viruses
AAA072-G09_NODE_142_length_2277_cov_13.6323	2077	AAA072	AAA072-G09	4	100	86.06601914	0.966541441	0	0	0		0	phage	viruscope positive	Viruses
AAA072-G09_NODE_145_length_2209_cov_9.21077	2009	AAA072	AAA072-G09	4	100	1.066291556	0.84015454	0	0	0	scgc_677	1	phage	viruscope positive	Caudovirales
AAA072-G15_NODE_8_length_12225_cov_15.2105	12025	AAA072	AAA072-G15	14	64.3	16.04421774	0.979367776	0	0	0		0	phage	viruscope positive	Viruses
AAA072-G19_NODE_4_length_16733_cov_13.5321	16533	AAA072	AAA072-G19	16	31.2	2.181650615	0.859918028	0	0	0		0	phage	viruscope positive	Caudovirales
AAA072-G23_NODE_12_length_2481_cov_61.0387	2281	AAA072	AAA072-G23	2	50	0	0	0	0	1	scgc_108	1	cress virus	hits ssDNA database	Circoviridae
AAA072-I11_NODE_3_length_43483_cov_31.4782	43283	AAA072	AAA072-I11	44	43.2	1.441955276	0.787771897	0	0	0	scgc_2232	1	chlorella virus	viruscope positive	Viruses
AAA072-I11_NODE_8_length_9435_cov_15.7421	9235	AAA072	AAA072-I11	12	25	2.450304873	0.824393983	0	0	0		0	chlorella virus	viruscope positive	Viruses
AAA072-I13_NODE_2_length_59805_cov_52.1275	59605	AAA072	AAA072-I13	83	44.6	3.61096985	0.873027097	0	0	0	scgc_1099	1	phage	viruscope positive	Viruses
AAA072-I13_NODE_4_length_28804_cov_34.9469	28604	AAA072	AAA072-I13	31	32.3	3.53531299	0.838156879	0	0	0	scgc_3018	1	phage	viruscope positive	Caudovirales
AAA072-I13_NODE_7_length_7975_cov_19.7995	7775	AAA072	AAA072-I13	9	44.4	2.399297992	0.830380987	0	0	0	scgc_1881	1	phage	viruscope positive	Caudovirales
AAA072-I13_NODE_9_length_7409_cov_9.24517	7209	AAA072	AAA072-I13	12	58.3	1.348361359	0.79128375	0	0	0		0	phage	viruscope positive	Caudovirales
AAA072-I13_NODE_13_length_6302_cov_11.1133	6102	AAA072	AAA072-I13	9	55.6	1.580193823	0.798489544	0	0	0	scgc_438	1	ostreococcus virus	viruscope positive	Viruses
AAA072-I13_NODE_16_length_5922_cov_11.2139	5722	AAA072	AAA072-I13	9	33.3	1.758481785	0.808810531	0	0	0	scgc_438	1	phage	viruscope positive	Viruses
AAA072-I13_NODE_17_length_4456_cov_7.62259	4256	AAA072	AAA072-I13	5	80	2.001546433	0.919842329	0	0	0		0	phage	viruscope positive	Caudovirales
AAA072-I13_NODE_24_length_3048_cov_50.6956	2848	AAA072	AAA072-I13	3	66.7	0	0	0	0	1	scgc_4299	1	cress virus	hits ssDNA database	Uncharacterized
AAA072-I13_NODE_26_length_2902_cov_22.0667	2702	AAA072	AAA072-I13	6	33.3	0	0	0	0	1	scgc_6407	1	cress virus	hits ssDNA database	Circoviridae
AAA072-I13_NODE_27_length_2826_cov_51.5305	2626	AAA072	AAA072-I13	5	80	0	0	0	0	1	scgc_180	1	cress virus	hits ssDNA database	Circoviridae
AAA072-I13_NODE_29_length_2622_cov_61.1196	2422	AAA072	AAA072-I13	4	50	0	0	0	0	1	scgc_1469	1	cress virus	hits ssDNA database	Circoviridae
AAA072-I13_NODE_30_length_2481_cov_52.9316	2281	AAA072	AAA072-I13	2	50	0	0	0	0	1	scgc_108	1	cress virus	hits ssDNA database	Circoviridae
AAA072-I15_NODE_2_length_13729_cov_31.5814	13529	AAA072	AAA072-I15	14	42.9	6.578785716	0.829927061	0	0	0	scgc_4202	1	phage	viruscope positive	Caudovirales
AAA072-I15_NODE_5_length_6019_cov_13.174	5819	AAA072	AAA072-I15	2	100	30.58183421	1	0	0	0	scgc_3210	1	none	viruscope positive	Caudovirales
AAA072-I19_NODE_4_length_30333_cov_50.4578	30133	AAA072	AAA072-I19	43	44.2	36.40927553	0.976344267	0	0	0		0	phage	viruscope positive	Caudovirales
AAA072-I19_NODE_21_length_10073_cov_24.9613	9873	AAA072	AAA072-I19	6	66.7	376.0691841	0.967280902	0	0	0		0	phage	viruscope positive	Caudovirales
AAA072-I19_NODE_25_length_9145_cov_19.8879	8945	AAA072	AAA072-I19	13	30.8	111.9987155	0.987421935	0	0	0		0	phage	viruscope positive	Viruses
AAA072-I23_NODE_4_length_53191_cov_41.4587	52991	AAA072	AAA072-I23	58	37.9	0.5405846	0.567501697	0	0	0	scgc_2232	1	chlorella virus	viral cluster membership	Viruses
AAA072-K03_NODE_3_length_14315_cov_37.0485	14115	AAA072	AAA072-K03	19	5.3	9.786186948	0.827425704	0	0	0		0	chlorella virus	viruscope positive	Viruses
AAA072-K05_NODE_3_length_8302_cov_13.3841	8102	AAA072	AAA072-K05	19	47.4	18.20147308	0.976250435	0	0	0		0	phage	viruscope positive	Viruses
AAA072-K05_NODE_12_length_4294_cov_12.666	4094	AAA072	AAA072-K05	5	60	2.333993739	0.92809153	0	0	0		0	phage	viruscope positive	Caudovirales
AAA072-K05_NODE_14_length_4018_cov_11.1408	3818	AAA072	AAA072-K05	5	60	12.19279006	0.981437877	0	0	0		0	phage	viruscope positive	Caudovirales
AAA072-K05_NODE_26_length_2927_cov_7.84227	2727	AAA072	AAA072-K05	2	50	4.19408012	0.900036956	0	0	0		0	ostreococcus virus	viruscope positive	Viruses
AAA072-K05_NODE_29_length_2653_cov_57.709	2453	AAA072	AAA072-K05	5	20	0	0	0	0	1		0	circoviridae	hits ssDNA database	Circoviridae
AAA072-K09_NODE_1_length_52606_cov_51.5348	52406	AAA072	AAA072-K09	91	89	3.960708154	0.969471971	0	0	0	scgc_4553	1	phage	viruscope positive	Caudovirales
AAA072-K09_NODE_2_length_37076_cov_51.5463	36876	AAA072	AAA072-K09	56	87.5	4.109549359	0.958866789	0	0	0	scgc_245	1	phage	viruscope positive	Caudovirales
AAA072-K09_NODE_3_length_28126_cov_36.7051	27926	AAA072	AAA072-K09	40	97.5	1.854007098	0.942955023	0	0	0	scgc_245	1	phage	viruscope positive	Caudovirales
AAA072-K09_NODE_4_length_6016_cov_46.8646	5816	AAA072	AAA072-K09	5	100	3.742409954	0.964296902	0	0	0	scgc_5108	1	phage	viruscope positive	Caudovirales
AAA072-K15_NODE_1_length_53821_cov_59.0568	53621	AAA072	AAA072-K15	49	53.1	4.757344981	0.949701514	0	0	0		0	phage	viruscope positive	Caudovirales
AAA072-K15_NODE_4_length_6510_cov_57.6929	6310	AAA072	AAA072-K15	10	40	6.429386558	0.878303479	0	0	0		0	phage	viruscope positive	Caudovirales
AAA072-K15_NODE_6_length_2343_cov_7.74738	2143	AAA072	AAA072-K15	4	75	3.895336517	0.966881862	0	0	0		0	phage	viruscope positive	Caudovirales
AAA072-K17_NODE_91_length_2982_cov_42.8586	2782	AAA072	AAA072-K17	5	40	0	0	0	0	1	scgc_6378	1	cress virus	hits ssDNA database	Circoviridae
AAA072-M13_NODE_1_length_22043_cov_57.7145	21843	AAA072	AAA072-M13	40	80	12.07285297	0.981963545	0	0	0	scgc_3537	1	phage	viruscope positive	Caudovirales
AAA072-M13_NODE_2_length_14711_cov_62.2072	14511	AAA072	AAA072-M13	20	75	6.783468717	0.970717598	0	0	0		0	phage	viruscope positive	Caudovirales
AAA072-M13_NODE_3_length_12715_cov_59.6167	12515	AAA072	AAA072-M13	30	60	145.2594846	0.959738538	0	0	0		0	phage	viruscope positive	Caudovirales
AAA072-M13_NODE_4_length_12068_cov_63.6463	11868	AAA072	AAA072-M13	12	91.7	14.24558601	0.982467272	0	0	0		0	phage	viruscope positive	Caudovirales
AAA072-M13_NODE_7_length_3108_cov_60.8217	2908	AAA072	AAA072-M13	4	75	63.04226681	0.974022854	0	0	0		0	phage	viruscope positive	Caudovirales
AAA072-M19_NODE_34_length_3274_cov_12.1743	3074	AAA072	AAA072-M19	3	0	0	0	0	0	1		0	none	hits ssDNA database	Uncharacterized
AAA072-M21_NODE_1_length_40473_cov_58.2343	40273	AAA072	AAA072-M21	40	75	14.1138365	0.98318523	0	0	0	scgc_399	1	phage	viruscope positive	Caudovirales
AAA072-M23_NODE_31_length_7228_cov_11.4746	7028	AAA072	AAA072-M23	9	33.3	1.643041697	0.754434674	0	0	0	scgc_1303	1	phage	viruscope positive	Viruses
AAA072-M23_NODE_57_length_4405_cov_7.53678	4205	AAA072	AAA072-M23	4	50	6.160055177	0.877505404	0	0	0		0	phage	viruscope positive	Caudovirales
AAA072-M23_NODE_59_length_4006_cov_15.0767	3806	AAA072	AAA072-M23	7	28.6	8.402647564	0.813931763	0	0	0		0	phage	viruscope positive	Caudovirales
AAA072-M23_NODE_70_length_3531_cov_11.5903	3331	AAA072	AAA072-M23	4	25	31.59540357	0.980686636	0	0	0		0	phage	viruscope positive	Uncharacterized
AAA072-O13_NODE_1_length_22104_cov_27.2161	21904	AAA072	AAA072-O13	20	90	18.04689176	0.983754052	0	0	0	scgc_2262	1	phage	viruscope positive	Caudovirales
AAA072-O13_NODE_3_length_19898_cov_55.7611	19698	AAA072	AAA072-O13	10	60	6.490838282	0.928102051	0	0	0		0	phage	viruscope positive	Caudovirales
AAA072-O13_NODE_7_length_11560_cov_27.2014	11360	AAA072	AAA072-O13	21	66.7	3.045206688	0.932080799	0	0	0		0	phage	viruscope positive	Caudovirales
AAA072-O13_NODE_9_length_8241_cov_39.9267	8041	AAA072	AAA072-O13	4	50	8.930252229	0.933370406	0	0	0		0	phage	viruscope positive	Caudovirales
AAA072-O13_NODE_11_length_6350_cov_11.3516	6150	AAA072	AAA072-O13	8	87.5	1.377011273	0.877859864	0	0	0		0	phage	viruscope positive	Caudovirales
AAA072-O13_NODE_19_length_3857_cov_24.7499	3657	AAA072	AAA072-O13	4	100	0.84123685	0.866858189	0	0	0		0	phage	viruscope positive	Caudovirales
AAA072-O21_NODE_39_length_3346_cov_13.5342	3146	AAA072	AAA072-O21	1	100	3.245853311	0.973186543	0	0	0		0	phage	viruscope positive	Uncharacterized
AAA072-O21_NODE_52_length_2634_cov_9.53121	2434	AAA072	AAA072-O21	3	0	0.008490041	1	0	0	1		0	none	hits ssDNA database	Uncharacterized
AAA072-A02_NODE_37_length_2284_cov_6.50336	2084	AAA072	AAA072-A02	2	100	3.264852788	0.972443681	0	0	0	scgc_191	1	phage	viruscope positive	Caudovirales
AAA072-A06_NODE_91_length_3268_cov_9.95643	3068	AAA072	AAA072-A06	1	100	0.699013353	0.837082312	0	0	0		0	none	viruscope positive	Uncharacterized
AAA072-A08_NODE_2_length_12386_cov_16.0674	12186	AAA072	AAA072-A08	12	75	27.65282032	1	0	0	0	scgc_902	1	phage	viruscope positive	Caudovirales
AAA072-A08_NODE_21_length_3766_cov_9.31231	3566	AAA072	AAA072-A08	6	83.3	14.73879786	0.983437265	0	0	0		0	phage	viruscope positive	Viruses
AAA072-A08_NODE_34_length_2727_cov_10.8451	2527	AAA072	AAA072-A08	2	50	213.8980861	0.975181403	0	0	0		0	phage	viruscope positive	Uncharacterized
AAA072-A08_NODE_38_length_2636_cov_7.13987	2436	AAA072	AAA072-A08	5	100	69.5043648	0.969929493	0	0	0		0	phage	viruscope positive	Caudovirales
AAA072-A14_NODE_2_length_18132_cov_27.1214	17932	AAA072	AAA072-A14	22	63.6	18.82675965	0.985760439	0	0	0		0	phage	viruscope positive	Viruses
AAA072-A14_NODE_9_length_8315_cov_10.2203	8115	AAA072	AAA072-A14	6	100	54.21930362	0.973375747	0	0	0		0	phage	viruscope positive	Caudovirales
AAA072-A14_NODE_32_length_2737_cov_7.94966	2537	AAA072	AAA072-A14	4	50	28.15695111	0.937233837	0	0	0		0	virus	viruscope positive	Uncharacterized
AAA072-C04_NODE_1_length_62631_cov_50.7886	62431	AAA072	AAA072-C04	71	29.6	3.894853352	0.780516315	0	0	0		0	phage	viruscope positive	Viruses
AAA072-C04_NODE_4_length_12312_cov_32.6026	12112	AAA072	AAA072-C04	23	56.5	12.26071804	0.974622461	0	0	0	scgc_1577	1	phage	viruscope positive	Caudovirales
AAA072-C04_NODE_7_length_10297_cov_18.3304	10097	AAA072	AAA072-C04	6	100	11.74342434	0.982563678	0	0	0	scgc_3014	1	phage	viruscope positive	Caudovirales
AAA072-C04_NODE_8_length_9827_cov_58.6291	9627	AAA072	AAA072-C04	11	63.6	4.217042878	0.963810054	0	0	0		0	phage	viruscope positive	Caudovirales
AAA072-C04_NODE_9_length_5823_cov_13.5889	5623	AAA072	AAA072-C04	7	71.4	5.330222951	0.972354165	0	0	0		0	myoviridae	viruscope positive	Caudovirales
AAA072-C04_NODE_10_length_5678_cov_57.3933	5478	AAA072	AAA072-C04	7	42.9	1.985404021	0.906833062	0	0	0		0	ostreococcus virus	viruscope positive	Viruses
AAA072-C04_NODE_15_length_2986_cov_14.4555	2786	AAA072	AAA072-C04	4	25	70.6003487	0.931751778	0	0	0	scgc_1577	1	phage	viruscope positive	Caudovirales
AAA072-C10_NODE_2_length_40669_cov_34.4184	40469	AAA072	AAA072-C10	60	98.3	0.518194575	0.792382779	0	0	0		0	ostreococcus virus	viruscope positive	Viruses
AAA072-C10_NODE_4_length_25865_cov_37.7925	25665	AAA072	AAA072-C10	42	88.1	0.782585021	0.849346833	0	0	0		0	ostreococcus virus	viruscope positive	Viruses
AAA072-C10_NODE_5_length_25853_cov_23.3226	25653	AAA072	AAA072-C10	28	50	6.752317035	0.929579204	0	0	0	scgc_852	1	phage	viruscope positive	Caudovirales
AAA072-C10_NODE_6_length_13343_cov_15.1666	13143	AAA072	AAA072-C10	9	44.4	35.13211369	0.983526613	0	0	0		0	phage	viruscope positive	Caudovirales
AAA072-C10_NODE_7_length_13109_cov_12.2362	12909	AAA072	AAA072-C10	22	36.4	3.841112982	0.855573455	0	0	0	scgc_852	1	phage	viruscope positive	Caudovirales
AAA072-C10_NODE_8_length_8904_cov_12.0218	8704	AAA072	AAA072-C10	14	50	1.575394808	0.801508937	0	0	0	scgc_852	1	phage	viruscope positive	Caudovirales
AAA072-C10_NODE_9_length_7724_cov_10.9069	7524	AAA072	AAA072-C10	10	60	17.8545942	0.98311141	0	0	0	scgc_4010	1	phage	viruscope positive	Caudovirales
AAA072-C10_NODE_12_length_5910_cov_11.6345	5710	AAA072	AAA072-C10	7	42.9	1.27503575	0.711774132	0	0	0	scgc_852	1	phage	viral cluster membership	Caudovirales
AAA072-C10_NODE_15_length_4102_cov_9.95503	3902	AAA072	AAA072-C10	2	50	39.3922787	0.978868473	0	0	0		0	phage	viruscope positive	Caudovirales
AAA072-C10_NODE_16_length_3324_cov_11.3334	3124	AAA072	AAA072-C10	6	83.3	49.87959572	0.976400466	0	0	0		0	phage	viruscope positive	Caudovirales
AAA072-C10_NODE_17_length_3106_cov_11.5034	2906	AAA072	AAA072-C10	1	100	0.838816024	0.867577745	0	0	0		0	phycodnavirus	viruscope positive	dsDNA viruses, no RNA stage
AAA072-C10_NODE_18_length_3099_cov_11.543	2899	AAA072	AAA072-C10	5	60	2.918806978	0.958184708	0	0	0	scgc_2520	1	phage	viruscope positive	Caudovirales
AAA072-C10_NODE_20_length_2927_cov_43.9119	2727	AAA072	AAA072-C10	6	66.7	0	0	0	0	1	scgc_1364	1	circoviridae	hits ssDNA database	Circoviridae
AAA072-C10_NODE_22_length_2763_cov_13.3663	2563	AAA072	AAA072-C10	4	50	22.22565011	1	0	0	0		0	phage	viruscope positive	Viruses
AAA072-C10_NODE_26_length_2600_cov_52.5112	2400	AAA072	AAA072-C10	5	40	0	0	0	0	1	scgc_1469	1	cress virus	hits ssDNA database	Circoviridae
AAA072-C10_NODE_28_length_2431_cov_17.9398	2231	AAA072	AAA072-C10	4	0	0	0	0	0	1		0	virus	hits ssDNA database	Circoviridae
AAA072-C10_NODE_29_length_2327_cov_25.6998	2127	AAA072	AAA072-C10	4	75	0	0	0	0	1	scgc_2978	1	cress virus	hits ssDNA database	Circoviridae
AAA072-C10_NODE_30_length_2258_cov_57.9065	2058	AAA072	AAA072-C10	5	0	0	0	0	0	1	scgc_772	1	virus	hits ssDNA database	Circoviridae
AAA072-C10_NODE_31_length_2254_cov_5.90496	2054	AAA072	AAA072-C10	5	60	1.04852003	0.825128676	0	0	1		0	microviridae	hits ssDNA database	Microviridae
AAA072-C10_NODE_32_length_2235_cov_26.5968	2035	AAA072	AAA072-C10	4	75	0	0	0	0	1	scgc_3245	1	cress virus	hits ssDNA database	Circoviridae
AAA072-C16_NODE_29_length_4113_cov_16.6629	3913	AAA072	AAA072-C16	9	100	178.7726651	0.963001734	0	0	0		0	phage	viruscope positive	Caudovirales
AAA072-C16_NODE_30_length_4081_cov_22.2504	3881	AAA072	AAA072-C16	5	100	100.2861073	0.964336094	0	0	0		0	phage	viruscope positive	Caudovirales
AAA072-C16_NODE_33_length_3713_cov_32.6427	3513	AAA072	AAA072-C16	5	80	13.63617444	0.984868795	0	0	0		0	phage	viruscope positive	Caudovirales
AAA072-E04_NODE_4_length_16939_cov_14.3012	16739	AAA072	AAA072-E04	5	60	15.57519895	0.980983494	0	0	0		0	phage	viruscope positive	Caudovirales
AAA072-E06_NODE_1_length_96999_cov_51.5489	96799	AAA072	AAA072-E06	139	36	2.941508938	0.793880836	0	0	0		0	phage	viruscope positive	Viruses
AAA072-E06_NODE_3_length_23539_cov_51.8485	23339	AAA072	AAA072-E06	40	82.5	40.50598432	0.97879372	0	0	0		0	phage	viruscope positive	Caudovirales
AAA072-E06_NODE_4_length_9492_cov_13.1059	9292	AAA072	AAA072-E06	16	18.8	30.78566651	0.978862019	0	0	0		0	phage	viruscope positive	Viruses
AAA072-E06_NODE_5_length_9291_cov_11.149	9091	AAA072	AAA072-E06	11	36.4	2.487187048	0.867776189	0	0	0		0	phage	viruscope positive	Caudovirales
AAA072-E06_NODE_15_length_3085_cov_31.9487	2885	AAA072	AAA072-E06	5	100	19.03979229	0.982909553	0	0	0		0	phage	viruscope positive	Uncharacterized
AAA072-E10_NODE_2_length_3695_cov_26.4245	3495	AAA072	AAA072-E10	8	100	32.86083393	1	0	0	0		0	phage	viruscope positive	Caudovirales
AAA072-E14_NODE_1_length_76996_cov_45.3037	76796	AAA072	AAA072-E14	80	37.5	3.438336955	0.810821295	0	0	0	scgc_3046	1	phage	viruscope positive	Caudovirales
AAA072-E14_NODE_2_length_33410_cov_56.2536	33210	AAA072	AAA072-E14	25	60	14.53514537	0.976257952	0	0	0	scgc_4242	1	phage	viruscope positive	Viruses
AAA072-E14_NODE_3_length_27080_cov_46.2146	26880	AAA072	AAA072-E14	49	36.7	1.914848456	0.748814023	0	0	0	scgc_4242	1	phage	viral cluster membership	Viruses
AAA072-E14_NODE_4_length_21471_cov_32.3221	21271	AAA072	AAA072-E14	12	100	2.029393607	0.960052691	0	0	0	scgc_1464	1	phage	viruscope positive	Caudovirales
AAA072-E14_NODE_6_length_16619_cov_15.8849	16419	AAA072	AAA072-E14	27	96.3	1.849702083	0.942720105	0	0	0	scgc_245	1	phage	viruscope positive	Caudovirales
AAA072-E14_NODE_7_length_16272_cov_38.5388	16072	AAA072	AAA072-E14	22	63.6	56.05698754	0.980510519	0	0	0	scgc_3075	1	phage	viruscope positive	Caudovirales
AAA072-E14_NODE_9_length_13311_cov_19.3637	13111	AAA072	AAA072-E14	6	16.7	2.874342909	0.626813634	0	0	0	scgc_1339	1	phage	viral cluster membership	Caudovirales
AAA072-E14_NODE_10_length_13138_cov_22.989	12938	AAA072	AAA072-E14	19	36.8	4.376658235	0.853985219	0	0	0	scgc_191	1	phage	viruscope positive	Caudovirales
AAA072-E14_NODE_11_length_12389_cov_30.6401	12189	AAA072	AAA072-E14	26	19.2	37.5642157	0.976162412	0	0	0		0	phage	viruscope positive	Viruses
AAA072-E14_NODE_12_length_10113_cov_47.4535	9913	AAA072	AAA072-E14	23	91.3	7.781122329	0.985730032	0	0	0	scgc_1650	1	phage	viruscope positive	Caudovirales
AAA072-E14_NODE_13_length_9967_cov_15.2846	9767	AAA072	AAA072-E14	12	25	12.95549992	0.93126473	0	0	0	scgc_5817	1	mimivirus	viruscope positive	Viruses
AAA072-E14_NODE_14_length_9319_cov_21.5619	9119	AAA072	AAA072-E14	5	100	10.69195073	0.986177942	0	0	0	scgc_1650	1	phage	viruscope positive	Caudovirales
AAA072-E14_NODE_15_length_8599_cov_18.7842	8399	AAA072	AAA072-E14	13	61.5	5.684487447	0.895852854	0	0	0	scgc_2333	1	phage	viruscope positive	Viruses
AAA072-E14_NODE_17_length_6892_cov_10.6216	6692	AAA072	AAA072-E14	13	15.4	50.37381792	0.975544714	0	0	0		0	phage	viruscope positive	Viruses
AAA072-E14_NODE_18_length_5835_cov_60.3528	5635	AAA072	AAA072-E14	7	28.6	3.050240088	0.876446618	0	0	0		0	phage	viruscope positive	Caudovirales
AAA072-E14_NODE_19_length_5826_cov_19.0792	5626	AAA072	AAA072-E14	6	50	3.00868105	0.861881661	0	0	0	scgc_410	1	phage	viruscope positive	Caudovirales
AAA072-E14_NODE_23_length_4647_cov_63.3055	4447	AAA072	AAA072-E14	7	57.1	11.45941576	0.97514034	0	0	0		0	phage	viruscope positive	Viruses
AAA072-E14_NODE_24_length_4579_cov_9.15296	4379	AAA072	AAA072-E14	6	100	1.140076449	0.857995044	0	0	0	scgc_677	1	phage	viruscope positive	Caudovirales
AAA072-E14_NODE_26_length_4332_cov_13.7851	4132	AAA072	AAA072-E14	5	60	2.145247878	0.871072463	0	0	0	scgc_4308	1	phage	viruscope positive	Caudovirales
AAA072-E14_NODE_29_length_3887_cov_9.85752	3687	AAA072	AAA072-E14	7	100	1.851627088	0.939207131	0	0	0	scgc_3405	1	phage	viruscope positive	Caudovirales
AAA072-E14_NODE_27_length_3884_cov_10.6997	3684	AAA072	AAA072-E14	10	80	4.913354731	0.972501651	0	0	0	scgc_1464	1	phage	viruscope positive	Caudovirales
AAA072-E14_NODE_30_length_3836_cov_8.41576	3636	AAA072	AAA072-E14	12	25	2.606321218	0.873391459	0	0	0	scgc_5035	1	phage	viruscope positive	Caudovirales
AAA072-E14_NODE_28_length_3789_cov_14.57	3589	AAA072	AAA072-E14	5	80	50.92206369	0.976871351	0	0	0		0	phage	viruscope positive	Caudovirales
AAA072-E14_NODE_35_length_3055_cov_61.7277	2855	AAA072	AAA072-E14	7	0	0	0	0	0	1		0	virus	hits ssDNA database	dsDNA viruses, no RNA stage
AAA072-E14_NODE_37_length_3003_cov_54.2724	2803	AAA072	AAA072-E14	11	90.9	7.466556043	0.982120847	0	0	0		0	phage	viruscope positive	Caudovirales
AAA072-E14_NODE_38_length_2949_cov_10.3075	2749	AAA072	AAA072-E14	2	0	2.552211546	1	0	0	0	scgc_191	1	virus	viral cluster membership	Caudovirales
AAA072-E14_NODE_40_length_2817_cov_61.5326	2617	AAA072	AAA072-E14	4	75	0	0	0	0	1	scgc_3389	1	circoviridae	hits ssDNA database	Circoviridae
AAA072-E14_NODE_41_length_2773_cov_13.4728	2573	AAA072	AAA072-E14	3	100	3.556681926	0.96608001	0	0	0		0	phage	viruscope positive	Caudovirales
AAA072-E16_NODE_1_length_21984_cov_56.2779	21784	AAA072	AAA072-E16	14	71.4	1.267408153	0.85083904	0	0	0	scgc_4570	1	phage	viruscope positive	Caudovirales
AAA072-E16_NODE_2_length_20734_cov_59.4561	20534	AAA072	AAA072-E16	16	75	20.70329794	1	0	0	0	scgc_4057	1	phage	viruscope positive	Caudovirales
AAA072-E16_NODE_3_length_13769_cov_26.6235	13569	AAA072	AAA072-E16	13	100	19.93647427	1	0	0	0		0	phage	viruscope positive	Caudovirales
AAA072-E16_NODE_4_length_11584_cov_24.8734	11384	AAA072	AAA072-E16	21	33.3	7.486894293	0.758338263	0	0	0		0	phage	viruscope positive	Viruses
AAA072-E16_NODE_5_length_11272_cov_51.1909	11072	AAA072	AAA072-E16	14	92.9	0.315773196	0.585085697	0	0	0	scgc_443	1	phage	viral cluster membership	Viruses
AAA072-E16_NODE_6_length_11181_cov_61.3609	10981	AAA072	AAA072-E16	16	100	2.529423769	0.984804249	0	0	0	scgc_531	1	phage	viruscope positive	Caudovirales
AAA072-E16_NODE_7_length_9819_cov_62.6093	9619	AAA072	AAA072-E16	10	100	15.85373606	0.981350475	0	0	0		0	phage	viruscope positive	Caudovirales
AAA072-E16_NODE_8_length_5834_cov_10.3168	5634	AAA072	AAA072-E16	5	60	37.60209763	0.97987898	0	0	0		0	phage	viruscope positive	Caudovirales
AAA072-E16_NODE_10_length_2810_cov_56.1438	2610	AAA072	AAA072-E16	4	75	7.269738876	0.998303964	0	0	0	scgc_6069	1	phage	viruscope positive	Caudovirales
AAA072-E16_NODE_11_length_2768_cov_55.3953	2568	AAA072	AAA072-E16	4	100	1.581709048	0.914354666	0	0	0		0	phage	viruscope positive	Caudovirales
AAA072-G02_NODE_1_length_30304_cov_59.8512	30104	AAA072	AAA072-G02	29	93.1	16.28261889	0.982352279	0	0	0	scgc_210	1	phage	viruscope positive	Caudovirales
AAA072-G02_NODE_2_length_28110_cov_56.6782	27910	AAA072	AAA072-G02	46	71.7	45.10525355	0.979199403	0	0	0		0	phage	viruscope positive	Caudovirales
AAA072-G02_NODE_3_length_16078_cov_54.9204	15878	AAA072	AAA072-G02	43	58.1	11.05726368	0.967518939	0	0	0		0	phage	viruscope positive	Viruses
AAA072-G02_NODE_7_length_4568_cov_53.9151	4368	AAA072	AAA072-G02	5	0	0.014391451	1	0	0	1		0	none	hits ssDNA database	Uncharacterized
AAA072-G06_NODE_1_length_88254_cov_48.88	88054	AAA072	AAA072-G06	108	42.6	4.196052993	0.867445593	0	0	0	scgc_191	1	phage	viruscope positive	Caudovirales
AAA072-G06_NODE_3_length_18974_cov_38.9898	18774	AAA072	AAA072-G06	12	33.3	1.942209741	0.668972025	0	0	0	scgc_1339	1	phage	viral cluster membership	Caudovirales
AAA072-G06_NODE_4_length_15640_cov_22.0117	15440	AAA072	AAA072-G06	20	100	16.51524321	0.981583621	0	0	0		0	phage	viruscope positive	Caudovirales
AAA072-G06_NODE_5_length_10798_cov_13.8461	10598	AAA072	AAA072-G06	22	18.2	3.121864722	0.766129327	0	0	0	scgc_191	1	phage	viruscope positive	Caudovirales
AAA072-G06_NODE_10_length_7488_cov_38.9092	7288	AAA072	AAA072-G06	9	22.2	1.071352125	0.796236888	0	0	0	scgc_191	1	phage	viral cluster membership	Caudovirales
AAA072-G06_NODE_14_length_5120_cov_11.2667	4920	AAA072	AAA072-G06	17	5.9	4.438395467	0.698882835	0	0	0	scgc_191	1	phage	viral cluster membership	Caudovirales
AAA072-G06_NODE_19_length_3803_cov_10.7449	3603	AAA072	AAA072-G06	6	66.7	49.30100063	0.973855416	0	0	0		0	phage	viruscope positive	Caudovirales
AAA072-G06_NODE_24_length_2683_cov_61.3333	2483	AAA072	AAA072-G06	4	75	0	0	0	0	1	scgc_3245	1	cress virus	hits ssDNA database	Circoviridae
AAA072-G10_NODE_2_length_26344_cov_55.6343	26144	AAA072	AAA072-G10	32	34.4	36.61006863	0.982618703	0	0	0	scgc_3440	1	phage	viruscope positive	Caudovirales
AAA072-G22_NODE_1_length_52471_cov_53.1148	52271	AAA072	AAA072-G22	63	41.3	3.947274012	0.869443656	0	0	0	scgc_191	1	phage	viruscope positive	Caudovirales
AAA072-G22_NODE_2_length_45449_cov_31.8881	45249	AAA072	AAA072-G22	58	41.4	5.158702643	0.845499013	0	0	0	scgc_2657	1	phage	viruscope positive	Viruses
AAA072-G22_NODE_3_length_44100_cov_23.4724	43900	AAA072	AAA072-G22	45	40	2.987991946	0.859932943	0	0	0	scgc_35	1	phage	viruscope positive	Caudovirales
AAA072-G22_NODE_4_length_40329_cov_29.5648	40129	AAA072	AAA072-G22	47	48.9	6.33196008	0.873182577	0	0	0	scgc_1457	1	phage	viruscope positive	Viruses
AAA072-G22_NODE_5_length_32951_cov_20.804	32751	AAA072	AAA072-G22	53	88.7	10.46779368	0.980823041	0	0	0	scgc_2139	1	phage	viruscope positive	Caudovirales
AAA072-G22_NODE_6_length_30878_cov_14.4954	30678	AAA072	AAA072-G22	51	29.4	1.538864101	0.606755028	0	0	0	scgc_1457	1	phage	viral cluster membership	Viruses
AAA072-G22_NODE_7_length_28798_cov_27.7194	28598	AAA072	AAA072-G22	13	100	4.08388534	0.97834748	0	0	0	scgc_3314	1	phage	viruscope positive	Caudovirales
AAA072-G22_NODE_8_length_25507_cov_20.2663	25307	AAA072	AAA072-G22	34	47.1	2.974446809	0.873287841	0	0	0		0	phage	viruscope positive	Caudovirales
AAA072-G22_NODE_9_length_22158_cov_20.9225	21958	AAA072	AAA072-G22	37	43.2	2.05043917	0.775744619	0	0	0	scgc_191	1	phage	viruscope positive	Caudovirales
AAA072-G22_NODE_10_length_17998_cov_13.5871	17798	AAA072	AAA072-G22	19	42.1	1.942845938	0.774575254	0	0	0	scgc_1339	1	phage	viruscope positive	Caudovirales
AAA072-G22_NODE_13_length_5645_cov_14.0451	5445	AAA072	AAA072-G22	8	12.5	2.938670903	0.794398219	0	0	0		0	phage	viruscope positive	Caudovirales
AAA072-G22_NODE_14_length_5151_cov_8.76119	4951	AAA072	AAA072-G22	5	40	1.065163205	0.824344959	0	0	0	scgc_5389	1	phage	viruscope positive	Viruses
AAA072-G22_NODE_15_length_5080_cov_10.5642	4880	AAA072	AAA072-G22	1	100	0.940052441	0.85498253	0	0	0		0	phage	viruscope positive	Viruses
AAA072-G22_NODE_16_length_5068_cov_10.3032	4868	AAA072	AAA072-G22	4	0	2.751905202	1	0	0	0	scgc_1339	1	phage	viral cluster membership	Caudovirales
AAA072-G22_NODE_17_length_4494_cov_13.0185	4294	AAA072	AAA072-G22	4	100	2.756021812	0.97939404	0	0	0	scgc_6297	1	phage	viruscope positive	Caudovirales
AAA072-G22_NODE_18_length_4413_cov_9.01056	4213	AAA072	AAA072-G22	9	55.6	0.798872404	0.868194459	0	0	1	scgc_6015	1	microviridae	hits ssDNA database	Microviridae
AAA072-G22_NODE_19_length_4214_cov_7.67997	4014	AAA072	AAA072-G22	10	0	1.106771143	1	0	0	0	scgc_191	1	none	viral cluster membership	Caudovirales
AAA072-G22_NODE_21_length_3840_cov_9.74161	3640	AAA072	AAA072-G22	5	80	2.160586729	0.923589729	0	0	0	scgc_852	1	phage	viruscope positive	Caudovirales
AAA072-G22_NODE_22_length_3806_cov_7.74274	3606	AAA072	AAA072-G22	4	50	4.976027262	0.970033689	0	0	0	scgc_852	1	phage	viruscope positive	Caudovirales
AAA072-G22_NODE_23_length_3793_cov_12.1081	3593	AAA072	AAA072-G22	1	100	1.464599407	0.907908903	0	0	0		0	phage	viruscope positive	Viruses
AAA072-G22_NODE_24_length_3492_cov_13.2997	3292	AAA072	AAA072-G22	2	50	5.519745197	0.883650825	0	0	0	scgc_3092	1	phage	viruscope positive	Uncharacterized
AAA072-G22_NODE_27_length_3309_cov_6.88937	3109	AAA072	AAA072-G22	3	66.7	3.632828523	0.934645442	0	0	0		0	phage	viruscope positive	Caudovirales
AAA072-G22_NODE_30_length_3099_cov_8.45926	2899	AAA072	AAA072-G22	5	100	18.26172386	0.982448753	0	0	0		0	phage	viruscope positive	Caudovirales
AAA072-G22_NODE_35_length_2775_cov_55.5033	2575	AAA072	AAA072-G22	4	75	0	0	0	0	1	scgc_2978	1	circoviridae	hits ssDNA database	Circoviridae
AAA072-G22_NODE_36_length_2688_cov_7.2913	2488	AAA072	AAA072-G22	3	66.7	15.42291165	0.989446275	0	0	0		0	phage	viruscope positive	Caudovirales
AAA072-G22_NODE_37_length_2501_cov_6.82052	2301	AAA072	AAA072-G22	5	60	1.352929071	0.795298383	0	0	0		0	phage	viruscope positive	Caudovirales
AAA072-G22_NODE_38_length_2447_cov_10.5464	2247	AAA072	AAA072-G22	3	100	2.746123888	0.764255643	0	0	0		0	phage	viruscope positive	Caudovirales
AAA072-G22_NODE_39_length_2425_cov_8.00127	2225	AAA072	AAA072-G22	5	0	0	0	0	0	1	scgc_772	1	virus	hits ssDNA database	Circoviridae
AAA072-I08_NODE_1_length_20530_cov_62.3037	20330	AAA072	AAA072-I08	24	95.8	27.9927063	1	0	0	0	scgc_4388	1	phage	viruscope positive	Caudovirales
AAA072-I08_NODE_2_length_6735_cov_59.1125	6535	AAA072	AAA072-I08	8	62.5	44.59979318	0.978683031	0	0	0		0	phage	viruscope positive	Caudovirales
AAA072-I10_NODE_1_length_32030_cov_48.5273	31830	AAA072	AAA072-I10	39	38.5	3.187550292	0.778347231	0	0	0	scgc_191	1	phage	viruscope positive	Caudovirales
AAA072-I10_NODE_2_length_30969_cov_54.8679	30769	AAA072	AAA072-I10	31	32.3	2.510325328	0.76391726	0	0	0	scgc_1339	1	phage	viruscope positive	Caudovirales
AAA072-I10_NODE_3_length_23132_cov_30.596	22932	AAA072	AAA072-I10	20	30	1.937152318	0.714117823	0	0	0	scgc_852	1	phage	viral cluster membership	Caudovirales
AAA072-I10_NODE_4_length_22987_cov_48.2132	22787	AAA072	AAA072-I10	47	61.7	24.55412272	1	0	0	0	scgc_1123	1	phage	viruscope positive	Viruses
AAA072-I10_NODE_6_length_18797_cov_16.7991	18597	AAA072	AAA072-I10	25	48	1.446224917	0.770580418	0	0	0	scgc_852	1	phage	viruscope positive	Caudovirales
AAA072-I10_NODE_7_length_14714_cov_30.8417	14514	AAA072	AAA072-I10	18	83.3	26.87161242	1	0	0	0		0	phage	viruscope positive	Viruses
AAA072-I10_NODE_10_length_7461_cov_21.7663	7261	AAA072	AAA072-I10	11	18.2	4.545841679	0.513346769	0	0	0	scgc_852	1	phage	viral cluster membership	Caudovirales
AAA072-I10_NODE_13_length_6439_cov_34.1186	6239	AAA072	AAA072-I10	8	75	97.36807105	0.963879621	0	0	0		0	phage	viruscope positive	Viruses
AAA072-I10_NODE_14_length_5907_cov_10.7633	5707	AAA072	AAA072-I10	7	42.9	4.902525438	0.95065617	0	0	0	scgc_191	1	myoviridae	viruscope positive	Caudovirales
AAA072-I10_NODE_17_length_4970_cov_18.7148	4770	AAA072	AAA072-I10	4	75	2.482043509	0.923844728	0	0	0	scgc_3825	1	phage	viruscope positive	Caudovirales
AAA072-I10_NODE_19_length_3594_cov_7.62023	3394	AAA072	AAA072-I10	4	75	0.712719498	0.753108371	0	0	0	scgc_852	1	phage	viruscope positive	Caudovirales
AAA072-I10_NODE_20_length_3547_cov_9.02577	3347	AAA072	AAA072-I10	4	100	2.659225268	0.983493051	0	0	0	scgc_2520	1	phage	viruscope positive	Caudovirales
AAA072-I10_NODE_21_length_3137_cov_9.49903	2937	AAA072	AAA072-I10	5	40	22.47596783	1	0	0	0		0	phage	viruscope positive	Caudovirales
AAA072-I10_NODE_22_length_2600_cov_11.3847	2400	AAA072	AAA072-I10	4	50	30.64127302	1	0	0	0		0	phage	viruscope positive	Uncharacterized
AAA072-I14_NODE_59_length_2631_cov_60.8797	2431	AAA072	AAA072-I14	3	66.7	0	0	0	0	1	scgc_673	1	cress virus	hits ssDNA database	Circoviridae
AAA072-I18_NODE_11_length_32073_cov_40.181	31873	AAA072	AAA072-I18	18	77.8	16.04057466	0.983912611	0	0	0	scgc_5827	1	phage	viruscope positive	Caudovirales
AAA072-I22_NODE_15_length_6686_cov_8.83396	6486	AAA072	AAA072-I22	13	38.5	2.601556701	0.82775297	0	0	0		0	phage	viruscope positive	Viruses
AAA072-I22_NODE_23_length_5327_cov_7.41483	5127	AAA072	AAA072-I22	8	25	10.4852003	0.786881312	0	0	0		0	ostreococcus virus	viruscope positive	Viruses
AAA072-K02_NODE_1_length_13587_cov_56.4929	13387	AAA072	AAA072-K02	17	70.6	4.663490548	0.95262742	0	0	0		0	phage	viruscope positive	Caudovirales
AAA072-K02_NODE_2_length_11546_cov_62.9695	11346	AAA072	AAA072-K02	21	38.1	2.868202885	0.866189954	0	0	0		0	phage	viruscope positive	Caudovirales
AAA072-K02_NODE_3_length_9140_cov_43.5169	8940	AAA072	AAA072-K02	13	84.6	1.78506866	0.937635306	0	0	0		0	phage	viruscope positive	Caudovirales
AAA072-K02_NODE_5_length_6856_cov_60.1257	6656	AAA072	AAA072-K02	9	100	2.654224617	0.983910479	0	0	0		0	phage	viruscope positive	Caudovirales
AAA072-K02_NODE_6_length_6266_cov_63.0874	6066	AAA072	AAA072-K02	11	36.4	4.671603778	0.865222169	0	0	0		0	phage	viruscope positive	Caudovirales
AAA072-K06_NODE_12_length_7826_cov_11.3888	7626	AAA072	AAA072-K06	8	100	1.348484232	0.903322551	0	0	0		0	phage	viruscope positive	Caudovirales
AAA072-K10_NODE_1_length_60866_cov_32.2072	60666	AAA072	AAA072-K10	68	47.1	3.284377078	0.853948364	0	0	0	scgc_1986	1	phage	viruscope positive	Caudovirales
AAA072-K10_NODE_2_length_50901_cov_23.4662	50701	AAA072	AAA072-K10	55	27.3	12.80739503	0.928969192	0	0	0		0	phage	viruscope positive	Caudovirales
AAA072-K10_NODE_4_length_30522_cov_36.6579	30322	AAA072	AAA072-K10	37	56.8	11.21774394	0.972488232	0	0	0	scgc_2282	1	phage	viruscope positive	Caudovirales
AAA072-K10_NODE_5_length_25095_cov_26.9175	24895	AAA072	AAA072-K10	32	50	62.4917938	0.966286925	0	0	0		0	phage	viruscope positive	Caudovirales
AAA072-K10_NODE_6_length_21586_cov_23.7333	21386	AAA072	AAA072-K10	25	64	1.393460124	0.788398527	0	0	0	scgc_3526	1	phage	viruscope positive	Caudovirales
AAA072-K10_NODE_7_length_18891_cov_13.3327	18691	AAA072	AAA072-K10	46	17.4	3.079996779	0.526549124	0	0	0	scgc_191	1	phage	viral cluster membership	Caudovirales
AAA072-K10_NODE_10_length_13989_cov_16.3294	13789	AAA072	AAA072-K10	23	43.5	7.685431555	0.915859309	0	0	0	scgc_191	1	phage	viruscope positive	Caudovirales
AAA072-K10_NODE_13_length_11861_cov_17.2146	11661	AAA072	AAA072-K10	16	37.5	11.22553464	0.96756413	0	0	0	scgc_2388	1	phage	viruscope positive	Caudovirales
AAA072-K10_NODE_14_length_11322_cov_20.185	11122	AAA072	AAA072-K10	13	53.8	10.17418555	0.963457481	0	0	0		0	phage	viruscope positive	Viruses
AAA072-K10_NODE_15_length_9541_cov_14.0437	9341	AAA072	AAA072-K10	9	55.6	1.753263001	0.872330903	0	0	0	scgc_4474	1	phage	viruscope positive	Viruses
AAA072-K10_NODE_16_length_9527_cov_17.0154	9327	AAA072	AAA072-K10	12	100	12.23088052	0.981809197	0	0	0	scgc_1577	1	phage	viruscope positive	Caudovirales
AAA072-K10_NODE_18_length_7619_cov_12.8689	7419	AAA072	AAA072-K10	4	25	5.164932	0.968775314	0	0	0		0	phage	viruscope positive	Caudovirales
AAA072-K10_NODE_19_length_7510_cov_13.193	7310	AAA072	AAA072-K10	6	50	3.860871683	0.777287293	0	0	0	scgc_4474	1	phage	viruscope positive	Viruses
AAA072-K10_NODE_21_length_6232_cov_11.5053	6032	AAA072	AAA072-K10	10	60	2.477641637	0.896255536	0	0	0	scgc_191	1	phage	viruscope positive	Caudovirales
AAA072-K10_NODE_25_length_4693_cov_9.34325	4493	AAA072	AAA072-K10	5	60	1.493130564	0.802674975	0	0	0	scgc_4308	1	phage	viruscope positive	Caudovirales
AAA072-K10_NODE_26_length_3714_cov_7.19623	3514	AAA072	AAA072-K10	3	66.7	28.67325363	1	0	0	0	scgc_1449	1	phage	viruscope positive	Caudovirales
AAA072-K10_NODE_29_length_2826_cov_50.9026	2626	AAA072	AAA072-K10	5	80	0	0	0	0	1	scgc_180	1	cress virus	hits ssDNA database	Circoviridae
AAA072-K10_NODE_30_length_2820_cov_62.3382	2620	AAA072	AAA072-K10	7	42.9	0	0	0	0	1	scgc_3389	1	cress virus	hits ssDNA database	Circoviridae
AAA072-K10_NODE_31_length_2751_cov_7.18323	2551	AAA072	AAA072-K10	5	100	20.41769237	1	0	0	0		0	phage	viruscope positive	Caudovirales
AAA072-K10_NODE_32_length_2600_cov_63.3572	2400	AAA072	AAA072-K10	5	40	0	0	0	0	1	scgc_1469	1	cress virus	hits ssDNA database	Circoviridae
AAA072-K10_NODE_33_length_2587_cov_65.2172	2387	AAA072	AAA072-K10	6	33.3	0	0	0	0	1	scgc_1983	1	cress virus	hits ssDNA database	Circoviridae
AAA072-K10_NODE_36_length_2429_cov_53.8757	2229	AAA072	AAA072-K10	5	60	0	0	0	0	1	scgc_1338	1	virus	hits ssDNA database	Circoviridae
AAA072-K10_NODE_37_length_2425_cov_60.5696	2225	AAA072	AAA072-K10	5	0	0	0	0	0	1	scgc_772	1	virus	hits ssDNA database	Circoviridae
AAA072-K10_NODE_38_length_2355_cov_9.42087	2155	AAA072	AAA072-K10	4	100	10.9457905	0.984919341	0	0	0		0	phage	viruscope positive	Caudovirales
AAA072-K14_NODE_25_length_2971_cov_7.73388	2771	AAA072	AAA072-K14	1	100	9.480368606	0.983623584	0	0	0		0	phage	viruscope positive	Viruses
AAA072-K22_NODE_9_length_5004_cov_22.0891	4804	AAA072	AAA072-K22	8	87.5	0.547053929	0.775529952	0	0	0		0	ostreococcus virus	viruscope positive	Viruses
AAA072-M04_NODE_1_length_21620_cov_12.2291	21420	AAA072	AAA072-M04	29	75.9	40.5427745	0.979661092	0	0	0	scgc_306	1	phage	viruscope positive	Caudovirales
AAA072-M04_NODE_2_length_14143_cov_28.0762	13943	AAA072	AAA072-M04	15	60	32.60441415	1	0	0	0	scgc_463	1	phage	viruscope positive	Caudovirales
AAA072-M04_NODE_35_length_2837_cov_12.2685	2637	AAA072	AAA072-M04	7	42.9	0	0	0	0	1		0	circoviridae	hits ssDNA database	Circoviridae
AAA072-M08_NODE_18_length_2862_cov_6.66655	2662	AAA072	AAA072-M08	4	50	9.910668778	0.960482974	0	0	0	scgc_440	1	phage	viruscope positive	Caudovirales
AAA072-M10_NODE_30_length_2530_cov_54.1519	2330	AAA072	AAA072-M10	5	20	0	0	0	0	1	scgc_6345	1	cress virus	hits ssDNA database	Circoviridae
AAA072-M16_NODE_2_length_17714_cov_58.2545	17514	AAA072	AAA072-M16	27	25.9	43.037563	0.97630094	0	0	0		0	phage	viruscope positive	Caudovirales
AAA072-M16_NODE_3_length_10198_cov_31.7655	9998	AAA072	AAA072-M16	11	36.4	16.49671514	0.945135089	0	0	0		0	chlorella virus	viruscope positive	Phycodnaviridae
AAA072-M16_NODE_31_length_3343_cov_61.1676	3143	AAA072	AAA072-M16	3	66.7	0	0	0	0	1	scgc_159	1	virus	hits ssDNA database	Viruses
AAA072-M16_NODE_59_length_2510_cov_15.8953	2310	AAA072	AAA072-M16	7	57.1	3.911786266	0.91680574	0	0	0	scgc_134	1	phage	viruscope positive	Caudovirales
AAA072-M16_NODE_64_length_2436_cov_13.2331	2236	AAA072	AAA072-M16	5	100	32.52251602	1	0	0	0		0	phage	viruscope positive	Caudovirales
AAA072-M20_NODE_9_length_5683_cov_12.9602	5483	AAA072	AAA072-M20	5	20	4.921054008	0.873557972	0	0	0	scgc_5714	1	micromonas virus	viruscope positive	Caudovirales
AAA072-M22_NODE_7_length_11989_cov_14.0952	11789	AAA072	AAA072-M22	12	83.3	3.787648538	0.966198148	0	0	0		0	phage	viruscope positive	Caudovirales
AAA072-O04_NODE_7_length_6329_cov_10.0575	6129	AAA072	AAA072-O04	8	87.5	8.90908102	0.978926275	0	0	0		0	phage	viruscope positive	Caudovirales
AAA072-O06_NODE_1_length_7834_cov_10.6368	7634	AAA072	AAA072-O06	15	53.3	4.754378762	0.968263782	0	0	0		0	phage	viruscope positive	Viruses
AAA072-O18_NODE_9_length_16507_cov_62.3872	16307	AAA072	AAA072-O18	24	25	40.99014304	0.933001673	0	0	0		0	phage	viruscope positive	Caudovirales
AAA072-O20_NODE_1_length_66210_cov_59.2284	66010	AAA072	AAA072-O20	92	54.3	10.38159419	0.964182966	0	0	0	scgc_383	1	phage	viruscope positive	Caudovirales
AAA072-O20_NODE_21_length_8244_cov_15.127	8044	AAA072	AAA072-O20	16	18.8	9.436680271	0.821565685	0	0	0	scgc_383	1	phage	viruscope positive	Caudovirales
AAA072-B07_NODE_1_length_52313_cov_50.7744	52113	AAA072	AAA072-B07	50	28	36.4657638	0.978521042	0	0	0		0	phage	viruscope positive	Viruses
AAA072-B07_NODE_2_length_23432_cov_21.4076	23232	AAA072	AAA072-B07	21	33.3	44.45724928	0.955767729	0	0	0		0	phage	viruscope positive	Caudovirales
AAA072-B07_NODE_4_length_20324_cov_16.837	20124	AAA072	AAA072-B07	20	80	78.9583419	0.972109527	0	0	0		0	phage	viruscope positive	Viruses
AAA072-B07_NODE_6_length_6810_cov_8.14152	6610	AAA072	AAA072-B07	5	60	11.56425975	0.979586917	0	0	0		0	phage	viruscope positive	Viruses
AAA072-B07_NODE_12_length_3855_cov_10.5861	3655	AAA072	AAA072-B07	5	60	1.28618457	0.791846052	0	0	0		0	phage	viruscope positive	Viruses
AAA072-B07_NODE_13_length_3508_cov_7.47958	3308	AAA072	AAA072-B07	3	66.7	14.87211169	0.991672366	0	0	0		0	phage	viruscope positive	Viruses
AAA072-B07_NODE_14_length_3322_cov_6.19223	3122	AAA072	AAA072-B07	4	0	0.050837335	1	0	0	1	scgc_856	1	none	hits ssDNA database	Uncharacterized
AAA072-B07_NODE_17_length_2826_cov_57.4053	2626	AAA072	AAA072-B07	5	80	0	0	0	0	1	scgc_180	1	cress virus	hits ssDNA database	Circoviridae
AAA072-B07_NODE_20_length_2746_cov_6.4359	2546	AAA072	AAA072-B07	5	80	37.58914004	0.981750727	0	0	0		0	phage	viruscope positive	Caudovirales
AAA072-B07_NODE_23_length_2327_cov_9.33979	2127	AAA072	AAA072-B07	4	25	12.58224036	0.795504682	0	0	0		0	chlorella virus	viruscope positive	Uncharacterized
AAA072-B09_NODE_1_length_32563_cov_29.9755	32363	AAA072	AAA072-B09	27	70.4	4.822635895	0.950795352	0	0	0	scgc_1799	1	phage	viruscope positive	Caudovirales
AAA072-B09_NODE_4_length_16041_cov_53.019	15841	AAA072	AAA072-B09	35	77.1	5.944007385	0.967627269	0	0	0		0	phage	viruscope positive	Caudovirales
AAA072-B09_NODE_9_length_9151_cov_19.1771	8951	AAA072	AAA072-B09	14	100	1.328657659	0.878984945	0	0	0		0	phage	viruscope positive	Caudovirales
AAA072-B09_NODE_13_length_7768_cov_17.6674	7568	AAA072	AAA072-B09	9	100	2.834696658	0.978461559	0	0	0	scgc_914	1	phage	viruscope positive	Caudovirales
AAA072-B09_NODE_27_length_2564_cov_10.342	2364	AAA072	AAA072-B09	1	100	17.28198972	0.98192769	0	0	0	scgc_3870	1	phage	viruscope positive	Caudovirales
AAA072-B09_NODE_28_length_2429_cov_60.067	2229	AAA072	AAA072-B09	4	50	0	0	0	0	1	scgc_1338	1	cress virus	hits ssDNA database	Circoviridae
AAA072-B09_NODE_30_length_2361_cov_7.98656	2161	AAA072	AAA072-B09	3	33.3	18.92450786	0.987064436	0	0	0	scgc_6099	1	phage	viruscope positive	Caudovirales
AAA072-B11_NODE_14_length_5042_cov_11.0604	4842	AAA072	AAA072-B11	6	33.3	16.4973927	0.915397915	0	0	0		0	phage	viruscope positive	Phycodnaviridae
AAA072-B11_NODE_31_length_2494_cov_10.8024	2294	AAA072	AAA072-B11	2	0	0.128618457	1	0	0	1		0	none	hits ssDNA database	Uncharacterized
AAA072-B11_NODE_35_length_2242_cov_7.48422	2042	AAA072	AAA072-B11	2	50	0	0	0	0	0	scgc_3996	1	phage	viral cluster membership	Caudovirales
AAA072-B13_NODE_204_length_3113_cov_10.7165	2913	AAA072	AAA072-B13	3	0	0.040327693	1	0	0	1		0	none	hits ssDNA database	Uncharacterized
AAA072-B21_NODE_4_length_2775_cov_67.825	2575	AAA072	AAA072-B21	4	75	0	0	0	0	1	scgc_2978	1	cress virus	hits ssDNA database	Circoviridae
AAA072-B21_NODE_5_length_2551_cov_65.8514	2351	AAA072	AAA072-B21	5	20	0	0	0	0	1	scgc_2316	1	cress virus	hits ssDNA database	Circoviridae
AAA072-D03_NODE_18_length_4311_cov_5.77214	4111	AAA072	AAA072-D03	10	40	22.64496006	1	0	0	0	scgc_4872	1	phage	viruscope positive	Caudovirales
AAA072-D07_NODE_1_length_111462_cov_49.4946	111262	AAA072	AAA072-D07	130	42.3	2.947367061	0.858177453	0	0	0		0	phage	viruscope positive	Viruses
AAA072-D07_NODE_2_length_38962_cov_33.4472	38762	AAA072	AAA072-D07	47	57.4	2.960885623	0.87645736	0	0	0		0	phage	viruscope positive	Caudovirales
AAA072-D07_NODE_3_length_37009_cov_21.9277	36809	AAA072	AAA072-D07	43	37.2	3.411794244	0.779681834	0	0	0	scgc_191	1	phage	viruscope positive	Caudovirales
AAA072-D07_NODE_4_length_29710_cov_16.2154	29510	AAA072	AAA072-D07	38	47.4	4.303729274	0.899842956	0	0	0		0	phage	viruscope positive	Viruses
AAA072-D07_NODE_5_length_26047_cov_15.0939	25847	AAA072	AAA072-D07	21	42.9	32.10179209	1	0	0	0	scgc_6360	1	phage	viruscope positive	Caudovirales
AAA072-D07_NODE_6_length_13229_cov_9.80879	13029	AAA072	AAA072-D07	6	16.7	2.376645402	0.634892221	0	0	0	scgc_1339	1	phage	viral cluster membership	Caudovirales
AAA072-D07_NODE_7_length_12143_cov_11.0105	11943	AAA072	AAA072-D07	12	75	2.064527811	0.913968157	0	0	0	scgc_191	1	phage	viruscope positive	Caudovirales
AAA072-D07_NODE_8_length_11555_cov_13.971	11355	AAA072	AAA072-D07	13	61.5	40.67466381	0.97817137	0	0	0	scgc_463	1	phage	viruscope positive	Caudovirales
AAA072-D07_NODE_9_length_11526_cov_14.3148	11326	AAA072	AAA072-D07	10	70	5.478313956	0.969851848	0	0	0	scgc_852	1	phage	viruscope positive	Caudovirales
AAA072-D07_NODE_10_length_9534_cov_10.8416	9334	AAA072	AAA072-D07	14	92.9	1.861892054	0.941455038	0	0	0	scgc_4476	1	phage	viruscope positive	Caudovirales
AAA072-D07_NODE_12_length_8730_cov_12.9826	8530	AAA072	AAA072-D07	7	14.3	2.556917266	0.694354315	0	0	0	scgc_768	1	phage	viral cluster membership	Caudovirales
AAA072-D07_NODE_14_length_6741_cov_13.316	6541	AAA072	AAA072-D07	1	0	0.822368651	1	0	0	0	scgc_852	1	virus	viral cluster membership	Caudovirales
AAA072-D07_NODE_13_length_6677_cov_15.2701	6477	AAA072	AAA072-D07	4	75	14.18808185	0.973209119	0	0	0		0	phage	viruscope positive	Caudovirales
AAA072-D07_NODE_15_length_6572_cov_10.8133	6372	AAA072	AAA072-D07	9	33.3	2.509790802	0.773324953	0	0	0	scgc_191	1	phage	viruscope positive	Caudovirales
AAA072-D07_NODE_17_length_5588_cov_9.48997	5388	AAA072	AAA072-D07	7	42.9	2.013824185	0.782316309	0	0	0	scgc_852	1	phage	viruscope positive	Caudovirales
AAA072-D07_NODE_18_length_5063_cov_7.35244	4863	AAA072	AAA072-D07	5	60	24.47622142	1	0	0	0		0	phage	viruscope positive	Caudovirales
AAA072-D07_NODE_19_length_4876_cov_18.0772	4676	AAA072	AAA072-D07	5	60	9.036574773	0.958839889	0	0	0	scgc_3092	1	phage	viruscope positive	Uncharacterized
AAA072-D07_NODE_20_length_4768_cov_7.92956	4568	AAA072	AAA072-D07	7	100	3.730943384	0.964381339	0	0	0		0	phage	viruscope positive	Caudovirales
AAA072-D07_NODE_21_length_4436_cov_13.9048	4236	AAA072	AAA072-D07	5	40	1.223273368	0.844295033	0	0	0	scgc_5389	1	phage	viruscope positive	Viruses
AAA072-D07_NODE_23_length_4256_cov_8.37229	4056	AAA072	AAA072-D07	6	66.7	0.878759644	0.755910227	0	0	0	scgc_852	1	phage	viruscope positive	Caudovirales
AAA072-D07_NODE_24_length_4067_cov_11.5511	3867	AAA072	AAA072-D07	5	80	2.381823278	0.945596642	0	0	0	scgc_768	1	phage	viruscope positive	Caudovirales
AAA072-D07_NODE_25_length_4043_cov_9.73847	3843	AAA072	AAA072-D07	5	60	1.414669882	0.798430038	0	0	0	scgc_3144	1	phage	viruscope positive	Caudovirales
AAA072-D07_NODE_26_length_4019_cov_8.69198	3819	AAA072	AAA072-D07	7	42.9	2.702851633	0.821523359	0	0	0		0	phage	viruscope positive	Viruses
AAA072-D07_NODE_27_length_3922_cov_8.42798	3722	AAA072	AAA072-D07	6	33.3	1.683652962	0.634655568	0	0	1	scgc_191	1	phage	hits ssDNA database	Caudovirales
AAA072-D07_NODE_28_length_3892_cov_9.18504	3692	AAA072	AAA072-D07	6	50	1.322164793	0.807140518	0	0	0		0	phage	viruscope positive	Caudovirales
AAA072-D07_NODE_29_length_3803_cov_7.29189	3603	AAA072	AAA072-D07	3	66.7	3.020736277	0.993295214	0	0	0		0	phage	viruscope positive	Caudovirales
AAA072-D07_NODE_30_length_3585_cov_12.9187	3385	AAA072	AAA072-D07	3	100	3.829108547	0.963727846	0	0	0	scgc_2520	1	phage	viruscope positive	Caudovirales
AAA072-D07_NODE_32_length_3433_cov_7.89254	3233	AAA072	AAA072-D07	2	100	26.20403904	1	0	0	0		0	phage	viruscope positive	Caudovirales
AAA072-D07_NODE_34_length_3210_cov_7.35436	3010	AAA072	AAA072-D07	4	100	1.761513651	0.945524181	0	0	0	scgc_191	1	phage	viruscope positive	Caudovirales
AAA072-D07_NODE_37_length_3135_cov_9.5789	2935	AAA072	AAA072-D07	4	25	1.837406529	0.90762678	0	0	0	scgc_768	1	phage	viruscope positive	Caudovirales
AAA072-D07_NODE_38_length_3119_cov_9.23433	2919	AAA072	AAA072-D07	4	100	2.525231486	0.984186147	0	0	0	scgc_6297	1	phage	viruscope positive	Caudovirales
AAA072-D07_NODE_39_length_2974_cov_4.78452	2774	AAA072	AAA072-D07	10	90	6.725641995	0.978497064	0	0	0	scgc_1382	1	phage	viruscope positive	Caudovirales
AAA072-D07_NODE_44_length_2757_cov_10.3194	2557	AAA072	AAA072-D07	5	100	1.63570601	0.918028422	0	0	0	scgc_4476	1	phage	viruscope positive	Caudovirales
AAA072-D07_NODE_45_length_2740_cov_53.5695	2540	AAA072	AAA072-D07	4	50	0	0	0	0	1	scgc_4546	1	cress virus	hits ssDNA database	Circoviridae
AAA072-D07_NODE_46_length_2716_cov_8.50695	2516	AAA072	AAA072-D07	9	44.4	21.38980861	1	0	0	0		0	phage	viruscope positive	Viruses
AAA072-D07_NODE_47_length_2713_cov_9.5839	2513	AAA072	AAA072-D07	3	33.3	1.61646838	0.844489318	0	0	0		0	phage	viruscope positive	Viruses
AAA072-D07_NODE_49_length_2600_cov_63.446	2400	AAA072	AAA072-D07	5	40	0	0	0	0	1	scgc_1469	1	cress virus	hits ssDNA database	Circoviridae
AAA072-D07_NODE_50_length_2562_cov_7.50379	2362	AAA072	AAA072-D07	4	50	22.23000882	1	0	0	0		0	phage	viruscope positive	Viruses
AAA072-D07_NODE_51_length_2556_cov_42.5942	2356	AAA072	AAA072-D07	5	60	0	0	0	0	1		0	virus	hits ssDNA database	Circoviridae
AAA072-D07_NODE_53_length_2512_cov_70.8848	2312	AAA072	AAA072-D07	5	60	0	0	0	0	1	scgc_3389	1	circoviridae	hits ssDNA database	Circoviridae
AAA072-D07_NODE_54_length_2506_cov_5.98572	2306	AAA072	AAA072-D07	5	60	4.617724577	0.885007702	0	0	0	scgc_2333	1	phage	viruscope positive	Viruses
AAA072-D07_NODE_55_length_2496_cov_10.2491	2296	AAA072	AAA072-D07	2	50	1.215675397	0.760800818	0	0	0	scgc_2660	1	phage	viruscope positive	Caudovirales
AAA072-D07_NODE_56_length_2487_cov_7.05304	2287	AAA072	AAA072-D07	5	40	6.873631309	0.948460691	0	0	0		0	phage	viruscope positive	Caudovirales
AAA072-D07_NODE_57_length_2478_cov_6.37061	2278	AAA072	AAA072-D07	3	100	43.63840506	0.976862622	0	0	0		0	virus	viruscope positive	Caudovirales
AAA072-D07_NODE_58_length_2432_cov_8.06647	2232	AAA072	AAA072-D07	4	50	0.326641754	0.707541814	0	0	0	scgc_191	1	phage	viral cluster membership	Caudovirales
AAA072-D07_NODE_59_length_2430_cov_61.8968	2230	AAA072	AAA072-D07	6	66.7	0	0	0	0	1	scgc_1225	1	virus	hits ssDNA database	Circoviridae
AAA072-D07_NODE_60_length_2379_cov_43.966	2179	AAA072	AAA072-D07	4	25	0	0	0	0	1	scgc_1983	1	cress virus	hits ssDNA database	Circoviridae
AAA072-D07_NODE_65_length_2223_cov_39.9211	2023	AAA072	AAA072-D07	3	66.7	0	0	0	0	1		0	cress virus	hits ssDNA database	Viruses
AAA072-D07_NODE_66_length_2216_cov_7.64461	2016	AAA072	AAA072-D07	3	66.7	3.306870864	0.932616757	0	0	0		0	phage	viruscope positive	Caudovirales
AAA072-D23_NODE_1_length_45008_cov_26.0831	44808	AAA072	AAA072-D23	54	44.4	4.78374287	0.904564721	0	0	0	scgc_191	1	phage	viruscope positive	Caudovirales
AAA072-D23_NODE_2_length_22211_cov_15.6574	22011	AAA072	AAA072-D23	10	100	2.134275638	0.955394943	0	0	0		0	phage	viruscope positive	Caudovirales
AAA072-D23_NODE_47_length_4191_cov_9.76886	3991	AAA072	AAA072-D23	1	100	2.835997034	0.978461791	0	0	0		0	phage	viruscope positive	Caudovirales
AAA072-D23_NODE_48_length_4186_cov_6.23457	3986	AAA072	AAA072-D23	1	100	4.297637654	0.977449298	0	0	0		0	phage	viruscope positive	dsDNA viruses, no RNA stage
AAA072-D23_NODE_56_length_3588_cov_12.9768	3388	AAA072	AAA072-D23	6	33.3	0.277086374	0.885658846	0	0	0	scgc_191	1	phage	viral cluster membership	Caudovirales
AAA072-D23_NODE_63_length_3276_cov_7.50543	3076	AAA072	AAA072-D23	4	100	0.954913389	0.852324055	0	0	0		0	phage	viruscope positive	Caudovirales
AAA072-D23_NODE_70_length_3165_cov_9.80386	2965	AAA072	AAA072-D23	4	100	3.298761383	0.971280291	0	0	0		0	phage	viruscope positive	Caudovirales
AAA072-D23_NODE_72_length_3117_cov_6.99249	2917	AAA072	AAA072-D23	4	100	0.824006183	0.857443981	0	0	0		0	phage	viruscope positive	Caudovirales
AAA072-D23_NODE_77_length_2915_cov_14.772	2715	AAA072	AAA072-D23	1	100	3.14556009	0.979011086	0	0	0		0	phage	viruscope positive	Caudovirales
AAA072-D23_NODE_86_length_2711_cov_7.21988	2511	AAA072	AAA072-D23	4	0	1.584120112	1	0	0	1	scgc_191	1	virus	hits ssDNA database	Caudovirales
AAA072-F07_NODE_35_length_2594_cov_6.74163	2394	AAA072	AAA072-F07	3	100	53.05511352	0.973697215	0	0	0		0	phage	viruscope positive	Caudovirales
AAA072-F11_NODE_1_length_57066_cov_50.6982	56866	AAA072	AAA072-F11	92	53.3	39.56768527	0.978412073	0	0	0		0	phage	viruscope positive	Caudovirales
AAA072-F11_NODE_59_length_6615_cov_13.4409	6415	AAA072	AAA072-F11	4	50	1.398026707	0.772775735	0	0	0	scgc_5271	1	none	viruscope positive	Uncharacterized
AAA072-F11_NODE_180_length_2451_cov_7.94658	2251	AAA072	AAA072-F11	2	0	0	0	0	0	0	scgc_4018	1	none	viral cluster membership	Caudovirales
AAA072-F13_NODE_3_length_33176_cov_44.8084	32976	AAA072	AAA072-F13	52	38.5	1.766349894	0.766046358	0	0	0	scgc_191	1	phage	viruscope positive	Caudovirales
AAA072-F13_NODE_5_length_30262_cov_43.1583	30062	AAA072	AAA072-F13	31	45.2	2.896340126	0.859655128	0	0	0	scgc_191	1	phage	viruscope positive	Caudovirales
AAA072-F13_NODE_6_length_24526_cov_45.4616	24326	AAA072	AAA072-F13	28	28.6	34.91667575	0.982969581	0	0	0		0	phage	viruscope positive	Caudovirales
AAA072-F13_NODE_11_length_14062_cov_29.6138	13862	AAA072	AAA072-F13	23	13	20.85815028	0.846608497	0	0	0	scgc_2433	1	phage	viruscope positive	Viruses
AAA072-F13_NODE_15_length_10333_cov_17.2784	10133	AAA072	AAA072-F13	16	37.5	43.09095084	0.974966842	0	0	0		0	phage	viruscope positive	Viruses
AAA072-F13_NODE_24_length_5795_cov_33.4526	5595	AAA072	AAA072-F13	3	33.3	34.23539819	0.96144155	0	0	0	scgc_818	1	virus	viruscope positive	Caudovirales
AAA072-F13_NODE_33_length_3014_cov_63.8628	2814	AAA072	AAA072-F13	6	0	0	0	0	0	1	scgc_5570	1	virus	hits ssDNA database	Circoviridae
AAA072-F13_NODE_37_length_2775_cov_60.1941	2575	AAA072	AAA072-F13	5	60	0	0	0	0	1	scgc_2978	1	cress virus	hits ssDNA database	Circoviridae
AAA072-F13_NODE_43_length_2310_cov_62.416	2110	AAA072	AAA072-F13	2	0	0	0	0	0	1		0	virus	hits ssDNA database	Viruses
AAA072-F15_NODE_39_length_5906_cov_12.0663	5706	AAA072	AAA072-F15	6	0	0.615270014	1	0	0	1		0	none	hits ssDNA database	Viruses
AAA072-F17_NODE_1_length_19522_cov_62.2381	19322	AAA072	AAA072-F17	29	72.4	62.81364092	0.972381883	0	0	0		0	phage	viruscope positive	Viruses
AAA072-F17_NODE_5_length_3733_cov_49.5824	3533	AAA072	AAA072-F17	7	0	1.371097691	1	0	0	1		0	virus	hits ssDNA database	Caudovirales
AAA072-F17_NODE_7_length_2461_cov_11.1014	2261	AAA072	AAA072-F17	2	100	40.39490629	0.978347407	0	0	0		0	phage	viruscope positive	Caudovirales
AAA072-F17_NODE_10_length_2268_cov_9.63579	2068	AAA072	AAA072-F17	5	20	0	0	0	0	1		0	cress virus	hits ssDNA database	Circoviridae
AAA072-F21_NODE_1	89253	AAA072	AAA072-F21	132	35.6	3.45532127	0.808437971	category 2 (somewhat sure)	Complete phage contigs	0	scgc_191	1	phage	virsorter identified	Caudovirales
AAA072-F21_NODE_2	82800	AAA072	AAA072-F21	132	97	3.804659213	0.968046632	category 2 (somewhat sure)	Complete phage contigs	0	scgc_245	1	phage	virsorter identified	Caudovirales
AAA072-F21_NODE_3	63018	AAA072	AAA072-F21	85	22.4	47.59482321	0.973956305	category 2 (somewhat sure)	Complete phage contigs	0	scgc_4322	1	phage	virsorter identified	Viruses
AAA072-F21_NODE_7	36746	AAA072	AAA072-F21	70	87.1	14.06998001	0.983810462	category 2 (somewhat sure)	Complete phage contigs	0	scgc_4553	1	phage	virsorter identified	Caudovirales
AAA072-F21_NODE_8	34998	AAA072	AAA072-F21	65	20	2.371489989	0.657394195	category 2 (somewhat sure)	Complete phage contigs	0	scgc_6513	1	phage	virsorter identified	Viruses
AAA072-F21_NODE_10	28815	AAA072	AAA072-F21	27	25.9	9.391989253	0.788533261	category 2 (somewhat sure)	Complete phage contigs	0	scgc_3994	1	phage	virsorter identified	Viruses
AAA072-F21_NODE_11	28560	AAA072	AAA072-F21	29	34.5	3.1393189	0.773834235	category 2 (somewhat sure)	Complete phage contigs	0	scgc_1339	1	phage	virsorter identified	Caudovirales
AAA072-F21_NODE_14	21377	AAA072	AAA072-F21	5	100	4.236219223	0.9777125	0	0	0		0	phage	viruscope positive	Caudovirales
AAA072-F21_NODE_15	20128	AAA072	AAA072-F21	19	63.2	4.374813611	0.954011706	category 2 (somewhat sure)	Complete phage contigs	0	scgc_4371	1	phage	virsorter identified	Caudovirales
AAA072-F21_NODE_16	19207	AAA072	AAA072-F21	29	37.9	5.331312854	0.767245181	0	0	0	scgc_191	1	phage	viruscope positive	Caudovirales
AAA072-F21_NODE_26	12850	AAA072	AAA072-F21	15	46.7	4.568808929	0.888855972	category 2 (somewhat sure)	Complete phage contigs	0	scgc_191	1	phage	virsorter identified	Caudovirales
AAA072-F21_NODE_29	12124	AAA072	AAA072-F21	14	50	3.596210178	0.880745108	category 2 (somewhat sure)	Complete phage contigs	0	scgc_4371	1	phage	virsorter identified	Caudovirales
AAA072-F21_NODE_46	6901	AAA072	AAA072-F21	9	66.7	3.156475486	0.932226929	category 2 (somewhat sure)	Complete phage contigs	0	scgc_3063	1	phage	virsorter identified	Caudovirales
AAA072-F21_NODE_51	6149	AAA072	AAA072-F21	12	25	16.56529758	0.975826016	0	0	0	scgc_2388	1	phage	viruscope positive	Caudovirales
AAA072-F21_NODE_65	4965	AAA072	AAA072-F21	7	100	2.585917251	0.998700863	category 1 (sure)	Complete phage contigs	0	scgc_2877	1	phage	virsorter identified	Caudovirales
AAA072-F21_NODE_74	4476	AAA072	AAA072-F21	5	40	113.7061722	0.956555819	0	0	0	scgc_2388	1	none	viruscope positive	Caudovirales
AAA072-F21_NODE_100	3004	AAA072	AAA072-F21	2	100	22.40521749	1	0	0	0		0	phage	viruscope positive	Caudovirales
AAA072-F21_NODE_108	2707	AAA072	AAA072-F21	3	66.7	6.78554426	0.957968666	0	0	0		0	phage	viruscope positive	Caudovirales
AAA072-J03_NODE_3_length_20932_cov_57.8424	20732	AAA072	AAA072-J03	18	50	110.2111054	0.953239825	0	0	0		0	phage	viruscope positive	Caudovirales
AAA072-J07_NODE_2_length_20886_cov_21.0719	20686	AAA072	AAA072-J07	24	45.8	4.181505882	0.860273378	0	0	0	scgc_191	1	phage	viruscope positive	Caudovirales
AAA072-J07_NODE_3_length_19476_cov_16.3006	19276	AAA072	AAA072-J07	5	60	11.52940543	0.943078291	0	0	0		0	crass virus	viruscope positive	Viruses
AAA072-J07_NODE_5_length_15679_cov_13.9998	15479	AAA072	AAA072-J07	19	21.1	2.015662386	0.80237158	0	0	0		0	phage	viruscope positive	Viruses
AAA072-J07_NODE_7_length_14810_cov_52.4527	14610	AAA072	AAA072-J07	28	21.4	3.185929748	0.539246937	0	0	0	scgc_2657	1	phage	viral cluster membership	Viruses
AAA072-J07_NODE_8_length_14770_cov_20.1821	14570	AAA072	AAA072-J07	18	27.8	38.24199625	0.977907386	0	0	0		0	phage	viruscope positive	Viruses
AAA072-J07_NODE_9_length_14084_cov_20.0912	13884	AAA072	AAA072-J07	10	30	34.6704396	0.985645898	0	0	0		0	phage	viruscope positive	Caudovirales
AAA072-J07_NODE_10_length_13188_cov_11.3865	12988	AAA072	AAA072-J07	23	34.8	37.63789266	0.98122466	0	0	0		0	phage	viruscope positive	Caudovirales
AAA072-J07_NODE_11_length_13047_cov_12.9078	12847	AAA072	AAA072-J07	6	16.7	2.322875144	0.637592311	0	0	0	scgc_1339	1	phage	viral cluster membership	Caudovirales
AAA072-J07_NODE_12_length_12212_cov_17.0861	12012	AAA072	AAA072-J07	9	33.3	35.99269819	0.980847744	0	0	0	scgc_463	1	phage	viruscope positive	Caudovirales
AAA072-J07_NODE_13_length_11257_cov_9.33851	11057	AAA072	AAA072-J07	17	47.1	1.996583051	0.791161544	0	0	0		0	phage	viruscope positive	Viruses
AAA072-J07_NODE_16_length_9692_cov_21.6833	9492	AAA072	AAA072-J07	20	35	32.59732271	0.977456418	0	0	0		0	phage	viruscope positive	Caudovirales
AAA072-J07_NODE_18_length_8671_cov_31.0359	8471	AAA072	AAA072-J07	14	42.9	2.633492169	0.86292722	0	0	0		0	phage	viruscope positive	Caudovirales
AAA072-J07_NODE_19_length_7749_cov_38.7966	7549	AAA072	AAA072-J07	13	38.5	3.235433236	0.787198443	0	0	0		0	phage	viruscope positive	Viruses
AAA072-J07_NODE_20_length_7464_cov_20.2118	7264	AAA072	AAA072-J07	6	50	8.388160241	0.921082001	0	0	0		0	phage	viruscope positive	Viruses
AAA072-J07_NODE_21_length_7344_cov_19.8885	7144	AAA072	AAA072-J07	5	40	4.683389468	0.949573216	0	0	0		0	phage	viruscope positive	Viruses
AAA072-J07_NODE_23_length_6567_cov_48.8331	6367	AAA072	AAA072-J07	5	60	2.121143969	0.870571863	0	0	0		0	phage	viruscope positive	Uncharacterized
AAA072-J07_NODE_24_length_6304_cov_10.8315	6104	AAA072	AAA072-J07	6	50	1.087354105	0.799309564	0	0	0		0	phage	viruscope positive	Viruses
AAA072-J07_NODE_25_length_5844_cov_11.8876	5644	AAA072	AAA072-J07	7	28.6	8.790981496	0.813799021	0	0	0		0	phage	viruscope positive	Caudovirales
AAA072-J07_NODE_28_length_5787_cov_10.4297	5587	AAA072	AAA072-J07	5	60	2.90359393	0.881384257	0	0	0		0	phage	viruscope positive	Viruses
AAA072-J07_NODE_30_length_5735_cov_10.3331	5535	AAA072	AAA072-J07	5	40	3.699041155	0.85271435	0	0	0	scgc_191	1	phage	viruscope positive	Caudovirales
AAA072-J07_NODE_31_length_5596_cov_12.4214	5396	AAA072	AAA072-J07	6	16.7	2.230185461	0.884362003	0	0	0	scgc_1649	1	phage	viruscope positive	Caudovirales
AAA072-J07_NODE_35_length_5451_cov_33.0093	5251	AAA072	AAA072-J07	6	50	3.035032338	0.932070256	0	0	0	scgc_35	1	phage	viruscope positive	Caudovirales
AAA072-J07_NODE_38_length_4876_cov_50.8587	4676	AAA072	AAA072-J07	8	37.5	1.304824926	0.659385522	0	0	1	scgc_852	1	phage	hits ssDNA database	Caudovirales
AAA072-J07_NODE_41_length_4359_cov_59.3429	4159	AAA072	AAA072-J07	3	33.3	2.258350834	0.756729199	0	0	0		0	phage	viruscope positive	Uncharacterized
AAA072-J07_NODE_42_length_4340_cov_47.4114	4140	AAA072	AAA072-J07	5	60	7.904422739	0.952122348	0	0	0	scgc_3092	1	phage	viruscope positive	Uncharacterized
AAA072-J07_NODE_44_length_4200_cov_9.33004	4000	AAA072	AAA072-J07	5	80	1.887781286	0.944384428	0	0	0		0	phage	viruscope positive	Caudovirales
AAA072-J07_NODE_45_length_4199_cov_9.76424	3999	AAA072	AAA072-J07	6	83.3	0.792215134	0.812070177	0	0	0		0	phage	viruscope positive	Viruses
AAA072-J07_NODE_48_length_4065_cov_18.3229	3865	AAA072	AAA072-J07	8	37.5	4.276316986	0.899899098	0	0	0		0	phage	viruscope positive	Caudovirales
AAA072-J07_NODE_51_length_3774_cov_12.6112	3574	AAA072	AAA072-J07	3	100	3.894502969	0.963356991	0	0	0	scgc_5587	1	phage	viruscope positive	Caudovirales
AAA072-J07_NODE_52_length_3607_cov_15.3136	3407	AAA072	AAA072-J07	7	71.4	13.9453164	0.982027943	0	0	0		0	phage	viruscope positive	Caudovirales
AAA072-J07_NODE_54_length_3570_cov_29.3846	3370	AAA072	AAA072-J07	3	33.3	2.295707013	0.757040502	0	0	0		0	phage	viruscope positive	Caudovirales
AAA072-J07_NODE_55_length_3462_cov_15.4318	3262	AAA072	AAA072-J07	7	71.4	1.209830804	0.849709506	0	0	0		0	phage	viruscope positive	Viruses
AAA072-J07_NODE_56_length_3457_cov_11.7246	3257	AAA072	AAA072-J07	3	33.3	0.466008902	0.530177595	0	0	0	scgc_5179	1	phage	viral cluster membership	Viruses
AAA072-J07_NODE_58_length_3402_cov_6.8055	3202	AAA072	AAA072-J07	3	33.3	12.51566766	0.92915307	0	0	0		0	phage	viruscope positive	dsDNA viruses, no RNA stage
AAA072-J07_NODE_59_length_3334_cov_11.8759	3134	AAA072	AAA072-J07	1	100	3.320313429	0.970629103	0	0	0		0	phage	viruscope positive	Uncharacterized
AAA072-J07_NODE_61_length_3312_cov_18.2736	3112	AAA072	AAA072-J07	5	40	0.608639595	0.610875398	0	0	0	scgc_191	1	phage	viral cluster membership	Caudovirales
AAA072-J07_NODE_65_length_3204_cov_6.38361	3004	AAA072	AAA072-J07	7	14.3	3.021541592	0.739350471	0	0	0	scgc_1099	1	phage	viral cluster membership	Viruses
AAA072-J07_NODE_66_length_3194_cov_46.4982	2994	AAA072	AAA072-J07	7	42.9	5.469080477	0.965172563	0	0	0	scgc_852	1	phage	viruscope positive	Caudovirales
AAA072-J07_NODE_68_length_3011_cov_14.4303	2811	AAA072	AAA072-J07	4	50	2.961468787	0.861992998	0	0	0		0	phage	viruscope positive	dsDNA viruses, no RNA stage
AAA072-J07_NODE_71_length_2943_cov_8.76766	2743	AAA072	AAA072-J07	3	100	2.748476589	0.979570272	0	0	0		0	phage	viruscope positive	Caudovirales
AAA072-J07_NODE_72_length_2925_cov_23.5542	2725	AAA072	AAA072-J07	3	33.3	1.073590129	0.79912754	0	0	0		0	phage	viruscope positive	Caudovirales
AAA072-J07_NODE_75_length_2888_cov_13.5259	2688	AAA072	AAA072-J07	6	33.3	3.837137132	0.777304719	0	0	0		0	ostreococcus virus	viruscope positive	Caudovirales
AAA072-J07_NODE_76_length_2837_cov_8.88785	2637	AAA072	AAA072-J07	5	60	2.302039169	0.873953465	0	0	0		0	phage	viruscope positive	Caudovirales
AAA072-J07_NODE_77_length_2837_cov_24.8048	2637	AAA072	AAA072-J07	1	0	24.81497405	1	0	0	0	scgc_191	1	none	viral cluster membership	Caudovirales
AAA072-J07_NODE_80_length_2731_cov_7.96076	2531	AAA072	AAA072-J07	3	66.7	2.040692579	0.879852593	0	0	0	scgc_1986	1	phage	viruscope positive	Caudovirales
AAA072-J07_NODE_84_length_2685_cov_21.2445	2485	AAA072	AAA072-J07	4	25	7.223137985	0.786642983	0	0	0		0	phage	viruscope positive	Viruses
AAA072-J07_NODE_85_length_2667_cov_19.41	2467	AAA072	AAA072-J07	4	50	1.007879719	0.818126358	0	0	0	scgc_191	1	phage	viruscope positive	Caudovirales
AAA072-J07_NODE_86_length_2634_cov_19.7224	2434	AAA072	AAA072-J07	2	100	1.515226551	0.910462815	0	0	0		0	phage	viruscope positive	Viruses
AAA072-J07_NODE_87_length_2621_cov_10.8071	2421	AAA072	AAA072-J07	4	50	4.336735907	0.899766105	0	0	0		0	phage	viruscope positive	Uncharacterized
AAA072-J07_NODE_88_length_2603_cov_13.7571	2403	AAA072	AAA072-J07	6	33.3	6.479742832	0.878664488	0	0	0	scgc_191	1	phage	viruscope positive	Caudovirales
AAA072-J07_NODE_90_length_2600_cov_52.301	2400	AAA072	AAA072-J07	5	40	0	0	0	0	1	scgc_1469	1	cress virus	hits ssDNA database	Circoviridae
AAA072-J07_NODE_92_length_2521_cov_13.3978	2321	AAA072	AAA072-J07	1	100	7.339640211	0.992757441	0	0	0		0	phage	viruscope positive	Uncharacterized
AAA072-J07_NODE_93_length_2483_cov_8.24959	2283	AAA072	AAA072-J07	4	0	0.776681504	0.744262592	0	0	0	scgc_2768	1	virus	viral cluster membership	Caudovirales
AAA072-J07_NODE_94_length_2481_cov_37.8656	2281	AAA072	AAA072-J07	2	50	0	0	0	0	1	scgc_108	1	cress virus	hits ssDNA database	Circoviridae
AAA072-J07_NODE_96_length_2458_cov_6.62422	2258	AAA072	AAA072-J07	5	20	1.118421365	0.62207536	0	0	0	scgc_1986	1	phage	viral cluster membership	Caudovirales
AAA072-J07_NODE_98_length_2430_cov_59.0429	2230	AAA072	AAA072-J07	6	66.7	0	0	0	0	1	scgc_1225	1	virus	hits ssDNA database	Circoviridae
AAA072-J07_NODE_99_length_2421_cov_6.60693	2221	AAA072	AAA072-J07	5	80	1.636578883	0.905722966	0	0	0	scgc_4623	1	phage	viruscope positive	Viruses
AAA072-J07_NODE_101_length_2386_cov_31.2081	2186	AAA072	AAA072-J07	3	100	1.323132419	0.881557049	0	0	0	scgc_852	1	phage	viruscope positive	Caudovirales
AAA072-J07_NODE_103_length_2325_cov_15.789	2125	AAA072	AAA072-J07	3	33.3	2.963338661	0.756062049	0	0	0		0	phage	viruscope positive	Caudovirales
AAA072-J07_NODE_105_length_2254_cov_11.1091	2054	AAA072	AAA072-J07	3	100	1.785172564	0.930928388	0	0	0		0	phage	viruscope positive	Viruses
AAA072-J07_NODE_106_length_2212_cov_41.2623	2012	AAA072	AAA072-J07	4	100	2.016825413	0.960876653	0	0	0		0	phage	viruscope positive	Viruses
AAA072-J09_NODE_2_length_17274_cov_34.2282	17074	AAA072	AAA072-J09	20	90	4.045516969	0.968966658	0	0	0	scgc_912	1	phage	viruscope positive	Caudovirales
AAA072-J13_NODE_1_length_40352_cov_28.0533	40152	AAA072	AAA072-J13	37	48.6	4.712168392	0.953681067	0	0	0		0	phage	viruscope positive	Caudovirales
AAA072-J13_NODE_2_length_38350_cov_41.7706	38150	AAA072	AAA072-J13	56	25	2.813239204	0.768616779	0	0	0		0	phage	viruscope positive	Viruses
AAA072-J13_NODE_4_length_20617_cov_52.2927	20417	AAA072	AAA072-J13	17	5.9	71.29936205	0.865907801	0	0	0		0	virophage	viruscope positive	Retroviridae
AAA072-J13_NODE_7_length_7717_cov_11.7978	7517	AAA072	AAA072-J13	11	18.2	1.46365845	0.789087492	0	0	0		0	phycodnavirus	viruscope positive	Viruses
AAA072-J13_NODE_22_length_3873_cov_8.07805	3673	AAA072	AAA072-J13	7	57.1	9.928943196	0.962333986	0	0	0		0	phage	viruscope positive	Caudovirales
AAA072-J13_NODE_32_length_2632_cov_72.7307	2432	AAA072	AAA072-J13	4	75	0	0	0	0	1	scgc_180	1	cress virus	hits ssDNA database	Circoviridae
AAA072-J15_NODE_31_length_2216_cov_9.90005	2016	AAA072	AAA072-J15	2	100	108.1140653	0.963558089	0	0	0		0	phage	viruscope positive	Caudovirales
AAA072-L09_NODE_42_length_2644_cov_31.219	2444	AAA072	AAA072-L09	2	100	1.398026707	0.90505993	0	0	0		0	virophage	viruscope positive	dsDNA viruses, no RNA stage
AAA072-L11_NODE_1_length_19895_cov_61.7353	19695	AAA072	AAA072-L11	20	20	7.393410469	0.797057624	0	0	0		0	phage	viruscope positive	Caudovirales
AAA072-L11_NODE_2_length_15913_cov_59.2674	15713	AAA072	AAA072-L11	14	78.6	0.646341444	0.787076146	0	0	0	scgc_349	1	phage	viruscope positive	Caudovirales
AAA072-L11_NODE_3_length_10463_cov_62.1763	10263	AAA072	AAA072-L11	15	33.3	3.097207287	0.868581049	0	0	0		0	phage	viruscope positive	Caudovirales
AAA072-L11_NODE_4_length_9061_cov_62.5306	8861	AAA072	AAA072-L11	12	33.3	2.683427795	0.842406203	0	0	0		0	phage	viruscope positive	Caudovirales
AAA072-L11_NODE_5_length_8415_cov_38.6976	8215	AAA072	AAA072-L11	14	50	4.569509287	0.864809176	0	0	0		0	phage	viruscope positive	Caudovirales
AAA072-L11_NODE_6_length_8389_cov_24.5017	8189	AAA072	AAA072-L11	13	84.6	1.054989827	0.83800127	0	0	0	scgc_5002	1	phage	viruscope positive	Caudovirales
AAA072-L11_NODE_8_length_5516_cov_24.7967	5316	AAA072	AAA072-L11	8	62.5	6.139526923	0.953377589	0	0	0		0	phage	viruscope positive	Uncharacterized
AAA072-L11_NODE_10_length_2257_cov_10.7033	2057	AAA072	AAA072-L11	4	50	1.629022499	0.789959599	0	0	0		0	phage	viruscope positive	Caudovirales
AAA072-N03_NODE_26_length_3741_cov_10.433	3541	AAA072	AAA072-N03	3	0	0.08214023	1	0	0	1	scgc_6092	1	none	hits ssDNA database	Uncharacterized
AAA072-N03_NODE_35_length_2481_cov_50.6204	2281	AAA072	AAA072-N03	2	50	0	0	0	0	1	scgc_108	1	cress virus	hits ssDNA database	Circoviridae
AAA072-N03_NODE_36_length_2430_cov_65.4749	2230	AAA072	AAA072-N03	4	75	0	0	0	0	1	scgc_1225	1	circoviridae	hits ssDNA database	Circoviridae
AAA072-N11_NODE_5_length_5761_cov_12.2777	5561	AAA072	AAA072-N11	5	0	0	0	0	0	0	scgc_3485	1	none	viral cluster membership	Viruses
AAA072-N13_NODE_4_length_15826_cov_28.3358	15626	AAA072	AAA072-N13	33	60.6	25.71460676	1	0	0	0		0	phage	viruscope positive	Viruses
AAA072-N17_NODE_7_length_18151_cov_13.1543	17951	AAA072	AAA072-N17	28	28.6	2.320928688	0.792850674	0	0	0		0	phage	viruscope positive	Caudovirales
AAA072-N17_NODE_12_length_9833_cov_9.42166	9633	AAA072	AAA072-N17	23	52.2	2.929198814	0.874305558	0	0	0		0	phage	viruscope positive	Viruses
AAA072-N17_NODE_29_length_4391_cov_10.6063	4191	AAA072	AAA072-N17	4	100	2.703700852	0.980978572	0	0	0		0	phage	viruscope positive	Caudovirales
AAA072-N19_NODE_2_length_32701_cov_61.2194	32501	AAA072	AAA072-N19	48	52.1	42.9575479	0.975002483	0	0	0	scgc_6354	1	phage	viruscope positive	Caudovirales
AAA072-N19_NODE_16_length_11705_cov_11.7623	11505	AAA072	AAA072-N19	18	22.2	6.979853926	0.812174547	0	0	0		0	phage	viruscope positive	Caudovirales
AAA072-N19_NODE_26_length_8658_cov_60.8849	8458	AAA072	AAA072-N19	9	44.4	7.689146888	0.9236621	0	0	0		0	virophage	viruscope positive	Viruses
AAA072-N19_NODE_48_length_5569_cov_10.3767	5369	AAA072	AAA072-N19	9	55.6	74.09541546	0.946595684	0	0	0		0	phage	viruscope positive	Viruses
AAA072-N21_NODE_1_length_39636_cov_48.9781	39436	AAA072	AAA072-N21	42	33.3	2.555973435	0.841033051	0	0	0		0	phage	viruscope positive	Viruses
AAA072-N21_NODE_2_length_24473_cov_44.6777	24273	AAA072	AAA072-N21	39	46.2	2.046714385	0.793688191	0	0	0		0	phage	viruscope positive	Viruses
AAA072-N21_NODE_5_length_7558_cov_12.962	7358	AAA072	AAA072-N21	12	25	2.529821578	0.772697674	0	0	0		0	phage	viruscope positive	Caudovirales
AAA072-P03_NODE_1_length_8309_cov_8.6472	8109	AAA072	AAA072-P03	9	44.4	14.78936553	0.976457003	0	0	0	scgc_440	1	phage	viruscope positive	Caudovirales
AAA072-P03_NODE_2_length_4777_cov_11.8568	4577	AAA072	AAA072-P03	3	100	5.361397987	0.975132798	0	0	0	scgc_4073	1	virus	viruscope positive	Caudovirales
AAA072-P03_NODE_5_length_2936_cov_7.17772	2736	AAA072	AAA072-P03	3	0	18.87336054	0.944800511	0	0	0	scgc_2655	1	none	viral cluster membership	Caudovirales
AAA072-P07_NODE_1_length_43344_cov_34.8318	43144	AAA072	AAA072-P07	53	45.3	6.188354025	0.849118276	0	0	0		0	phage	viruscope positive	Viruses
AAA072-P07_NODE_2_length_41291_cov_26.9787	41091	AAA072	AAA072-P07	47	38.3	4.438770086	0.896135981	0	0	0		0	phage	viruscope positive	Caudovirales
AAA072-P07_NODE_4_length_8735_cov_12.475	8535	AAA072	AAA072-P07	17	100	3.192217535	0.975782692	0	0	0		0	phage	viruscope positive	Caudovirales
AAA072-P07_NODE_6_length_6953_cov_10.274	6753	AAA072	AAA072-P07	4	100	9.046055162	0.981862317	0	0	0	scgc_1464	1	phage	viruscope positive	Caudovirales
AAA072-P07_NODE_7_length_6246_cov_12.9916	6046	AAA072	AAA072-P07	8	100	18.07126688	0.982342252	0	0	0		0	phage	viruscope positive	Caudovirales
AAA072-P07_NODE_10_length_4922_cov_11.5052	4722	AAA072	AAA072-P07	9	77.8	30.34146951	1	0	0	0		0	phage	viruscope positive	Caudovirales
AAA072-P07_NODE_12_length_3874_cov_6.57057	3674	AAA072	AAA072-P07	4	75	21.27542461	1	0	0	0		0	phage	viruscope positive	Caudovirales
AAA072-P07_NODE_17_length_2953_cov_8.96239	2753	AAA072	AAA072-P07	6	100	24.2580678	1	0	0	0		0	phage	viruscope positive	Caudovirales
AAA072-P07_NODE_18_length_2733_cov_8.25878	2533	AAA072	AAA072-P07	3	33.3	7.456142436	0.756394579	0	0	0		0	phage	viruscope positive	Caudovirales
AAA072-P07_NODE_22_length_2340_cov_8.36105	2140	AAA072	AAA072-P07	7	100	3.376968621	0.969168531	0	0	0		0	phage	viruscope positive	Caudovirales
AAA072-P13_NODE_1_length_49977_cov_43.2543	49777	AAA072	AAA072-P13	50	42	2.130465684	0.787229947	0	0	0		0	phage	viruscope positive	Caudovirales
AAA072-P13_NODE_2_length_48931_cov_44.8665	48731	AAA072	AAA072-P13	60	41.7	4.321522555	0.890825719	0	0	0		0	phage	viruscope positive	Viruses
AAA072-P13_NODE_8_length_3688_cov_11.0892	3488	AAA072	AAA072-P13	4	50	2.997724748	0.861905912	0	0	0		0	phage	viruscope positive	Viruses
AAA072-P13_NODE_15_length_2563_cov_27.5558	2363	AAA072	AAA072-P13	4	0	0	0	0	0	1	scgc_2316	1	none	hits ssDNA database	Circoviridae
AAA072-B06_NODE_1_length_14884_cov_62.2602	14684	AAA072	AAA072-B06	15	60	54.49851478	0.98036903	0	0	0		0	phage	viruscope positive	Caudovirales
AAA072-B06_NODE_3_length_6841_cov_67.6986	6641	AAA072	AAA072-B06	7	100	4.847306573	0.97445583	0	0	0		0	ostreococcus virus	viruscope positive	Viruses
AAA072-B10_NODE_1_length_48396_cov_43.6296	48196	AAA072	AAA072-B10	86	59.3	2.172910663	0.87828492	0	0	0		0	phage	viruscope positive	Viruses
AAA072-B18_NODE_1_length_89118_cov_40.6859	88918	AAA072	AAA072-B18	139	34.5	3.428038089	0.774196988	0	0	0	scgc_1457	1	phage	viruscope positive	Viruses
AAA072-B18_NODE_3_length_33699_cov_63.4401	33499	AAA072	AAA072-B18	33	39.4	4.924046095	0.880185988	0	0	0	scgc_191	1	phage	viruscope positive	Caudovirales
AAA072-B18_NODE_4_length_31705_cov_58.6038	31505	AAA072	AAA072-B18	52	38.5	2.278634277	0.822829485	0	0	0	scgc_191	1	phage	viruscope positive	Caudovirales
AAA072-B18_NODE_5_length_27070_cov_44.6192	26870	AAA072	AAA072-B18	26	46.2	2.302880173	0.864858051	0	0	0	scgc_1881	1	phage	viruscope positive	Caudovirales
AAA072-B18_NODE_6_length_23016_cov_51.4834	22816	AAA072	AAA072-B18	24	54.2	3.240434933	0.918241023	0	0	0	scgc_35	1	phage	viruscope positive	Caudovirales
AAA072-B18_NODE_7_length_20297_cov_23.2135	20097	AAA072	AAA072-B18	18	44.4	4.180507046	0.865399113	0	0	0	scgc_2657	1	phage	viruscope positive	Viruses
AAA072-B18_NODE_8_length_19281_cov_16.529	19081	AAA072	AAA072-B18	11	36.4	2.473831645	0.826044728	0	0	0	scgc_76	1	phage	viruscope positive	Viruses
AAA072-B18_NODE_9_length_14997_cov_11.3436	14797	AAA072	AAA072-B18	8	50	1.717210886	0.796570137	0	0	0		0	phage	viruscope positive	Caudovirales
AAA072-B18_NODE_10_length_12685_cov_12.3542	12485	AAA072	AAA072-B18	17	94.1	51.28436966	0.974674188	0	0	0		0	phage	viruscope positive	Caudovirales
AAA072-B18_NODE_12_length_11089_cov_59.2809	10889	AAA072	AAA072-B18	14	42.9	3.306112909	0.842840683	0	0	0	scgc_191	1	phage	viruscope positive	Caudovirales
AAA072-B18_NODE_13_length_10641_cov_30.8579	10441	AAA072	AAA072-B18	13	46.2	3.002750911	0.855064659	0	0	0	scgc_1881	1	phage	viruscope positive	Caudovirales
AAA072-B18_NODE_14_length_9494_cov_21.5804	9294	AAA072	AAA072-B18	8	37.5	2.298977251	0.951616601	0	0	0	scgc_3018	1	phage	viruscope positive	Caudovirales
AAA072-B18_NODE_15_length_7271_cov_62.3869	7071	AAA072	AAA072-B18	10	80	2.16754573	0.951909223	0	0	0	scgc_191	1	phage	viruscope positive	Caudovirales
AAA072-B18_NODE_18_length_6610_cov_47.7173	6410	AAA072	AAA072-B18	19	5.3	4.163906882	0.689033972	0	0	0	scgc_191	1	phage	viral cluster membership	Caudovirales
AAA072-B18_NODE_19_length_5488_cov_15.8445	5288	AAA072	AAA072-B18	11	63.6	5.961030542	0.851930948	0	0	0	scgc_1099	1	phage	viruscope positive	Viruses
AAA072-B18_NODE_20_length_5442_cov_64.047	5242	AAA072	AAA072-B18	12	33.3	3.526553855	0.837358146	0	0	0	scgc_191	1	phage	viruscope positive	Caudovirales
AAA072-B18_NODE_21_length_5327_cov_19.8854	5127	AAA072	AAA072-B18	9	22.2	1.139132872	0.532066846	0	0	0	scgc_191	1	phage	viral cluster membership	Caudovirales
AAA072-B18_NODE_22_length_5221_cov_44.6318	5021	AAA072	AAA072-B18	10	40	2.803907496	0.75140535	0	0	0	scgc_191	1	phage	viruscope positive	Caudovirales
AAA072-B18_NODE_23_length_5132_cov_9.44908	4932	AAA072	AAA072-B18	9	77.8	34.83293911	0.983836244	0	0	0		0	phage	viruscope positive	Caudovirales
AAA072-B18_NODE_24_length_4635_cov_7.24105	4435	AAA072	AAA072-B18	1	100	1.018128145	0.843906433	0	0	0		0	phage	viruscope positive	Viruses
AAA072-B18_NODE_25_length_4581_cov_9.7384	4381	AAA072	AAA072-B18	3	100	3.676292451	0.96482165	0	0	0		0	phage	viruscope positive	Caudovirales
AAA072-B18_NODE_26_length_4436_cov_25.5798	4236	AAA072	AAA072-B18	4	50	3.711428043	0.951490869	0	0	0	scgc_5648	1	phage	viruscope positive	Caudovirales
AAA072-B18_NODE_27_length_4130_cov_14.5936	3930	AAA072	AAA072-B18	9	33.3	4.124178785	0.778951967	0	0	0	scgc_2562	1	phage	viruscope positive	Caudovirales
AAA072-B18_NODE_29_length_3927_cov_6.68647	3727	AAA072	AAA072-B18	9	55.6	75.00002098	0.959214594	0	0	0		0	phage	viruscope positive	Viruses
AAA072-B18_NODE_30_length_3819_cov_12.2306	3619	AAA072	AAA072-B18	7	57.1	1.279732139	0.834690299	0	0	0		0	phage	viruscope positive	Viruses
AAA072-B18_NODE_31_length_3815_cov_21.9814	3615	AAA072	AAA072-B18	11	0	0.699013353	1	0	0	0	scgc_191	1	none	viral cluster membership	Caudovirales
AAA072-B18_NODE_34_length_3385_cov_7.41381	3185	AAA072	AAA072-B18	8	75	17.50759599	0.989133974	0	0	0		0	phage	viruscope positive	Viruses
AAA072-B18_NODE_37_length_2941_cov_9.03015	2741	AAA072	AAA072-B18	1	100	46.13488133	0.975896167	0	0	0		0	phage	viruscope positive	Caudovirales
AAA072-B18_NODE_38_length_2834_cov_19.4163	2634	AAA072	AAA072-B18	3	0	2.330044511	1	0	0	0	scgc_3018	1	virus	viral cluster membership	Caudovirales
AAA072-B18_NODE_39_length_2757_cov_7.4567	2557	AAA072	AAA072-B18	1	100	3.355264096	0.969690104	0	0	0		0	crass virus	viruscope positive	Uncharacterized
AAA072-B18_NODE_40_length_2755_cov_5.44407	2555	AAA072	AAA072-B18	9	33.3	1.953868651	0.558350922	0	0	0	scgc_1099	1	phage	viral cluster membership	Viruses
AAA072-B18_NODE_44_length_2663_cov_66.0817	2463	AAA072	AAA072-B18	3	0	7.514872325	0.959244167	0	0	0	scgc_1099	1	none	viral cluster membership	Viruses
AAA072-B18_NODE_45_length_2614_cov_50.6397	2414	AAA072	AAA072-B18	4	75	0	0	0	0	1		0	cress virus	hits ssDNA database	Poxviridae
AAA072-B18_NODE_46_length_2600_cov_26.2381	2400	AAA072	AAA072-B18	3	66.7	0	0	0	0	1	scgc_1469	1	cress virus	hits ssDNA database	Circoviridae
AAA072-B18_NODE_47_length_2585_cov_7.50593	2385	AAA072	AAA072-B18	1	100	5.825111278	0.976540243	0	0	0		0	phage	viruscope positive	Caudovirales
AAA072-B18_NODE_48_length_2573_cov_12.5208	2373	AAA072	AAA072-B18	4	25	3.445137242	0.621743821	0	0	0	scgc_3461	1	phage	viral cluster membership	Viruses
AAA072-B18_NODE_49_length_2529_cov_9.80639	2329	AAA072	AAA072-B18	5	100	17.35197854	0.981961526	0	0	0		0	phage	viruscope positive	Caudovirales
AAA072-B18_NODE_50_length_2507_cov_20.3189	2307	AAA072	AAA072-B18	4	50	0	0	0	0	1	scgc_4546	1	cress virus	hits ssDNA database	Circoviridae
AAA072-B18_NODE_51_length_2456_cov_75.0308	2256	AAA072	AAA072-B18	5	80	0	0	0	0	1	scgc_2978	1	cress virus	hits ssDNA database	Circoviridae
AAA072-B18_NODE_52_length_2425_cov_60.8367	2225	AAA072	AAA072-B18	5	0	0	0	0	0	1	scgc_772	1	virus	hits ssDNA database	Circoviridae
AAA072-B18_NODE_53_length_2421_cov_25.8385	2221	AAA072	AAA072-B18	4	50	0	0	0	0	1	scgc_4489	1	circoviridae	hits ssDNA database	Circoviridae
AAA072-B18_NODE_54_length_2389_cov_67.5904	2189	AAA072	AAA072-B18	4	75	0	0	0	0	1	scgc_3389	1	circoviridae	hits ssDNA database	Circoviridae
AAA072-B18_NODE_55_length_2364_cov_53.7605	2164	AAA072	AAA072-B18	5	80	0	0	0	0	1	scgc_3245	1	cress virus	hits ssDNA database	Circoviridae
AAA072-B18_NODE_58_length_2303_cov_5.91637	2103	AAA072	AAA072-B18	4	50	0.688882725	0.546744924	0	0	0	scgc_3144	1	phage	viral cluster membership	Caudovirales
AAA072-B18_NODE_60_length_2232_cov_7.42857	2032	AAA072	AAA072-B18	2	50	1.075405159	0.70408731	0	0	0	scgc_2660	1	phage	viral cluster membership	Caudovirales
AAA072-D04_NODE_25_length_2308_cov_8.51443	2108	AAA072	AAA072-D04	4	0	0.014229279	1	0	0	1	scgc_72	1	none	hits ssDNA database	Uncharacterized
AAA072-D06_NODE_1_length_46665_cov_54.7899	46465	AAA072	AAA072-D06	51	100	4.613250474	0.976169219	0	0	0		0	phage	viruscope positive	Caudovirales
AAA072-D06_NODE_2_length_23396_cov_28.4401	23196	AAA072	AAA072-D06	33	78.8	9.689493458	0.97494039	0	0	0		0	phage	viruscope positive	Caudovirales
AAA072-D06_NODE_3_length_21465_cov_19.101	21265	AAA072	AAA072-D06	33	100	2.041353462	0.959278008	0	0	0	scgc_6180	1	phage	viruscope positive	Caudovirales
AAA072-D06_NODE_4_length_18664_cov_32.9308	18464	AAA072	AAA072-D06	15	93.3	11.91094119	0.982989793	0	0	0		0	phage	viruscope positive	Caudovirales
AAA072-D06_NODE_5_length_17688_cov_62.5455	17488	AAA072	AAA072-D06	21	95.2	2.130340199	0.956066723	0	0	0		0	phage	viruscope positive	Caudovirales
AAA072-D06_NODE_6_length_15013_cov_45.2155	14813	AAA072	AAA072-D06	25	88	3.741846161	0.967040449	0	0	0		0	phage	viruscope positive	Caudovirales
AAA072-D06_NODE_9_length_6128_cov_31.0996	5928	AAA072	AAA072-D06	6	66.7	4.6389068	0.950534106	0	0	0		0	phage	viruscope positive	Caudovirales
AAA072-D06_NODE_17_length_2918_cov_11.3468	2718	AAA072	AAA072-D06	3	100	17.82484051	0.982207331	0	0	0		0	phage	viruscope positive	Caudovirales
AAA072-D06_NODE_18_length_2826_cov_56.9888	2626	AAA072	AAA072-D06	5	80	0	0	0	0	1	scgc_180	1	cress virus	hits ssDNA database	Circoviridae
AAA072-D10_NODE_1_length_44845_cov_50.9998	44645	AAA072	AAA072-D10	67	82.1	12.59424345	0.984747289	0	0	0	scgc_210	1	phage	viruscope positive	Caudovirales
AAA072-D16_NODE_3_length_21497_cov_19.629	21297	AAA072	AAA072-D16	10	70	2.750076896	0.817969415	0	0	0	scgc_358	1	phage	viruscope positive	Caudovirales
AAA072-D16_NODE_4_length_20001_cov_21.0509	19801	AAA072	AAA072-D16	19	42.1	5.063050982	0.882597619	0	0	0		0	phage	viruscope positive	Caudovirales
AAA072-D20_NODE_2_length_18286_cov_55.3363	18086	AAA072	AAA072-D20	25	24	47.11762441	0.976090387	0	0	0	scgc_4359	1	phage	viruscope positive	Caudovirales
AAA072-D20_NODE_3_length_13369_cov_25.5169	13169	AAA072	AAA072-D20	30	43.3	50.13388795	0.976862148	0	0	0	scgc_4872	1	phage	viruscope positive	Caudovirales
AAA072-D20_NODE_4_length_8307_cov_9.69559	8107	AAA072	AAA072-D20	20	80	58.1569195	0.974570154	0	0	0		0	phage	viruscope positive	Caudovirales
AAA072-F08_NODE_7_length_16899_cov_55.9138	16699	AAA072	AAA072-F08	17	23.5	11.27741544	0.757331519	0	0	0		0	phage	viruscope positive	Viruses
AAA072-F16_NODE_2_length_16721_cov_39.0251	16521	AAA072	AAA072-F16	21	71.4	22.68841162	1	0	0	0		0	phage	viruscope positive	Caudovirales
AAA072-F18_NODE_66_length_3417_cov_9.46996	3217	AAA072	AAA072-F18	6	50	3.498911725	0.881062346	0	0	0		0	phage	viruscope positive	Caudovirales
AAA072-F20_NODE_2_length_21355_cov_15.5696	21155	AAA072	AAA072-F20	28	60.7	18.74556394	0.986981409	0	0	0	scgc_4010	1	phage	viruscope positive	Caudovirales
AAA072-J02_NODE_1_length_87099_cov_41.1665	86899	AAA072	AAA072-J02	146	31.5	3.831321747	0.745263731	0	0	0	scgc_2883	1	chlorella virus	viral cluster membership	Caudovirales
AAA072-J02_NODE_2_length_30199_cov_16.7038	29999	AAA072	AAA072-J02	29	37.9	12.39759532	0.94370819	0	0	0		0	phage	viruscope positive	Caudovirales
AAA072-J02_NODE_4_length_20007_cov_32.3246	19807	AAA072	AAA072-J02	21	47.6	3.306333162	0.916079308	0	0	0		0	phage	viruscope positive	Caudovirales
AAA072-J02_NODE_5_length_18981_cov_16.6863	18781	AAA072	AAA072-J02	24	16.7	1.562437637	0.740377194	0	0	0	scgc_716	1	phage	viral cluster membership	Viruses
AAA072-J02_NODE_14_length_4245_cov_15.7549	4045	AAA072	AAA072-J02	3	33.3	4.173621193	0.93615194	0	0	0	scgc_1215	1	phage	viruscope positive	Caudovirales
AAA072-J02_NODE_18_length_3663_cov_4.65022	3463	AAA072	AAA072-J02	3	100	0.701599099	0.836224585	0	0	0		0	phage	viruscope positive	Caudovirales
AAA072-J02_NODE_21_length_3621_cov_30.6506	3421	AAA072	AAA072-J02	1	100	37.1875104	0.98012456	0	0	0	scgc_2980	1	virus	viruscope positive	Uncharacterized
AAA072-J02_NODE_37_length_2240_cov_8.31487	2040	AAA072	AAA072-J02	4	75	3.815447887	0.957660055	0	0	0		0	phage	viruscope positive	Caudovirales
AAA072-J06_NODE_1_length_34783_cov_29.8002	34583	AAA072	AAA072-J06	36	52.8	5.660906039	0.908800877	0	0	0	scgc_5817	1	phage	viruscope positive	Viruses
AAA072-J06_NODE_2_length_33808_cov_16.7498	33608	AAA072	AAA072-J06	30	46.7	2.995602834	0.86826968	0	0	0	scgc_3046	1	phage	viruscope positive	Caudovirales
AAA072-J06_NODE_4_length_26032_cov_21.5973	25832	AAA072	AAA072-J06	45	28.9	1.837794331	0.63969201	0	0	0	scgc_438	1	ostreococcus virus	viral cluster membership	Viruses
AAA072-J06_NODE_20_length_2552_cov_9.24109	2352	AAA072	AAA072-J06	3	0	0.0131065	1	0	0	1	scgc_171	1	none	hits ssDNA database	Uncharacterized
AAA072-J14_NODE_2_length_19506_cov_38.4545	19306	AAA072	AAA072-J14	27	85.2	39.19938332	0.980315573	0	0	0		0	phage	viruscope positive	Caudovirales
AAA072-J14_NODE_14_length_9053_cov_10.5176	8853	AAA072	AAA072-J14	10	100	36.82090021	0.98174468	0	0	0	scgc_2262	1	phage	viruscope positive	Caudovirales
AAA072-J14_NODE_152_length_2216_cov_7.35447	2016	AAA072	AAA072-J14	3	66.7	48.93093474	0.983038904	0	0	0		0	phage	viruscope positive	Caudovirales
AAA072-J16_NODE_1_length_13881_cov_59.8088	13681	AAA072	AAA072-J16	14	35.7	3.716230008	0.945816212	0	0	0		0	phage	viruscope positive	Caudovirales
AAA072-J16_NODE_6_length_3320_cov_31.3701	3120	AAA072	AAA072-J16	3	33.3	4.308672474	0.800673046	0	0	0		0	phage	viruscope positive	Caudovirales
AAA072-J20_NODE_2_length_29480_cov_48.2201	29280	AAA072	AAA072-J20	46	73.9	63.76217459	0.973930252	0	0	0	scgc_4595	1	phage	viruscope positive	Caudovirales
AAA072-J20_NODE_74_length_2369_cov_8.41487	2169	AAA072	AAA072-J20	1	0	0.027241362	1	0	0	1	scgc_676	1	none	hits ssDNA database	Uncharacterized
AAA072-L02_NODE_3_length_21535_cov_16.0426	21335	AAA072	AAA072-L02	39	71.8	2.164252883	0.919214421	0	0	0		0	phage	viruscope positive	Caudovirales
AAA072-L06_NODE_2_length_37086_cov_39.6424	36886	AAA072	AAA072-L06	45	86.7	24.50286505	1	0	0	0	scgc_4388	1	phage	viruscope positive	Caudovirales
AAA072-L10_NODE_1_length_16752_cov_51.3692	16552	AAA072	AAA072-L10	10	50	21.29889868	1	0	0	0		0	phage	viruscope positive	Caudovirales
AAA072-L10_NODE_2_length_11497_cov_64.1234	11297	AAA072	AAA072-L10	26	30.8	31.16022834	0.956868647	0	0	0		0	phage	viruscope positive	Viruses
AAA072-L14_NODE_6_length_23883_cov_24.705	23683	AAA072	AAA072-L14	28	78.6	14.18691501	0.984108088	0	0	0	scgc_5329	1	phage	viruscope positive	Viruses
AAA072-L14_NODE_15_length_16250_cov_18.6706	16050	AAA072	AAA072-L14	12	100	0.665714164	0.851079321	0	0	0	scgc_349	1	phage	viruscope positive	Caudovirales
AAA072-L14_NODE_297_length_2588_cov_8.39834	2388	AAA072	AAA072-L14	7	42.9	1.774418513	0.835175128	0	0	0		0	phage	viruscope positive	Caudovirales
AAA072-L14_NODE_328_length_2271_cov_6.67419	2071	AAA072	AAA072-L14	3	100	0.885373321	0.852080457	0	0	0		0	phage	viruscope positive	Caudovirales
AAA072-N18_NODE_15_length_8153_cov_13.9575	7953	AAA072	AAA072-N18	11	54.5	99.21716174	0.95681557	0	0	0	scgc_2061	1	phage	viruscope positive	Caudovirales
AAA072-P04_NODE_1_length_25068_cov_23.2902	24868	AAA072	AAA072-P04	29	100	0.956323184	0.852090226	0	0	0		0	ostreococcus virus	viruscope positive	Viruses
AAA072-P06_NODE_2_length_15112_cov_12.3324	14912	AAA072	AAA072-P06	17	35.3	10.15328368	0.910626897	0	0	0		0	phage	viruscope positive	Caudovirales
AAA072-P06_NODE_3_length_7137_cov_10.2888	6937	AAA072	AAA072-P06	7	42.9	30.0575742	1	0	0	0	scgc_463	1	phage	viruscope positive	Caudovirales
AAA072-P06_NODE_6_length_3458_cov_9.4928	3258	AAA072	AAA072-P06	5	40	20.47813768	1	0	0	0	scgc_1449	1	phage	viruscope positive	Caudovirales
AAA072-P06_NODE_7_length_3014_cov_38.4167	2814	AAA072	AAA072-P06	6	0	0	0	0	0	1	scgc_5570	1	virus	hits ssDNA database	Circoviridae
AAA072-P06_NODE_8_length_2963_cov_10.9329	2763	AAA072	AAA072-P06	1	0	0.053770258	1	0	0	1		0	none	hits ssDNA database	Uncharacterized
AAA072-P06_NODE_12_length_2474_cov_5.0525	2274	AAA072	AAA072-P06	1	0	0	0	0	0	0	scgc_1339	1	none	viral cluster membership	Caudovirales
AAA072-P08_NODE_3_length_73134_cov_20.1327	72934	AAA072	AAA072-P08	107	38.3	14.26245074	0.970988833	0	0	0	scgc_2883	1	chlorella virus	viruscope positive	Caudovirales
AAA072-P08_NODE_4_length_60160_cov_29.4018	59960	AAA072	AAA072-P08	63	49.2	27.14047479	1	0	0	0	scgc_4242	1	phage	viruscope positive	Viruses
AAA072-P08_NODE_7_length_37898_cov_24.1792	37698	AAA072	AAA072-P08	44	27.3	11.81923283	0.926854679	0	0	0	scgc_768	1	phage	viruscope positive	Caudovirales
AAA072-P08_NODE_9_length_30538_cov_18.3221	30338	AAA072	AAA072-P08	30	70	16.56765978	0.987673069	0	0	0		0	tupanvirus	viruscope positive	Caudovirales
AAA072-P08_NODE_10_length_29366_cov_20.9071	29166	AAA072	AAA072-P08	29	51.7	4.397281677	0.927290774	0	0	0	scgc_852	1	chlorella virus	viruscope positive	Caudovirales
AAA072-P08_NODE_15_length_11599_cov_12.8489	11399	AAA072	AAA072-P08	16	25	21.63902207	0.675527589	0	0	0	scgc_852	1	phage	viral cluster membership	Caudovirales
AAA072-P08_NODE_16_length_10583_cov_10.8541	10383	AAA072	AAA072-P08	14	64.3	227.6225052	0.967800015	0	0	0		0	phage	viruscope positive	Caudovirales
AAA072-P08_NODE_17_length_9193_cov_13.5492	8993	AAA072	AAA072-P08	12	50	12.42187847	0.97576657	0	0	0		0	myoviridae	viruscope positive	Caudovirales
AAA072-P08_NODE_21_length_6517_cov_11.0347	6317	AAA072	AAA072-P08	11	63.6	139.977424	0.958758351	0	0	0	scgc_463	1	phage	viruscope positive	Caudovirales
AAA072-P08_NODE_24_length_6206_cov_13.4411	6006	AAA072	AAA072-P08	8	37.5	137.2608039	0.946301541	0	0	0	scgc_1821	1	phage	viruscope positive	Caudovirales
AAA072-P08_NODE_25_length_5915_cov_6.02491	5715	AAA072	AAA072-P08	6	33.3	84.50294761	0.945471219	0	0	0		0	phage	viruscope positive	Caudovirales
AAA072-P08_NODE_28_length_5693_cov_10.8732	5493	AAA072	AAA072-P08	5	0	0.875521747	1	0	0	1		0	none	hits ssDNA database	Caudovirales
AAA072-P08_NODE_29_length_5269_cov_9.80802	5069	AAA072	AAA072-P08	7	28.6	15.77148879	0.972160123	0	0	0	scgc_852	1	phage	viruscope positive	Caudovirales
AAA072-P08_NODE_31_length_4852_cov_15.6994	4652	AAA072	AAA072-P08	5	60	28.80517527	1	0	0	0	scgc_3092	1	phage	viruscope positive	Uncharacterized
AAA072-P08_NODE_32_length_4524_cov_9.8239	4324	AAA072	AAA072-P08	4	50	500.493561	0.966161707	0	0	0		0	phage	viruscope positive	Caudovirales
AAA072-P08_NODE_33_length_4469_cov_8.68532	4269	AAA072	AAA072-P08	6	50	137.7918104	0.959000528	0	0	0		0	phage	viruscope positive	Viruses
AAA072-P08_NODE_38_length_3932_cov_7.4408	3732	AAA072	AAA072-P08	6	66.7	1109.524832	0.963201228	0	0	0		0	phage	viruscope positive	Caudovirales
AAA072-P08_NODE_39_length_3740_cov_7.72022	3540	AAA072	AAA072-P08	7	57.1	2.769073951	0.874482898	0	0	0		0	phage	viruscope positive	Viruses
AAA072-P08_NODE_40_length_3733_cov_9.73464	3533	AAA072	AAA072-P08	3	100	8.408421498	0.982290645	0	0	0		0	phage	viruscope positive	Caudovirales
AAA072-P08_NODE_44_length_3368_cov_8.41564	3168	AAA072	AAA072-P08	8	62.5	8.615745984	0.958875012	0	0	0		0	phage	viruscope positive	Caudovirales
AAA072-P08_NODE_46_length_3272_cov_9.53186	3072	AAA072	AAA072-P08	7	57.1	51.82018993	0.982434749	0	0	0		0	phage	viruscope positive	Caudovirales
AAA072-P08_NODE_47_length_3235_cov_7.35189	3035	AAA072	AAA072-P08	4	75	79.12542908	0.972042605	0	0	0		0	phage	viruscope positive	Caudovirales
AAA072-P08_NODE_50_length_3201_cov_9.37762	3001	AAA072	AAA072-P08	3	100	5.441781375	0.975252451	0	0	0		0	phage	viruscope positive	Caudovirales
AAA072-P08_NODE_51_length_3198_cov_7.57906	2998	AAA072	AAA072-P08	7	71.4	72.64624144	0.974729911	0	0	0		0	phage	viruscope positive	Caudovirales
AAA072-P08_NODE_52_length_3160_cov_9.15588	2960	AAA072	AAA072-P08	3	33.3	8.854169143	0.963813141	0	0	0		0	phage	viruscope positive	Caudovirales
AAA072-P08_NODE_54_length_2824_cov_9.05164	2624	AAA072	AAA072-P08	4	25	1351.891826	0.935212628	0	0	0		0	none	viruscope positive	Viruses
AAA072-P08_NODE_55_length_2802_cov_37.3375	2602	AAA072	AAA072-P08	8	0	0	0	0	0	1		0	virus	hits ssDNA database	dsDNA viruses, no RNA stage
AAA072-P08_NODE_56_length_2770_cov_9.01694	2570	AAA072	AAA072-P08	2	50	346.7106233	0.97184298	0	0	0		0	phage	viruscope positive	Caudovirales
AAA072-P08_NODE_57_length_2762_cov_10.6727	2562	AAA072	AAA072-P08	6	50	0	0	0	0	1	scgc_3389	1	cress virus	hits ssDNA database	Circoviridae
AAA072-P08_NODE_59_length_2653_cov_8.77906	2453	AAA072	AAA072-P08	3	33.3	249.3147627	0.958943787	0	0	0		0	phage	viruscope positive	Caudovirales
AAA072-P08_NODE_60_length_2648_cov_6.91978	2448	AAA072	AAA072-P08	4	100	6.063351785	0.978068077	0	0	0		0	phage	viruscope positive	Caudovirales
AAA072-P08_NODE_61_length_2640_cov_16.2228	2440	AAA072	AAA072-P08	3	66.7	0	0	0	0	1	scgc_4484	1	cress virus	hits ssDNA database	Circoviridae
AAA072-P08_NODE_63_length_2604_cov_7.93801	2404	AAA072	AAA072-P08	2	50	91.89337085	0.965511596	0	0	0		0	phage	viruscope positive	Caudovirales
AAA072-P08_NODE_64_length_2571_cov_11.5095	2371	AAA072	AAA072-P08	3	66.7	0	0	0	0	1	scgc_180	1	cress virus	hits ssDNA database	Circoviridae
AAA072-P08_NODE_65_length_2567_cov_6.88535	2367	AAA072	AAA072-P08	3	33.3	105.8807396	0.963751581	0	0	0		0	phage	viruscope positive	Caudovirales
AAA072-P08_NODE_66_length_2563_cov_19.7827	2363	AAA072	AAA072-P08	5	20	0	0	0	0	1	scgc_2316	1	cress virus	hits ssDNA database	Circoviridae
AAA072-P08_NODE_67_length_2530_cov_8.73091	2330	AAA072	AAA072-P08	5	20	0	0	0	0	1	scgc_6345	1	cress virus	hits ssDNA database	Circoviridae
AAA072-P08_NODE_68_length_2508_cov_14.6413	2308	AAA072	AAA072-P08	3	33.3	5.242600151	0.765882528	0	0	0		0	phage	viruscope positive	Uncharacterized
AAA072-P08_NODE_70_length_2455_cov_21.1487	2255	AAA072	AAA072-P08	5	40	0	0	0	0	1	scgc_4217	1	cress virus	hits ssDNA database	Circoviridae
AAA072-P08_NODE_71_length_2421_cov_24.6412	2221	AAA072	AAA072-P08	4	50	0	0	0	0	1	scgc_4489	1	virus	hits ssDNA database	Circoviridae
AAA072-P08_NODE_72_length_2388_cov_7.9267	2188	AAA072	AAA072-P08	3	33.3	14.31579348	0.983970522	0	0	0		0	phage	viruscope positive	Uncharacterized
AAA072-P08_NODE_73_length_2350_cov_10.0562	2150	AAA072	AAA072-P08	3	33.3	3.844573444	0.777296546	0	0	0		0	phage	viruscope positive	Viruses
AAA072-P08_NODE_74_length_2346_cov_20.5155	2146	AAA072	AAA072-P08	4	0	0	0	0	0	1	scgc_772	1	virus	hits ssDNA database	Circoviridae
AAA072-P08_NODE_78_length_2276_cov_4.36065	2076	AAA072	AAA072-P08	2	100	4.175685032	0.977967949	0	0	0		0	phage	viruscope positive	Viruses
AAA072-P08_NODE_79_length_2226_cov_11.7559	2026	AAA072	AAA072-P08	3	33.3	15.58695448	0.938364948	0	0	1		0	phage	hits ssDNA database	Caudovirales
AAA072-P10_NODE_1_length_28335_cov_52.7348	28135	AAA072	AAA072-P10	19	31.6	12.23998486	0.898510865	0	0	0		0	phage	viruscope positive	Caudovirales
AAA072-P10_NODE_7_length_11883_cov_46.7716	11683	AAA072	AAA072-P10	12	33.3	9.57952213	0.828935002	0	0	0		0	phage	viruscope positive	Caudovirales
AAA072-P10_NODE_20_length_5821_cov_9.95092	5621	AAA072	AAA072-P10	10	50	21.30715156	1	0	0	0		0	phage	viruscope positive	Caudovirales
AAA072-P10_NODE_42_length_2745_cov_7.40929	2545	AAA072	AAA072-P10	2	50	31.47898797	1	0	0	0		0	phage	viruscope positive	Caudovirales
AAA071-B07_NODE_3	122347	AAA071	AAA071-B07	182	29.1	7.944238785	0.787745145	category 2 (somewhat sure)	Complete phage contigs	0		0	phage	virsorter identified	Viruses
AAA071-B07_NODE_18	24980	AAA071	AAA071-B07	32	28.1	7.197378699	0.785411383	category 2 (somewhat sure)	Complete phage contigs	0		0	phage	virsorter identified	Viruses
AAA071-B07_NODE_201	4219	AAA071	AAA071-B07	5	0	1.040674175	1	0	0	1		0	none	hits ssDNA database	Viruses
AAA071-B07_NODE_207	4174	AAA071	AAA071-B07	6	16.7	48.73121664	0.953365337	category 1 (sure)	Complete phage contigs	0		0	phage	virsorter identified	Caudovirales
AAA071-B07_NODE_250	3683	AAA071	AAA071-B07	7	0	0.135292907	1	0	0	1		0	none	hits ssDNA database	Uncharacterized
AAA071-D13_NODE_1_length_90202_cov_44.7018_ID_1	90002	AAA071	AAA071-D13	88	94.3	2.429353814	0.974010952	0	0	0	scgc_1464	1	phage	viruscope positive	Caudovirales
AAA071-D13_NODE_3_length_43320_cov_44.269_ID_5	43120	AAA071	AAA071-D13	44	47.7	3.998173434	0.905964034	0	0	0	scgc_191	1	phage	viruscope positive	Caudovirales
AAA071-D13_NODE_4_length_30791_cov_37.3572_ID_7	30591	AAA071	AAA071-D13	27	40.7	2.331773672	0.828600205	0	0	0	scgc_1339	1	phage	viruscope positive	Caudovirales
AAA071-D13_NODE_6_length_18744_cov_28.6281_ID_11	18544	AAA071	AAA071-D13	20	80	53.26648185	0.974505407	0	0	0		0	phage	viruscope positive	Caudovirales
AAA071-D13_NODE_13_length_12196_cov_41.4126_ID_25	11996	AAA071	AAA071-D13	16	37.5	4.392766087	0.864531623	0	0	0	scgc_191	1	phage	viruscope positive	Caudovirales
AAA071-D13_NODE_12_length_12159_cov_43.6819_ID_23	11959	AAA071	AAA071-D13	19	36.8	8.390600078	0.896201998	0	0	0	scgc_191	1	phage	viruscope positive	Caudovirales
AAA071-D13_NODE_17_length_10054_cov_33.3161_ID_33	9854	AAA071	AAA071-D13	14	64.3	17.3005805	0.986740979	0	0	0	scgc_5171	1	phage	viruscope positive	Caudovirales
AAA071-D13_NODE_26_length_7379_cov_43.177_ID_55	7179	AAA071	AAA071-D13	11	45.5	2.80191926	0.779955421	0	0	0	scgc_191	1	phage	viruscope positive	Caudovirales
AAA071-D13_NODE_51_length_3580_cov_23.4479_ID_103	3380	AAA071	AAA071-D13	4	25	0	0	0	0	1		0	microviridae	hits ssDNA database	Microviridae
AAA071-D13_NODE_65_length_2563_cov_43.3218_ID_135	2363	AAA071	AAA071-D13	4	25	0	0	0	0	1	scgc_2316	1	cress virus	hits ssDNA database	Circoviridae
AAA071-D14_NODE_3_length_33422_cov_42.589_ID_5	33222	AAA071	AAA071-D14	41	65.9	4.959764364	0.970428439	0	0	0	scgc_1577	1	phage	viruscope positive	Caudovirales
AAA071-D14_NODE_4_length_23516_cov_28.783_ID_7	23316	AAA071	AAA071-D14	29	31	4.962456071	0.90148305	0	0	0		0	phage	viruscope positive	Caudovirales
AAA071-D14_NODE_6_length_11126_cov_18.5086_ID_11	10926	AAA071	AAA071-D14	12	58.3	2.112533185	0.881577222	0	0	0		0	phage	viruscope positive	Caudovirales
AAA071-D14_NODE_8_length_9177_cov_32.8361_ID_15	8977	AAA071	AAA071-D14	17	23.5	50.67846812	0.94786066	0	0	0	scgc_1577	1	phage	viruscope positive	Caudovirales
AAA071-D14_NODE_11_length_2576_cov_11.4371_ID_21	2376	AAA071	AAA071-D14	5	100	2.028409658	0.920515441	0	0	0		0	phage	viruscope positive	Caudovirales
AAA071-E10_NODE_1_length_29795_cov_43.0559_ID_1	29595	AAA071	AAA071-E10	50	96	9.837461879	0.985224211	0	0	0	scgc_3927	1	phage	viruscope positive	Caudovirales
AAA071-E10_NODE_6_length_14128_cov_41.2657_ID_11	13928	AAA071	AAA071-E10	14	42.9	36.65261323	0.976109087	0	0	0		0	phage	viruscope positive	Viruses
AAA071-E10_NODE_22_length_5729_cov_44.7612_ID_43	5529	AAA071	AAA071-E10	10	70	16.24507033	0.98705481	0	0	0		0	phage	viruscope positive	Caudovirales
AAA071-E11_NODE_7	14736	AAA071	AAA071-E11	15	26.7	19.17293769	0.945386607	0	0	0		0	phycodnavirus	viruscope positive	Viruses
AAA071-E11_NODE_156	2511	AAA071	AAA071-E11	3	0	1.145712495	0.530926711	0	0	1		0	none	hits ssDNA database	Viruses
AAA071-E16_NODE_224	2114	AAA071	AAA071-E16	3	33.3	15.61129823	0.938413265	0	0	0		0	ostreococcus virus	viruscope positive	Caudovirales
AAA071-F15_NODE_2	48217	AAA071	AAA071-F15	36	30.6	2.088801462	0.863288168	0	0	0	scgc_5990	1	megavirus	viruscope positive	Viruses
AAA071-F15_NODE_10	33139	AAA071	AAA071-F15	38	76.3	11.01170822	0.977920854	category 2 (somewhat sure)	Complete phage contigs	0		0	phage	virsorter identified	Caudovirales
AAA071-F15_NODE_15	24520	AAA071	AAA071-F15	17	29.4	11.24613647	0.944166718	0	0	0	scgc_3761	1	mimivirus	viruscope positive	Viruses
AAA071-F15_NODE_19	18671	AAA071	AAA071-F15	33	45.5	1.649985797	0.788405877	category 2 (somewhat sure)	Complete phage contigs	0	scgc_614	1	phage	virsorter identified	Caudovirales
AAA071-F15_NODE_23	16371	AAA071	AAA071-F15	7	28.6	1.089198954	0.642363438	0	0	0	scgc_5990	1	chlorella virus	viral cluster membership	Viruses
AAA071-F15_NODE_42	8559	AAA071	AAA071-F15	5	40	7.752693556	0.951347341	0	0	0		0	tupanvirus	viruscope positive	Phycodnaviridae
AAA071-F15_NODE_45	6719	AAA071	AAA071-F15	10	10	0.362451368	0.924800222	0	0	0	scgc_2878	1	pithovirus	viral cluster membership	Marseillevirus
AAA071-F15_NODE_49	5919	AAA071	AAA071-F15	6	83.3	0.528025296	0.729150415	category 2 (somewhat sure)	Complete phage contigs	0	scgc_614	1	phage	virsorter identified	Caudovirales
AAA071-F15_NODE_61	3377	AAA071	AAA071-F15	5	100	6.415534735	0.982023233	0	0	0	scgc_4896	1	phage	viruscope positive	Caudovirales
AAA071-F15_NODE_63	3349	AAA071	AAA071-F15	6	33.3	1.557999912	0.784636321	0	0	0	scgc_3206	1	phage	viruscope positive	Caudovirales
AAA071-F15_NODE_66	2824	AAA071	AAA071-F15	4	0	0.024313508	1	0	0	1		0	none	hits ssDNA database	Uncharacterized
AAA071-F15_NODE_71	2620	AAA071	AAA071-F15	5	20	16.40039177	0.780190522	0	0	0		0	phage	viruscope positive	Phycodnaviridae
AAA071-F15_NODE_76	2236	AAA071	AAA071-F15	4	100	3.915506533	0.963244511	0	0	0		0	phage	viruscope positive	Caudovirales
AAA071-G02_NODE_1_length_42217_cov_44.4001_ID_1	42017	AAA071	AAA071-G02	57	36.8	42.26565388	0.974635176	0	0	0		0	phage	viruscope positive	Viruses
AAA071-G02_NODE_3_length_34371_cov_41.0511_ID_5	34171	AAA071	AAA071-G02	37	86.5	0.906200972	0.840372855	0	0	0	scgc_443	1	phage	viruscope positive	Viruses
AAA071-G02_NODE_6_length_18180_cov_45.0361_ID_11	17980	AAA071	AAA071-G02	21	76.2	1.644670706	0.911721155	0	0	0		0	phage	viruscope positive	Caudovirales
AAA071-G02_NODE_12_length_11225_cov_44.7054_ID_23	11025	AAA071	AAA071-G02	13	38.5	25.22273184	1	0	0	0		0	phage	viruscope positive	Viruses
AAA071-G02_NODE_22_length_4976_cov_44.8587_ID_43	4776	AAA071	AAA071-G02	8	75	0.948704945	0.801365341	0	0	0		0	phage	viruscope positive	Caudovirales
AAA071-G02_NODE_34_length_3346_cov_20.1124_ID_67	3146	AAA071	AAA071-G02	2	100	2.36113114	0.972678888	0	0	0		0	phage	viruscope positive	Viruses
AAA071-G02_NODE_41_length_2785_cov_8.69341_ID_81	2585	AAA071	AAA071-G02	3	100	0.140523303	0.767047469	0	0	0	scgc_443	1	phage	viral cluster membership	Viruses
AAA071-G02_NODE_46_length_2523_cov_19.1584_ID_91	2323	AAA071	AAA071-G02	2	100	2.393297797	0.973966876	0	0	0		0	phage	viruscope positive	Viruses
AAA071-G02_NODE_47_length_2378_cov_11.505_ID_93	2178	AAA071	AAA071-G02	3	100	3.949019473	0.963069248	0	0	0		0	phage	viruscope positive	Caudovirales
AAA071-L10_NODE_41	3681	AAA071	AAA071-L10	3	33.3	27.49452523	0.975708762	0	0	0		0	mimivirus	viruscope positive	Caudovirales
AAA071-L10_NODE_55	2805	AAA071	AAA071-L10	4	75	25.86349408	1	0	0	0		0	phycodnavirus	viruscope positive	Caudovirales
AAA071-N13_NODE_1	73215	AAA071	AAA071-N13	115	91.3	3.441885926	0.966745316	category 2 (somewhat sure)	Complete phage contigs	0	scgc_245	1	phage	virsorter identified	Caudovirales
AAA071-N13_NODE_5	31458	AAA071	AAA071-N13	31	38.7	2.359476653	0.81627717	0	0	0	scgc_191	1	phage	viruscope positive	Caudovirales
AAA071-N13_NODE_8	27714	AAA071	AAA071-N13	35	65.7	31.06460976	1	category 2 (somewhat sure)	Complete phage contigs	0		0	phage	virsorter identified	Viruses
AAA071-N13_NODE_14	18268	AAA071	AAA071-N13	19	63.2	14.92550498	0.988215477	0	0	0	scgc_1577	1	phage	viruscope positive	Caudovirales
AAA071-N13_NODE_16	17439	AAA071	AAA071-N13	26	46.2	40.92889616	0.975613258	0	0	0	scgc_463	1	phage	viruscope positive	Caudovirales
AAA071-N13_NODE_17	15046	AAA071	AAA071-N13	27	33.3	8.782720513	0.895519514	0	0	0	scgc_191	1	phage	viruscope positive	Caudovirales
AAA071-N13_NODE_22	11465	AAA071	AAA071-N13	7	42.9	1.497511753	0.732499667	category 2 (somewhat sure)	Complete phage contigs	0		0	phage	virsorter identified	Caudovirales
AAA071-N13_NODE_23	10986	AAA071	AAA071-N13	22	45.5	33.21485345	0.979524282	category 2 (somewhat sure)	Prophages	0		0	phage	virsorter identified	Caudovirales
AAA071-N13_NODE_24	10810	AAA071	AAA071-N13	16	68.8	17.31684632	0.983762187	category 2 (somewhat sure)	Prophages	0	scgc_1577	1	phage	virsorter identified	Caudovirales
AAA071-N13_NODE_26	10348	AAA071	AAA071-N13	20	95	4.197845849	0.978888704	category 2 (somewhat sure)	Complete phage contigs	0		0	phage	virsorter identified	Viruses
AAA071-N13_NODE_28	9877	AAA071	AAA071-N13	15	80	1.753737644	0.938259325	category 2 (somewhat sure)	Prophages	0	scgc_191	1	phage	virsorter identified	Caudovirales
AAA071-N13_NODE_30	9079	AAA071	AAA071-N13	18	50	4.566418892	0.885023007	0	0	0		0	phage	viruscope positive	Viruses
AAA071-N13_NODE_31	8744	AAA071	AAA071-N13	9	66.7	4.617724577	0.9506675	0	0	0	scgc_191	1	phage	viruscope positive	Caudovirales
AAA071-N13_NODE_34	8323	AAA071	AAA071-N13	10	50	2.207812668	0.860385272	0	0	0		0	phage	viruscope positive	Viruses
AAA071-N13_NODE_36	8143	AAA071	AAA071-N13	14	42.9	1.870599115	0.760573024	0	0	0		0	phage	viruscope positive	Viruses
AAA071-N13_NODE_37	8142	AAA071	AAA071-N13	13	30.8	10.23026602	0.830728901	0	0	0	scgc_1577	1	phage	viruscope positive	Caudovirales
AAA071-N13_NODE_38	7649	AAA071	AAA071-N13	17	11.8	4.726383176	0.510698362	0	0	0	scgc_191	1	phage	viral cluster membership	Caudovirales
AAA071-N13_NODE_42	6628	AAA071	AAA071-N13	9	100	2.674162728	0.982446967	category 1 (sure)	Complete phage contigs	0	scgc_677	1	phage	virsorter identified	Caudovirales
AAA071-N13_NODE_44	6539	AAA071	AAA071-N13	8	37.5	7.862586291	0.753635363	0	0	0		0	phage	viruscope positive	Caudovirales
AAA071-N13_NODE_45	6449	AAA071	AAA071-N13	8	50	12.48841307	0.942659529	0	0	0		0	phage	viruscope positive	Viruses
AAA071-N13_NODE_47	6126	AAA071	AAA071-N13	8	75	1.990038016	0.91205535	0	0	0	scgc_3063	1	phage	viruscope positive	Caudovirales
AAA071-N13_NODE_50	5498	AAA071	AAA071-N13	8	50	1.420042875	0.774425664	category 2 (somewhat sure)	Complete phage contigs	0		0	phage	virsorter identified	Caudovirales
AAA071-N13_NODE_51	5398	AAA071	AAA071-N13	11	100	13.80330166	0.981124477	category 2 (somewhat sure)	Complete phage contigs	0		0	phage	virsorter identified	Caudovirales
AAA071-N13_NODE_56	5165	AAA071	AAA071-N13	7	57.1	2.449097881	0.871322008	0	0	0		0	phage	viruscope positive	Caudovirales
AAA071-N13_NODE_58	4858	AAA071	AAA071-N13	5	60	3.061824116	0.901924428	0	0	0		0	phage	viruscope positive	Caudovirales
AAA071-N13_NODE_63	4327	AAA071	AAA071-N13	9	55.6	0.559210683	0.619744192	category 1 (sure)	Complete phage contigs	1	scgc_2353	1	microvirus	virsorter identified	Microviridae
AAA071-N13_NODE_65	4278	AAA071	AAA071-N13	8	50	0.199718101	0.707546372	category 1 (sure)	Complete phage contigs	1	scgc_6015	1	microviridae	virsorter identified	Microviridae
AAA071-N13_NODE_66	4201	AAA071	AAA071-N13	5	80	26.15825874	1	0	0	0		0	phage	viruscope positive	Caudovirales
AAA071-N13_NODE_70	4062	AAA071	AAA071-N13	4	50	8.266592701	0.918795621	0	0	0		0	phage	viruscope positive	Viruses
AAA071-N13_NODE_72	3993	AAA071	AAA071-N13	6	33.3	4.19408012	0.799649559	0	0	0		0	phage	viruscope positive	Caudovirales
AAA071-N13_NODE_78	3598	AAA071	AAA071-N13	7	100	2.106015578	0.95611353	category 2 (somewhat sure)	Complete phage contigs	0		0	phage	virsorter identified	Caudovirales
AAA071-N13_NODE_79	3572	AAA071	AAA071-N13	4	50	3.035715135	0.946479654	0	0	0	scgc_191	1	phage	viruscope positive	Caudovirales
AAA071-N13_NODE_84	3252	AAA071	AAA071-N13	4	75	6.078376986	0.96605334	0	0	0	scgc_191	1	phage	viruscope positive	Caudovirales
AAA071-N13_NODE_87	3199	AAA071	AAA071-N13	4	75	0	0	0	0	1	scgc_159	1	virus	hits ssDNA database	Viruses
AAA071-N13_NODE_89	3155	AAA071	AAA071-N13	6	16.7	2.080783936	0.656365554	0	0	1		0	phage	hits ssDNA database	Caudovirales
AAA071-N13_NODE_90	3132	AAA071	AAA071-N13	6	16.7	0.991592806	0.607189542	0	0	1	scgc_191	1	phage	hits ssDNA database	Caudovirales
AAA071-N13_NODE_91	3012	AAA071	AAA071-N13	8	12.5	0.516194476	0.838476389	0	0	0	scgc_191	1	phage	viral cluster membership	Caudovirales
AAA071-N13_NODE_93	2973	AAA071	AAA071-N13	3	100	4.242287938	0.977686636	0	0	0	scgc_5108	1	phage	viruscope positive	Caudovirales
AAA071-N13_NODE_94	2766	AAA071	AAA071-N13	4	25	1.295230625	0.737279783	0	0	0	scgc_191	1	phage	viral cluster membership	Caudovirales
AAA071-N13_NODE_97	2735	AAA071	AAA071-N13	5	80	25.85164639	1	0	0	0		0	phage	viruscope positive	Caudovirales
AAA071-N13_NODE_100	2689	AAA071	AAA071-N13	2	100	1.676226996	0.939683885	0	0	0	scgc_245	1	phage	viruscope positive	Caudovirales
AAA071-N13_NODE_104	2600	AAA071	AAA071-N13	2	0	19.5723739	1	0	0	0	scgc_191	1	none	viral cluster membership	Caudovirales
AAA071-N13_NODE_108	2537	AAA071	AAA071-N13	3	66.7	2.498600923	0.889826245	0	0	0		0	phage	viruscope positive	Viruses
AAA071-N13_NODE_110	2519	AAA071	AAA071-N13	9	100	5.363857569	0.975135749	category 2 (somewhat sure)	Complete phage contigs	0		0	phage	virsorter identified	Caudovirales
AAA071-N13_NODE_107	2443	AAA071	AAA071-N13	5	80	1.659414136	0.906912772	0	0	0		0	phage	viruscope positive	Caudovirales
AAA071-N13_NODE_116	2436	AAA071	AAA071-N13	5	80	1.780734733	0.947101292	0	0	0	scgc_2877	1	phage	viruscope positive	Caudovirales
AAA071-N13_NODE_117	2431	AAA071	AAA071-N13	6	50	19.7499011	1	0	0	0		0	phage	viruscope positive	Viruses
AAA071-N13_NODE_124	2363	AAA071	AAA071-N13	4	100	40.75699727	0.978168954	0	0	0		0	phage	viruscope positive	Uncharacterized
AAA071-N13_NODE_130	2323	AAA071	AAA071-N13	4	25	0	0	0	0	1	scgc_2316	1	cress virus	hits ssDNA database	Circoviridae
AAA071-N13_NODE_136	2253	AAA071	AAA071-N13	10	50	62.93194404	0.973755419	0	0	0		0	phage	viruscope positive	Caudovirales
AAA071-N13_NODE_137	2229	AAA071	AAA071-N13	4	50	0	0	0	0	1	scgc_1338	1	cress virus	hits ssDNA database	Circoviridae
AAA071-N13_NODE_138	2221	AAA071	AAA071-N13	3	100	3.441296509	0.967843829	0	0	0	scgc_5108	1	phage	viruscope positive	Caudovirales
AAA071-N13_NODE_139	2217	AAA071	AAA071-N13	3	66.7	2.198053551	0.883625812	0	0	0		0	phage	viruscope positive	Caudovirales
AAA071-N13_NODE_152	2033	AAA071	AAA071-N13	4	25	0.352443708	0.902757054	0	0	0	scgc_191	1	phage	viral cluster membership	Caudovirales
AAA071-N13_NODE_153	2029	AAA071	AAA071-N13	4	25	22.51558802	0.898722191	0	0	0	scgc_191	1	phage	viruscope positive	Caudovirales
AAA071-A02_NODE_2_length_36643_cov_41.9272	36443	AAA071	AAA071-A02	56	41.1	2.350995094	0.824361743	0	0	0		0	chlorella virus	viruscope positive	Caudovirales
AAA071-A02_NODE_5_length_9530_cov_28.0331	9330	AAA071	AAA071-A02	9	88.9	0.979702436	0.844290478	0	0	0		0	phage	viruscope positive	Caudovirales
AAA071-A02_NODE_9_length_2576_cov_6.23324	2376	AAA071	AAA071-A02	7	42.9	4.629828704	0.86459555	0	0	0		0	phage	viruscope positive	Caudovirales
AAA071-A05_NODE_1_length_26734_cov_26.3829	26534	AAA071	AAA071-A05	39	17.9	36.74499869	0.97775723	0	0	0		0	phage	viruscope positive	Viruses
AAA071-A08_NODE_1_length_48634_cov_34.3619	48434	AAA071	AAA071-A08	60	26.7	32.78270365	0.979828047	0	0	0	scgc_4322	1	phage	viruscope positive	Viruses
AAA071-A08_NODE_3_length_23060_cov_41.7691	22860	AAA071	AAA071-A08	36	41.7	16.55593853	0.977259644	0	0	0	scgc_4010	1	phage	viruscope positive	Caudovirales
AAA071-A08_NODE_6_length_7616_cov_15.1258	7416	AAA071	AAA071-A08	9	66.7	25.86845162	1	0	0	0		0	phage	viruscope positive	Caudovirales
AAA071-A09_NODE_1_length_10783_cov_17.2946	10583	AAA071	AAA071-A09	17	29.4	128.8514615	0.915501862	0	0	0	scgc_6078	1	phage	viruscope positive	Caudovirales
AAA071-A10_NODE_4_length_6995_cov_17.8072	6795	AAA071	AAA071-A10	12	91.7	13.37200768	0.982905672	0	0	0	scgc_1382	1	phage	viruscope positive	Caudovirales
AAA071-A10_NODE_11_length_4513_cov_6.98362	4313	AAA071	AAA071-A10	4	0	0.034695553	1	0	0	1	scgc_1726	1	none	hits ssDNA database	Ampullaviridae
AAA071-A10_NODE_18_length_2761_cov_9.2051	2561	AAA071	AAA071-A10	7	42.9	3.310711597	0.842784742	0	0	0		0	phage	viruscope positive	Caudovirales
AAA071-A15_NODE_5_length_4659_cov_47.5361	4459	AAA071	AAA071-A15	7	28.6	4.19408012	0.862397326	0	0	1	scgc_2588	1	microviridae	hits ssDNA database	Viruses
AAA071-A16_NODE_2_length_24955_cov_31.6599	24755	AAA071	AAA071-A16	23	43.5	26.22102432	1	0	0	0	scgc_3	1	phage	viruscope positive	Caudovirales
AAA071-A16_NODE_3_length_20148_cov_29.9007	19948	AAA071	AAA071-A16	12	33.3	26.00811753	1	0	0	0	scgc_3981	1	phage	viruscope positive	Caudovirales
AAA071-A16_NODE_4_length_12142_cov_25.8068	11942	AAA071	AAA071-A16	8	37.5	4.864366898	0.887056533	0	0	0		0	phage	viruscope positive	Caudovirales
AAA071-A16_NODE_5_length_10421_cov_25.7914	10221	AAA071	AAA071-A16	3	66.7	61.41331605	0.974589247	0	0	0		0	phage	viruscope positive	Viruses
AAA071-A16_NODE_7_length_8940_cov_23.5842	8740	AAA071	AAA071-A16	18	5.6	41.11773087	0.959743523	0	0	0		0	phage	viruscope positive	Caudovirales
AAA071-A16_NODE_8_length_8691_cov_10.0198	8491	AAA071	AAA071-A16	14	28.6	4.487538138	0.864626587	0	0	0	scgc_4005	1	phage	viruscope positive	Viruses
AAA071-A16_NODE_10_length_4686_cov_29.6431	4486	AAA071	AAA071-A16	6	50	37.87381442	0.980124087	0	0	0		0	phage	viruscope positive	Caudovirales
AAA071-A16_NODE_11_length_3162_cov_11.5311	2962	AAA071	AAA071-A16	6	50	8.164559557	0.91699789	0	0	0		0	phage	viruscope positive	Caudovirales
AAA071-A17_NODE_1_length_27934_cov_46.1216	27734	AAA071	AAA071-A17	64	23.4	2.835578776	0.789554254	0	0	0	scgc_191	1	phage	viruscope positive	Caudovirales
AAA071-A17_NODE_4_length_25563_cov_28.2827	25363	AAA071	AAA071-A17	28	35.7	4.210132619	0.856481481	0	0	0	scgc_191	1	phage	viruscope positive	Caudovirales
AAA071-A17_NODE_7_length_13724_cov_18.5924	13524	AAA071	AAA071-A17	14	64.3	2.116243724	0.910028215	0	0	0	scgc_191	1	phage	viruscope positive	Caudovirales
AAA071-A17_NODE_8_length_12492_cov_24.1638	12292	AAA071	AAA071-A17	19	42.1	6.784429332	0.889565459	0	0	0	scgc_191	1	phage	viruscope positive	Caudovirales
AAA071-A17_NODE_9_length_9734_cov_11.3758	9534	AAA071	AAA071-A17	17	29.4	2.447609067	0.783051009	0	0	0	scgc_1457	1	phage	viruscope positive	Viruses
AAA071-A17_NODE_11_length_8320_cov_10.1365	8120	AAA071	AAA071-A17	12	41.7	11.16588746	0.944987364	0	0	0		0	phage	viruscope positive	Viruses
AAA071-A17_NODE_13_length_7773_cov_18.376	7573	AAA071	AAA071-A17	10	70	3.081483866	0.901999047	0	0	0		0	phage	viruscope positive	Caudovirales
AAA071-A17_NODE_14_length_6206_cov_26.333	6006	AAA071	AAA071-A17	7	57.1	2.249456506	0.868516638	0	0	0	scgc_191	1	phage	viruscope positive	Caudovirales
AAA071-A17_NODE_15_length_5941_cov_38.2738	5741	AAA071	AAA071-A17	8	12.5	0.822368651	0.767642417	0	0	0	scgc_191	1	phage	viral cluster membership	Caudovirales
AAA071-A17_NODE_17_length_5298_cov_21.3149	5098	AAA071	AAA071-A17	6	50	5.480085457	0.884343425	0	0	0		0	phage	viruscope positive	Caudovirales
AAA071-A17_NODE_18_length_4753_cov_12.1886	4553	AAA071	AAA071-A17	5	60	3.601786363	0.951414218	0	0	0	scgc_191	1	phage	viruscope positive	Caudovirales
AAA071-A17_NODE_19_length_4342_cov_12.233	4142	AAA071	AAA071-A17	8	50	4.133733644	0.827303935	0	0	0	scgc_191	1	phage	viruscope positive	Caudovirales
AAA071-A17_NODE_22_length_3688_cov_11.8494	3488	AAA071	AAA071-A17	6	83.3	1.796252496	0.936651574	0	0	0		0	phage	viruscope positive	Viruses
AAA071-A17_NODE_23_length_3353_cov_9.21649	3153	AAA071	AAA071-A17	7	42.9	4.584774453	0.933322903	0	0	0		0	phage	viruscope positive	Viruses
AAA071-A17_NODE_25_length_3023_cov_7.04616	2823	AAA071	AAA071-A17	6	16.7	1.551751635	0.609076058	0	0	1		0	phage	hits ssDNA database	Caudovirales
AAA071-A17_NODE_26_length_2951_cov_7.3674	2751	AAA071	AAA071-A17	4	25	2.670144176	0.766161788	0	0	1		0	phage	hits ssDNA database	Caudovirales
AAA071-A17_NODE_27_length_2828_cov_41.8565	2628	AAA071	AAA071-A17	6	33.3	5.235747079	0.889079532	0	0	0	scgc_191	1	phage	viruscope positive	Caudovirales
AAA071-A17_NODE_28_length_2806_cov_10.0887	2606	AAA071	AAA071-A17	3	33.3	4.975509895	0.776460109	0	0	0		0	micromonas virus	viruscope positive	Viruses
AAA071-A17_NODE_29_length_2651_cov_8.0027	2451	AAA071	AAA071-A17	2	100	3.463085764	0.967457792	0	0	0		0	phage	viruscope positive	Caudovirales
AAA071-A17_NODE_31_length_2494_cov_11.7987	2294	AAA071	AAA071-A17	2	50	0	0	0	0	1		0	microviridae	hits ssDNA database	Microviridae
AAA071-A17_NODE_33_length_2339_cov_9.19571	2139	AAA071	AAA071-A17	3	66.7	1.398026707	0.810533301	0	0	0		0	phage	viruscope positive	Viruses
AAA071-A17_NODE_34_length_2284_cov_45.93	2084	AAA071	AAA071-A17	3	66.7	0	0	0	0	1		0	virus	hits ssDNA database	Uncharacterized
AAA071-A19_NODE_1_length_34852_cov_42.4867	34652	AAA071	AAA071-A19	54	87	37.83144998	0.981236291	0	0	0	scgc_4405	1	phage	viruscope positive	Viruses
AAA071-A19_NODE_3_length_2983_cov_6.82001	2783	AAA071	AAA071-A19	4	100	450.1645996	0.964587557	0	0	0	scgc_4982	1	phage	viruscope positive	Uncharacterized
AAA071-B06_NODE_7_length_3089_cov_50.2933	2889	AAA071	AAA071-B06	1	0	0	0	0	0	0	scgc_123	1	none	viral cluster membership	Uncharacterized
AAA071-B06_NODE_8_length_2929_cov_50.3566	2729	AAA071	AAA071-B06	1	0	0	0	0	0	0	scgc_123	1	none	viral cluster membership	Uncharacterized
AAA071-B10_NODE_1_length_42240_cov_43.0455	42040	AAA071	AAA071-B10	53	11.3	18.47524698	0.548360299	0	0	0	scgc_2433	1	phage	viral cluster membership	Viruses
AAA071-B10_NODE_2_length_8844_cov_39.9967	8644	AAA071	AAA071-B10	9	22.2	192.9276855	0.935845104	0	0	0	scgc_2433	1	phage	viruscope positive	Viruses
AAA071-B14_NODE_5_length_12173_cov_37.8166	11973	AAA071	AAA071-B14	30	36.7	24.06729521	1	0	0	0		0	phage	viruscope positive	Caudovirales
AAA071-B22_NODE_4_length_20607_cov_31.3258	20407	AAA071	AAA071-B22	19	63.2	27.47325512	1	0	0	0		0	phage	viruscope positive	Caudovirales
AAA071-B22_NODE_23_length_2481_cov_26.4365	2281	AAA071	AAA071-B22	2	50	0	0	0	0	1	scgc_108	1	cress virus	hits ssDNA database	Circoviridae
AAA071-C04_NODE_30_length_6908_cov_14.3019	6708	AAA071	AAA071-C04	5	60	3.625048589	0.921662159	0	0	0		0	phage	viruscope positive	Caudovirales
AAA071-C04_NODE_35_length_6325_cov_16.5941	6125	AAA071	AAA071-C04	6	33.3	13.12591741	0.972008452	0	0	0		0	phage	viruscope positive	Viruses
AAA071-C04_NODE_53_length_2754_cov_11.0193	2554	AAA071	AAA071-C04	1	100	1.398026707	0.90505993	0	0	0		0	mimivirus	viruscope positive	Mimiviridae
AAA071-C06_NODE_1_length_17664_cov_44.7251	17464	AAA071	AAA071-C06	33	36.4	44.60009114	0.973983145	0	0	0	scgc_6119	1	phage	viruscope positive	Viruses
AAA071-C06_NODE_6_length_4626_cov_47.5358	4426	AAA071	AAA071-C06	6	66.7	62.63159647	0.973739718	0	0	0	scgc_1949	1	phage	viruscope positive	Caudovirales
AAA071-C07_NODE_2_length_18963_cov_31.4567	18763	AAA071	AAA071-C07	21	66.7	16.36287562	0.987928751	0	0	0	scgc_6173	1	phage	viruscope positive	Caudovirales
AAA071-C07_NODE_3_length_14194_cov_46.0142	13994	AAA071	AAA071-C07	28	32.1	30.57396244	0.978008201	0	0	0		0	phage	viruscope positive	Viruses
AAA071-C15_NODE_8_length_14545_cov_11.6945	14345	AAA071	AAA071-C15	17	41.2	2.749114223	0.818724693	0	0	0	scgc_191	1	phage	viruscope positive	Caudovirales
AAA071-C15_NODE_43_length_2399_cov_9.27645	2199	AAA071	AAA071-C15	2	100	4.681271246	0.975937504	0	0	0	scgc_191	1	phage	viruscope positive	Caudovirales
AAA071-C15_NODE_44_length_2364_cov_7.47423	2164	AAA071	AAA071-C15	2	50	5.981537112	0.977466805	0	0	0	scgc_191	1	myoviridae	viruscope positive	Caudovirales
AAA071-C17_NODE_51_length_2958_cov_23.8112	2758	AAA071	AAA071-C17	3	33.3	12.58224036	0.929501006	0	0	0		0	bathycoccus virus	viruscope positive	Viruses
AAA071-C18_NODE_9_length_14643_cov_18.3667	14443	AAA071	AAA071-C18	17	58.8	1.58779621	0.817035473	0	0	0		0	phage	viruscope positive	Caudovirales
AAA071-C22_NODE_1_length_77662_cov_37.8796	77462	AAA071	AAA071-C22	82	47.6	4.267441918	0.899915984	0	0	0		0	phage	viruscope positive	Viruses
AAA071-D10_NODE_1_length_69684_cov_39.2061	69484	AAA071	AAA071-D10	112	35.7	1.956249385	0.763514418	0	0	0		0	ostreococcus virus	viruscope positive	Viruses
AAA071-D10_NODE_3_length_19689_cov_43.9303	19489	AAA071	AAA071-D10	14	28.6	61.35984314	0.958066802	0	0	0		0	phage	viruscope positive	Caudovirales
AAA071-D10_NODE_5_length_14241_cov_38.0677	14041	AAA071	AAA071-D10	34	8.8	35.001434	0.964914889	0	0	0		0	phage	viruscope positive	Viruses
AAA071-D10_NODE_6_length_12056_cov_28.1921	11856	AAA071	AAA071-D10	23	4.3	33.18238732	0.977270351	0	0	0		0	phage	viruscope positive	Viruses
AAA071-D10_NODE_8_length_10018_cov_24.854	9818	AAA071	AAA071-D10	9	33.3	2.796053414	0.762248318	0	0	0		0	virus	viruscope positive	dsDNA viruses, no RNA stage
AAA071-D10_NODE_11_length_6930_cov_44.238	6730	AAA071	AAA071-D10	10	60	1.990410905	0.867776943	0	0	0		0	phage	viruscope positive	Viruses
AAA071-D10_NODE_21_length_2963_cov_11.0856	2763	AAA071	AAA071-D10	3	33.3	39.14474779	0.964496903	0	0	0		0	phage	viruscope positive	dsDNA viruses, no RNA stage
AAA071-D18_NODE_1_length_91952_cov_34.1753	91752	AAA071	AAA071-D18	147	47.6	3.385213798	0.863537672	0	0	0		0	phage	viruscope positive	Caudovirales
AAA071-D18_NODE_2_length_37618_cov_42.0894	37418	AAA071	AAA071-D18	56	76.8	33.46720199	1	0	0	0	scgc_5777	1	phage	viruscope positive	Caudovirales
AAA071-D18_NODE_14_length_4052_cov_48.9405	3852	AAA071	AAA071-D18	5	20	0	0	0	0	1	scgc_2055	1	microvirus	hits ssDNA database	Microviridae
AAA071-D18_NODE_15_length_3467_cov_24.9509	3267	AAA071	AAA071-D18	9	22.2	124.3078747	0.91538924	0	0	0		0	phage	viruscope positive	Viruses
AAA071-D20_NODE_1_length_17549_cov_46.274	17349	AAA071	AAA071-D20	18	83.3	18.58182891	0.985228328	0	0	0	scgc_2262	1	phage	viruscope positive	Caudovirales
AAA071-D20_NODE_5_length_3739_cov_40.3482	3539	AAA071	AAA071-D20	5	100	22.36842731	1	0	0	0		0	phage	viruscope positive	Caudovirales
AAA071-D21_NODE_1_length_30598_cov_43.9241	30398	AAA071	AAA071-D21	48	93.8	32.03756581	1	0	0	0		0	phage	viruscope positive	Caudovirales
AAA071-D21_NODE_2_length_20191_cov_46.0767	19991	AAA071	AAA071-D21	13	46.2	36.71042157	0.98120819	0	0	0	scgc_6360	1	phage	viruscope positive	Caudovirales
AAA071-D21_NODE_3_length_15595_cov_37.7813	15395	AAA071	AAA071-D21	18	38.9	35.12736993	0.982976846	0	0	0		0	phage	viruscope positive	Caudovirales
AAA071-D23_NODE_1_length_48225_cov_33.3805	48025	AAA071	AAA071-D23	60	16.7	35.09904436	0.977057604	0	0	0		0	phage	viruscope positive	Viruses
AAA071-D23_NODE_3_length_9909_cov_11.6731	9709	AAA071	AAA071-D23	22	63.6	24.3780907	1	0	0	0		0	phage	viruscope positive	Viruses
AAA071-E02_NODE_4_length_19421_cov_10.8945	19221	AAA071	AAA071-E02	31	48.4	2.787787588	0.864832548	0	0	0	scgc_2657	1	phage	viruscope positive	Viruses
AAA071-E02_NODE_5_length_13778_cov_16.6986	13578	AAA071	AAA071-E02	17	17.6	33.08663206	0.978640252	0	0	0		0	phage	viruscope positive	Viruses
AAA071-E02_NODE_6_length_8435_cov_14.5147	8235	AAA071	AAA071-E02	14	92.9	27.72417153	1	0	0	0		0	phage	viruscope positive	Caudovirales
AAA071-E02_NODE_8_length_4558_cov_46.7864	4358	AAA071	AAA071-E02	9	33.3	0.279605341	0.683542119	0	0	1	scgc_2729	1	microviridae	hits ssDNA database	Microviridae
AAA071-E02_NODE_10_length_4158_cov_50.34	3958	AAA071	AAA071-E02	5	20	0	0	0	0	1	scgc_3990	1	microviridae	hits ssDNA database	Microviridae
AAA071-E02_NODE_11_length_4092_cov_47.1897	3892	AAA071	AAA071-E02	6	66.7	0	0	0	0	1		0	microviridae	hits ssDNA database	Microviridae
AAA071-E02_NODE_12_length_3629_cov_16.4474	3429	AAA071	AAA071-E02	9	44.4	32.83919371	0.978054344	0	0	0		0	phage	viruscope positive	Caudovirales
AAA071-E02_NODE_13_length_3530_cov_11.3614	3330	AAA071	AAA071-E02	8	12.5	2.640717113	0.800566828	0	0	0		0	phaeocystis virus	viruscope positive	Uncharacterized
AAA071-E02_NODE_14_length_3386_cov_5.59802	3186	AAA071	AAA071-E02	4	100	23.1078281	1	0	0	0		0	phage	viruscope positive	Caudovirales
AAA071-E02_NODE_18_length_2712_cov_6.92811	2512	AAA071	AAA071-E02	3	100	2.893307445	0.979169991	0	0	0		0	phage	viruscope positive	Caudovirales
AAA071-E05_NODE_1_length_34632_cov_34.0709	34432	AAA071	AAA071-E05	40	42.5	32.28098955	0.982282825	0	0	0	scgc_463	1	phage	viruscope positive	Caudovirales
AAA071-E05_NODE_3_length_7439_cov_10.0421	7239	AAA071	AAA071-E05	5	40	13.7969193	0.977017955	0	0	0		0	virus	viruscope positive	Caudovirales
AAA071-E05_NODE_4_length_4175_cov_48.1063	3975	AAA071	AAA071-E05	6	33.3	0	0	0	0	1		0	microviridae	hits ssDNA database	Microviridae
AAA071-E07_NODE_3_length_4136_cov_7.54276	3936	AAA071	AAA071-E07	6	33.3	28.31004081	1	0	0	0	scgc_463	1	phage	viruscope positive	Caudovirales
AAA071-E09_NODE_32_length_4613_cov_12.5061	4413	AAA071	AAA071-E09	4	25	4.19408012	0.900036956	0	0	0		0	phycodnavirus	viruscope positive	Viruses
AAA071-E13_NODE_1_length_32483_cov_47.1209	32283	AAA071	AAA071-E13	32	87.5	27.3101384	1	0	0	0		0	phage	viruscope positive	Caudovirales
AAA071-E14_NODE_1_length_40924_cov_44.5489	40724	AAA071	AAA071-E14	57	56.1	5.621096283	0.935234144	0	0	0	scgc_1577	1	phage	viruscope positive	Caudovirales
AAA071-E14_NODE_11_length_3060_cov_46.1945	2860	AAA071	AAA071-E14	4	50	8.308726905	0.919569522	0	0	0	scgc_1577	1	phage	viruscope positive	Caudovirales
AAA071-E15_NODE_1_length_50308_cov_30.8213	50108	AAA071	AAA071-E15	51	35.3	3.043259039	0.788475889	0	0	0	scgc_3818	1	phage	viruscope positive	Caudovirales
AAA071-E15_NODE_2_length_37477_cov_35.0509	37277	AAA071	AAA071-E15	38	36.8	35.5081889	0.976821769	0	0	0		0	phage	viruscope positive	Caudovirales
AAA071-E15_NODE_3_length_35868_cov_33.6633	35668	AAA071	AAA071-E15	55	40	3.338950184	0.784422117	0	0	0	scgc_5034	1	phage	viruscope positive	Caudovirales
AAA071-E15_NODE_4_length_26602_cov_33.8159	26402	AAA071	AAA071-E15	43	72.1	13.9572145	0.982101091	0	0	0	scgc_1382	1	phage	viruscope positive	Caudovirales
AAA071-E15_NODE_7_length_12255_cov_38.3614	12055	AAA071	AAA071-E15	17	35.3	1.531000969	0.775008166	0	0	0	scgc_1668	1	virus	viruscope positive	Viruses
AAA071-E15_NODE_8_length_11069_cov_39.8132	10869	AAA071	AAA071-E15	7	57.1	3.37884527	0.94049195	0	0	0		0	myoviridae	viruscope positive	Caudovirales
AAA071-E15_NODE_11_length_8827_cov_15.3154	8627	AAA071	AAA071-E15	11	36.4	2.08941446	0.817266495	0	0	0		0	pithovirus	viruscope positive	Viruses
AAA071-E15_NODE_19_length_4223_cov_6.22985	4023	AAA071	AAA071-E15	5	60	2.734676631	0.87979304	0	0	0		0	phage	viruscope positive	Caudovirales
AAA071-E15_NODE_20_length_4164_cov_48.3473	3964	AAA071	AAA071-E15	5	60	0	0	0	0	1	scgc_3707	1	microviridae	hits ssDNA database	Microviridae
AAA071-E15_NODE_22_length_3521_cov_40.1953	3321	AAA071	AAA071-E15	5	20	2.330044511	0.874402885	0	0	1		0	microviridae	hits ssDNA database	Viruses
AAA071-E15_NODE_24_length_3279_cov_11.178	3079	AAA071	AAA071-E15	5	40	1.172082997	0.786767899	0	0	0		0	phage	viruscope positive	Viruses
AAA071-E15_NODE_27_length_2729_cov_7.77038	2529	AAA071	AAA071-E15	3	100	9.712606595	0.985747602	0	0	0		0	phage	viruscope positive	Viruses
AAA071-E15_NODE_28_length_2719_cov_7.8217	2519	AAA071	AAA071-E15	4	50	1.584891663	0.786644095	0	0	0		0	phage	viruscope positive	Viruses
AAA071-E15_NODE_32_length_2225_cov_7.59862	2025	AAA071	AAA071-E15	6	33.3	11.96089516	0.970545794	0	0	0		0	phage	viruscope positive	Caudovirales
AAA071-E20_NODE_1_length_71039_cov_40.7444	70839	AAA071	AAA071-E20	116	32.8	3.224488394	0.767944164	0	0	0	scgc_852	1	phage	viruscope positive	Caudovirales
AAA071-E20_NODE_2_length_59913_cov_35.638	59713	AAA071	AAA071-E20	63	44.4	4.126833266	0.869157562	0	0	0	scgc_852	1	chlorella virus	viruscope positive	Caudovirales
AAA071-E20_NODE_6_length_7629_cov_31.3966	7429	AAA071	AAA071-E20	8	62.5	5.886646579	0.95469349	0	0	0	scgc_852	1	phage	viruscope positive	Caudovirales
AAA071-E20_NODE_10_length_2463_cov_6.51827	2263	AAA071	AAA071-E20	5	60	1.124911238	0.82279136	0	0	0		0	phage	viruscope positive	Caudovirales
AAA071-E20_NODE_11_length_2250_cov_5.77859	2050	AAA071	AAA071-E20	3	0	0.838816024	0.713306661	0	0	0	scgc_5389	1	none	viral cluster membership	Viruses
AAA071-F05_NODE_2_length_19875_cov_29.1238	19675	AAA071	AAA071-F05	24	33.3	28.14123147	1	0	0	0		0	phage	viruscope positive	Caudovirales
AAA071-F05_NODE_3_length_11456_cov_12.1886	11256	AAA071	AAA071-F05	12	83.3	4.003393764	0.976437239	0	0	0	scgc_1986	1	phage	viruscope positive	Caudovirales
AAA071-F05_NODE_4_length_8715_cov_8.15889	8515	AAA071	AAA071-F05	13	61.5	7.959233261	0.95450525	0	0	0	scgc_2333	1	phage	viruscope positive	Viruses
AAA071-F05_NODE_5_length_7974_cov_13.1865	7774	AAA071	AAA071-F05	7	28.6	0.599154303	0.569446858	0	0	0	scgc_1986	1	phage	viral cluster membership	Caudovirales
AAA071-F05_NODE_6_length_5855_cov_8.92948	5655	AAA071	AAA071-F05	6	66.7	2.425863794	0.88846834	0	0	0	scgc_1986	1	phage	viruscope positive	Caudovirales
AAA071-F05_NODE_7_length_4634_cov_8.10286	4434	AAA071	AAA071-F05	5	40	18.49208053	0.983287196	0	0	0		0	phage	viruscope positive	Caudovirales
AAA071-F05_NODE_8_length_4527_cov_46.3488	4327	AAA071	AAA071-F05	9	44.4	0.399436202	0.556060731	0	0	1	scgc_2353	1	microviridae	hits ssDNA database	Microviridae
AAA071-F05_NODE_9_length_4516_cov_7.73728	4316	AAA071	AAA071-F05	11	63.6	34.25165432	0.982095934	0	0	0	scgc_463	1	phage	viruscope positive	Caudovirales
AAA071-F05_NODE_10_length_4164_cov_47.6133	3964	AAA071	AAA071-F05	6	50	0	0	0	0	1	scgc_3707	1	microviridae	hits ssDNA database	Microviridae
AAA071-F05_NODE_11_length_2939_cov_5.9362	2739	AAA071	AAA071-F05	4	50	2.291610787	0.841515066	0	0	0	scgc_410	1	phage	viruscope positive	Caudovirales
AAA071-F06_NODE_2_length_25088_cov_32.5449	24888	AAA071	AAA071-F06	38	15.8	41.30245694	0.860304807	0	0	0		0	phage	viruscope positive	Viruses
AAA071-F06_NODE_4_length_14353_cov_21.4906	14153	AAA071	AAA071-F06	13	15.4	49.26838946	0.975392326	0	0	0		0	phage	viruscope positive	Viruses
AAA071-F06_NODE_16_length_2780_cov_50.2268	2580	AAA071	AAA071-F06	4	75	0	0	0	0	1		0	cress virus	hits ssDNA database	Circoviridae
AAA071-F06_NODE_19_length_2478_cov_6.41271	2278	AAA071	AAA071-F06	6	66.7	1.140495471	0.800395548	0	0	0		0	phage	viruscope positive	Caudovirales
AAA071-F07_NODE_2_length_21530_cov_40.4237	21330	AAA071	AAA071-F07	30	26.7	3.199997925	0.841344443	0	0	0	scgc_1148	1	phage	viruscope positive	Viruses
AAA071-F07_NODE_9_length_4005_cov_24.5873	3805	AAA071	AAA071-F07	5	80	34.03196441	0.987103064	0	0	0	scgc_5826	1	phage	viruscope positive	Caudovirales
AAA071-F11_NODE_6_length_2530_cov_44.5354	2330	AAA071	AAA071-F11	5	20	0	0	0	0	1	scgc_6345	1	cress virus	hits ssDNA database	Circoviridae
AAA071-F13_NODE_1_length_70395_cov_41.9412	70195	AAA071	AAA071-F13	84	56	4.858568119	0.959607414	0	0	0	scgc_2567	1	phage	viruscope positive	Caudovirales
AAA071-F17_NODE_1_length_49987_cov_41.0943	49787	AAA071	AAA071-F17	56	44.6	37.68972719	0.979860518	0	0	0		0	phage	viruscope positive	Caudovirales
AAA071-F17_NODE_3_length_23929_cov_15.8143	23729	AAA071	AAA071-F17	40	32.5	1.795012653	0.745802089	0	0	0	scgc_1457	1	phage	viral cluster membership	Viruses
AAA071-F17_NODE_5_length_8494_cov_11.0795	8294	AAA071	AAA071-F17	23	4.3	1.126767794	0.898341976	0	0	0	scgc_1457	1	marseillevirus	viral cluster membership	Viruses
AAA071-F17_NODE_6_length_5591_cov_7.57858	5391	AAA071	AAA071-F17	5	40	14.2251192	0.972381619	0	0	0		0	phage	viruscope positive	Caudovirales
AAA071-F17_NODE_8_length_4527_cov_45.7198	4327	AAA071	AAA071-F17	8	50	0.199718101	0.771978391	0	0	1	scgc_2353	1	microviridae	hits ssDNA database	Microviridae
AAA071-F17_NODE_9_length_4283_cov_12.2543	4083	AAA071	AAA071-F17	13	15.4	3.431520099	0.764824066	0	0	0	scgc_1457	1	phage	viral cluster membership	Viruses
AAA071-F17_NODE_12_length_3261_cov_7.34966	3061	AAA071	AAA071-F17	5	80	1.830749259	0.914349493	0	0	0		0	phage	viruscope positive	Viruses
AAA071-F17_NODE_14_length_2207_cov_47.7495	2007	AAA071	AAA071-F17	2	100	0	0	0	0	1		0	circoviridae	hits ssDNA database	Viruses
AAA071-F19_NODE_21_length_4225_cov_44.5645	4025	AAA071	AAA071-F19	5	20	0	0	0	0	1	scgc_4406	1	microviridae	hits ssDNA database	Microviridae
AAA071-F21_NODE_2_length_38434_cov_32.3461	38234	AAA071	AAA071-F21	23	73.9	2.717666945	0.91783966	0	0	0		0	phage	viruscope positive	Caudovirales
AAA071-F21_NODE_3_length_20080_cov_36.6862	19880	AAA071	AAA071-F21	25	16	3.233189398	0.777617112	0	0	0		0	phage	viruscope positive	Caudovirales
AAA071-F21_NODE_4_length_17575_cov_27.7343	17375	AAA071	AAA071-F21	24	50	3.815809084	0.900619063	0	0	0		0	phage	viruscope positive	Caudovirales
AAA071-F21_NODE_6_length_12381_cov_22.1538	12181	AAA071	AAA071-F21	14	28.6	7.849676117	0.770766228	0	0	0		0	phage	viruscope positive	Caudovirales
AAA071-F21_NODE_12_length_4280_cov_10.8805	4080	AAA071	AAA071-F21	3	33.3	5.252046277	0.963769645	0	0	0		0	phage	viruscope positive	Caudovirales
AAA071-F22_NODE_30_length_2775_cov_43.8423	2575	AAA071	AAA071-F22	5	80	0	0	0	0	1	scgc_2978	1	cress virus	hits ssDNA database	Circoviridae
AAA071-G04_NODE_37_length_4724_cov_18.4862	4524	AAA071	AAA071-G04	7	0	0.927410372	1	0	0	1		0	none	hits ssDNA database	Caudovirales
AAA071-G04_NODE_47_length_4027_cov_14.363	3827	AAA071	AAA071-G04	7	42.9	26.62395915	1	0	0	0		0	phycodnavirus	viruscope positive	Phycodnaviridae
AAA071-G04_NODE_59_length_3287_cov_8.80476	3087	AAA071	AAA071-G04	3	33.3	9.64792057	0.966761191	0	0	0		0	phycodnavirus	viruscope positive	Caudovirales
AAA071-G04_NODE_79_length_2448_cov_19.8257	2248	AAA071	AAA071-G04	4	50	2.563048963	0.863038351	0	0	0		0	phage	viruscope positive	Caudovirales
AAA071-G04_NODE_81_length_2410_cov_10.6038	2210	AAA071	AAA071-G04	4	25	4.231864626	0.966266234	0	0	0		0	phycodnavirus	viruscope positive	Viruses
AAA071-G05_NODE_1_length_35363_cov_39.92	35163	AAA071	AAA071-G05	44	61.4	9.718758007	0.964924745	0	0	0	scgc_1577	1	phage	viruscope positive	Caudovirales
AAA071-G05_NODE_11_length_9958_cov_36.38	9758	AAA071	AAA071-G05	8	50	5.969951883	0.954189393	0	0	0	scgc_5714	1	phage	viruscope positive	Caudovirales
AAA071-G09_NODE_1_length_38457_cov_35.7571	38257	AAA071	AAA071-G09	60	50	1.494069085	0.788145258	0	0	0	scgc_614	1	phage	viruscope positive	Caudovirales
AAA071-G09_NODE_2_length_16785_cov_27.9449	16585	AAA071	AAA071-G09	22	54.5	1.496283613	0.791093961	0	0	0		0	phage	viruscope positive	Caudovirales
AAA071-G09_NODE_3_length_14435_cov_17.3943	14235	AAA071	AAA071-G09	20	50	2.226229829	0.865133267	0	0	0		0	phage	viruscope positive	Caudovirales
AAA071-G09_NODE_7_length_7390_cov_45.933	7190	AAA071	AAA071-G09	14	42.9	1.200936476	0.707240116	0	0	0	scgc_614	1	phage	viral cluster membership	Caudovirales
AAA071-G09_NODE_13_length_6352_cov_8.84691	6152	AAA071	AAA071-G09	7	100	2.223449085	0.955318439	0	0	0		0	phage	viruscope positive	Caudovirales
AAA071-G10_NODE_1_length_31247_cov_37.9848	31047	AAA071	AAA071-G10	41	36.6	5.553351047	0.803998077	0	0	0		0	phage	viruscope positive	Caudovirales
AAA071-G10_NODE_3_length_12041_cov_25.0866	11841	AAA071	AAA071-G10	12	41.7	14.67928042	0.972504119	0	0	0		0	phycodnavirus	viruscope positive	Viruses
AAA071-G11_NODE_1_length_24736_cov_34.1057	24536	AAA071	AAA071-G11	24	95.8	0.986275642	0.847610651	0	0	0		0	phage	viruscope positive	Caudovirales
AAA071-G11_NODE_2_length_24074_cov_45.1835	23874	AAA071	AAA071-G11	32	78.1	1.29715443	0.850616968	0	0	0		0	phage	viruscope positive	Caudovirales
AAA071-G16_NODE_1_length_45433_cov_42.5663	45233	AAA071	AAA071-G16	49	26.5	39.16558276	0.976476792	0	0	0		0	phage	viruscope positive	Caudovirales
AAA071-G16_NODE_21_length_4197_cov_24.1772	3997	AAA071	AAA071-G16	6	50	0	0	0	0	1	scgc_3702	1	microviridae	hits ssDNA database	Microviridae
AAA071-G16_NODE_30_length_3020_cov_8.55076	2820	AAA071	AAA071-G16	6	50	5.481005367	0.884327128	0	0	0		0	phage	viruscope positive	Viruses
AAA071-G16_NODE_32_length_2842_cov_8.56225	2642	AAA071	AAA071-G16	4	75	0.676822453	0.755063829	0	0	0		0	phage	viruscope positive	Viruses
AAA071-G23_NODE_1_length_77921_cov_39.7499	77721	AAA071	AAA071-G23	78	33.3	4.273627339	0.800354885	0	0	0		0	phage	viruscope positive	Caudovirales
AAA071-G23_NODE_9_length_5357_cov_11.4415	5157	AAA071	AAA071-G23	8	50	43.1495118	0.97707055	0	0	0		0	phage	viruscope positive	Caudovirales
AAA071-I02_NODE_5_length_14085_cov_34.6994	13885	AAA071	AAA071-I02	25	72	15.45443902	0.982819908	0	0	0	scgc_4010	1	phage	viruscope positive	Caudovirales
AAA071-I03_NODE_1_length_61597_cov_32.2564	61397	AAA071	AAA071-I03	101	32.7	3.433866935	0.763499745	0	0	0		0	phage	viruscope positive	Viruses
AAA071-I03_NODE_3_length_44909_cov_39.2351	44709	AAA071	AAA071-I03	91	29.7	2.181457997	0.730523799	0	0	0	scgc_4465	1	phage	viral cluster membership	Viruses
AAA071-I03_NODE_4_length_19557_cov_18.8729	19357	AAA071	AAA071-I03	16	50	2.946271183	0.830369687	0	0	0	scgc_4474	1	phage	viruscope positive	Viruses
AAA071-I03_NODE_7_length_11242_cov_15.1019	11042	AAA071	AAA071-I03	13	30.8	4.993852155	0.868908801	0	0	0	scgc_1014	1	myoviridae	viruscope positive	Viruses
AAA071-I03_NODE_9_length_10108_cov_14.9412	9908	AAA071	AAA071-I03	13	61.5	34.75094957	0.981375173	0	0	0	scgc_463	1	phage	viruscope positive	Caudovirales
AAA071-I03_NODE_11_length_6758_cov_10.7713	6558	AAA071	AAA071-I03	7	28.6	7.513355411	0.945342741	0	0	0	scgc_3830	1	phage	viruscope positive	Viruses
AAA071-I03_NODE_12_length_6296_cov_9.46275	6096	AAA071	AAA071-I03	19	63.2	40.63129584	0.979179757	0	0	0		0	phage	viruscope positive	Caudovirales
AAA071-I03_NODE_13_length_4527_cov_43.9481	4327	AAA071	AAA071-I03	6	66.7	0.279605341	0.627325707	0	0	1	scgc_2353	1	microvirus	hits ssDNA database	Microviridae
AAA071-I03_NODE_14_length_4244_cov_43.8837	4044	AAA071	AAA071-I03	7	42.9	0	0	0	0	1		0	microviridae	hits ssDNA database	Microviridae
AAA071-I03_NODE_15_length_3728_cov_13.8017	3528	AAA071	AAA071-I03	5	40	1.525120044	0.723884652	0	0	0	scgc_4474	1	phage	viral cluster membership	Viruses
AAA071-I03_NODE_17_length_3233_cov_7.07111	3033	AAA071	AAA071-I03	2	50	22.55077862	1	0	0	0		0	phage	viruscope positive	Viruses
AAA071-I03_NODE_19_length_2648_cov_35.0108	2448	AAA071	AAA071-I03	3	33.3	0	0	0	0	1		0	microviridae	hits ssDNA database	Caudovirales
AAA071-I03_NODE_20_length_2344_cov_5.97204	2144	AAA071	AAA071-I03	2	100	2.547515332	0.988019789	0	0	0	scgc_6344	1	phage	viruscope positive	Caudovirales
AAA071-I03_NODE_22_length_2252_cov_7.43195	2052	AAA071	AAA071-I03	4	75	33.3791632	1	0	0	0		0	phage	viruscope positive	Caudovirales
AAA071-I06_NODE_1_length_25064_cov_43.6825	24864	AAA071	AAA071-I06	50	38	9.411106612	0.891241279	0	0	0	scgc_383	1	phage	viruscope positive	Caudovirales
AAA071-I06_NODE_2_length_21660_cov_44.9806	21460	AAA071	AAA071-I06	32	65.6	6.392047242	0.956782283	0	0	0	scgc_383	1	phage	viruscope positive	Caudovirales
AAA071-I06_NODE_15_length_4199_cov_26.3878	3999	AAA071	AAA071-I06	15	86.7	10.42072108	0.987251215	0	0	0		0	phage	viruscope positive	Viruses
AAA071-I06_NODE_26_length_3015_cov_8.42399	2815	AAA071	AAA071-I06	7	57.1	3.213854498	0.916183139	0	0	0		0	phage	viruscope positive	Caudovirales
AAA071-I06_NODE_30_length_2618_cov_10.119	2418	AAA071	AAA071-I06	1	100	1.333002209	0.881903148	0	0	0		0	phage	viruscope positive	Uncharacterized
AAA071-I10_NODE_1_length_28830_cov_40.7846	28630	AAA071	AAA071-I10	27	37	37.72352151	0.980205364	0	0	0		0	phage	viruscope positive	Viruses
AAA071-I10_NODE_2_length_28403_cov_44.2915	28203	AAA071	AAA071-I10	37	24.3	2.125057099	0.53193245	0	0	0	scgc_716	1	phage	viral cluster membership	Viruses
AAA071-I10_NODE_4_length_24255_cov_42.6785	24055	AAA071	AAA071-I10	55	30.9	2.01620748	0.779067902	0	0	0		0	phage	viruscope positive	Viruses
AAA071-I10_NODE_5_length_18770_cov_29.4667	18570	AAA071	AAA071-I10	16	68.8	1.228910573	0.845755176	0	0	0	scgc_4570	1	phage	viruscope positive	Caudovirales
AAA071-I10_NODE_6_length_12295_cov_44.2177	12095	AAA071	AAA071-I10	19	26.3	3.43272035	0.735492741	0	0	0	scgc_3676	1	phage	viral cluster membership	Caudovirales
AAA071-I10_NODE_7_length_9404_cov_13.1139	9204	AAA071	AAA071-I10	8	50	3.240426188	0.945507268	0	0	0	scgc_4421	1	phage	viruscope positive	Caudovirales
AAA071-I10_NODE_8_length_9057_cov_46.2099	8857	AAA071	AAA071-I10	11	72.7	1.191108143	0.845828262	0	0	0		0	phage	viruscope positive	Caudovirales
AAA071-I10_NODE_11_length_5168_cov_38.3517	4968	AAA071	AAA071-I10	5	60	4.657360633	0.94649076	0	0	0	scgc_716	1	phage	viruscope positive	Viruses
AAA071-I10_NODE_12_length_5141_cov_9.11188	4941	AAA071	AAA071-I10	5	40	6.833458127	0.800650422	0	0	0	scgc_3777	1	phage	viruscope positive	Viruses
AAA071-I10_NODE_16_length_3531_cov_11.6516	3331	AAA071	AAA071-I10	8	37.5	2.256343693	0.821626604	0	0	0		0	phage	viruscope positive	Viruses
AAA071-I10_NODE_19_length_2353_cov_6.8181	2153	AAA071	AAA071-I10	2	50	29.94235222	1	0	0	0		0	phage	viruscope positive	Caudovirales
AAA071-I13_NODE_1_length_70777_cov_41.5963	70577	AAA071	AAA071-I13	81	43.2	3.233102308	0.826876096	0	0	0	scgc_191	1	phage	viruscope positive	Caudovirales
AAA071-I13_NODE_3_length_51524_cov_45.0502	51324	AAA071	AAA071-I13	92	31.5	2.916572957	0.783196262	0	0	0	scgc_191	1	phage	viruscope positive	Caudovirales
AAA071-I13_NODE_4_length_48929_cov_44.6184	48729	AAA071	AAA071-I13	80	35	3.820527384	0.821641303	0	0	0	scgc_6513	1	phage	viruscope positive	Viruses
AAA071-I13_NODE_5_length_40546_cov_40.7764	40346	AAA071	AAA071-I13	41	48.8	3.519900672	0.877973819	0	0	0	scgc_4371	1	phage	viruscope positive	Caudovirales
AAA071-I13_NODE_22_length_3742_cov_43.8989	3542	AAA071	AAA071-I13	12	0	1.04852003	1	0	0	0	scgc_191	1	none	viral cluster membership	Caudovirales
AAA071-I16_NODE_2_length_25166_cov_38.5625	24966	AAA071	AAA071-I16	40	60	26.64732704	1	0	0	0	scgc_1897	1	phage	viruscope positive	Caudovirales
AAA071-I16_NODE_16_length_5978_cov_44.9605	5778	AAA071	AAA071-I16	3	0	0.094552531	1	0	0	1	scgc_5274	1	none	hits ssDNA database	Uncharacterized
AAA071-I16_NODE_24_length_3149_cov_6.28054	2949	AAA071	AAA071-I16	4	50	56.97116978	0.974993114	0	0	0		0	phage	viruscope positive	Caudovirales
AAA071-I17_NODE_1_length_39175_cov_43.568	38975	AAA071	AAA071-I17	39	48.7	2.497084232	0.863980293	0	0	0	scgc_1881	1	phage	viruscope positive	Caudovirales
AAA071-I17_NODE_2_length_31258_cov_42.6193	31058	AAA071	AAA071-I17	32	59.4	3.42259886	0.920150617	0	0	0	scgc_1986	1	phage	viruscope positive	Caudovirales
AAA071-I17_NODE_3_length_30819_cov_45.9534	30619	AAA071	AAA071-I17	29	58.6	3.519622271	0.937805942	0	0	0	scgc_1148	1	phage	viruscope positive	Viruses
AAA071-I17_NODE_5_length_20265_cov_32.6876	20065	AAA071	AAA071-I17	37	32.4	2.163273104	0.772575911	0	0	0	scgc_1099	1	phage	viruscope positive	Viruses
AAA071-I17_NODE_6_length_18994_cov_44.5677	18794	AAA071	AAA071-I17	31	38.7	2.240885967	0.806818093	0	0	0	scgc_1092	1	phage	viruscope positive	Viruses
AAA071-I17_NODE_9_length_16482_cov_28.9141	16282	AAA071	AAA071-I17	27	51.9	8.75817689	0.925444151	0	0	0	scgc_1099	1	phage	viruscope positive	Viruses
AAA071-I17_NODE_10_length_16050_cov_30.7564	15850	AAA071	AAA071-I17	30	66.7	11.22505275	0.972052488	0	0	0	scgc_1382	1	phage	viruscope positive	Caudovirales
AAA071-I17_NODE_11_length_15023_cov_43.8339	14823	AAA071	AAA071-I17	25	24	1.864035609	0.65559087	0	0	0	scgc_1092	1	phage	viral cluster membership	Viruses
AAA071-I17_NODE_12_length_13542_cov_13.7842	13342	AAA071	AAA071-I17	26	30.8	2.064015807	0.872342147	0	0	0		0	phage	viruscope positive	Viruses
AAA071-I17_NODE_14_length_13407_cov_44.6278	13207	AAA071	AAA071-I17	19	52.6	1.047976474	0.814020378	0	0	0	scgc_4465	1	phage	viruscope positive	Viruses
AAA071-I17_NODE_16_length_12503_cov_25.4978	12303	AAA071	AAA071-I17	17	35.3	3.154813831	0.776763283	0	0	0		0	phage	viruscope positive	Viruses
AAA071-I17_NODE_17_length_12348_cov_41.473	12148	AAA071	AAA071-I17	17	17.6	6.773048642	0.723196454	0	0	0	scgc_1148	1	phage	viral cluster membership	Viruses
AAA071-I17_NODE_18_length_12047_cov_21.871	11847	AAA071	AAA071-I17	12	41.7	3.161691168	0.799069466	0	0	0	scgc_4474	1	phage	viruscope positive	Viruses
AAA071-I17_NODE_21_length_10731_cov_23.4724	10531	AAA071	AAA071-I17	13	38.5	6.284398899	0.857087611	0	0	0	scgc_1014	1	myoviridae	viruscope positive	Viruses
AAA071-I17_NODE_22_length_10475_cov_25.1872	10275	AAA071	AAA071-I17	8	62.5	1.281524481	0.797158299	0	0	0	scgc_4474	1	phage	viruscope positive	Viruses
AAA071-I17_NODE_24_length_8845_cov_24.6009	8645	AAA071	AAA071-I17	8	50	2.412281376	0.880195699	0	0	0		0	phage	viruscope positive	Caudovirales
AAA071-I17_NODE_25_length_8686_cov_18.8151	8486	AAA071	AAA071-I17	10	40	3.444413626	0.810766675	0	0	0	scgc_6344	1	phage	viruscope positive	Caudovirales
AAA071-I17_NODE_27_length_7870_cov_37.0316	7670	AAA071	AAA071-I17	8	37.5	3.927789319	0.608782202	0	0	0	scgc_3018	1	phage	viral cluster membership	Caudovirales
AAA071-I17_NODE_28_length_7776_cov_41.612	7576	AAA071	AAA071-I17	14	78.6	1.724928474	0.908380116	0	0	0	scgc_4623	1	phage	viruscope positive	Viruses
AAA071-I17_NODE_31_length_7030_cov_41.0168	6830	AAA071	AAA071-I17	12	66.7	7.815131852	0.949116643	0	0	0	scgc_2333	1	phage	viruscope positive	Viruses
AAA071-I17_NODE_32_length_6967_cov_28.7853	6767	AAA071	AAA071-I17	10	40	1.378473886	0.681240521	0	0	0	scgc_3461	1	phage	viral cluster membership	Viruses
AAA071-I17_NODE_33_length_5754_cov_18.2011	5554	AAA071	AAA071-I17	7	57.1	8.867483683	0.95518348	0	0	0	scgc_191	1	phage	viruscope positive	Caudovirales
AAA071-I17_NODE_34_length_5741_cov_36.6632	5541	AAA071	AAA071-I17	6	50	4.887316504	0.895403226	0	0	0	scgc_410	1	phage	viruscope positive	Caudovirales
AAA071-I17_NODE_35_length_5690_cov_23.8117	5490	AAA071	AAA071-I17	8	62.5	6.261019127	0.966017976	0	0	0	scgc_5826	1	phage	viruscope positive	Caudovirales
AAA071-I17_NODE_36_length_5618_cov_15.0753	5418	AAA071	AAA071-I17	6	50	1.858136762	0.94012074	0	0	0	scgc_3018	1	phage	viruscope positive	Caudovirales
AAA071-I17_NODE_38_length_4863_cov_9.46859	4663	AAA071	AAA071-I17	5	100	2.415577791	0.975030435	0	0	0	scgc_852	1	phage	viruscope positive	Caudovirales
AAA071-I17_NODE_40_length_4383_cov_8.9353	4183	AAA071	AAA071-I17	5	40	0.972540318	0.811390563	0	0	0	scgc_5389	1	phage	viruscope positive	Viruses
AAA071-I17_NODE_44_length_4121_cov_18.8465	3921	AAA071	AAA071-I17	5	60	0.09320178	0.829333428	0	0	1	scgc_4336	1	microviridae	hits ssDNA database	Microviridae
AAA071-I17_NODE_45_length_4082_cov_41.4611	3882	AAA071	AAA071-I17	4	75	4.046919415	0.976925624	0	0	0	scgc_3287	1	phage	viruscope positive	Caudovirales
AAA071-I17_NODE_48_length_3663_cov_41.37	3463	AAA071	AAA071-I17	8	75	4.637616512	0.976461383	0	0	0	scgc_2669	1	phage	viruscope positive	Viruses
AAA071-I17_NODE_51_length_3399_cov_38.6205	3199	AAA071	AAA071-I17	8	25	2.599294099	0.899746105	0	0	0	scgc_5035	1	phage	viruscope positive	Caudovirales
AAA071-I17_NODE_53_length_3318_cov_38.8072	3118	AAA071	AAA071-I17	4	50	6.742695179	0.881122875	0	0	0	scgc_3830	1	phage	viruscope positive	Viruses
AAA071-I17_NODE_54_length_3317_cov_43.5521	3117	AAA071	AAA071-I17	6	0	0.937935378	1	0	0	1		0	virus	hits ssDNA database	Caudovirales
AAA071-I17_NODE_57_length_2966_cov_34.3961	2766	AAA071	AAA071-I17	5	40	2.702851633	0.879452956	0	0	0		0	phage	viruscope positive	Caudovirales
AAA071-I17_NODE_59_length_2872_cov_39.3209	2672	AAA071	AAA071-I17	6	16.7	5.536185759	0.751461545	0	0	0		0	phage	viruscope positive	Viruses
AAA071-I17_NODE_61_length_2840_cov_42.1842	2640	AAA071	AAA071-I17	6	33.3	9.976826953	0.85827598	0	0	0		0	phage	viruscope positive	Caudovirales
AAA071-I17_NODE_63_length_2741_cov_42.4114	2541	AAA071	AAA071-I17	5	0	4.835442888	1	0	0	1		0	virus	hits ssDNA database	Caudovirales
AAA071-I17_NODE_67_length_2386_cov_8.16173	2186	AAA071	AAA071-I17	2	100	1.513566104	0.910373635	0	0	0		0	phage	viruscope positive	Viruses
AAA071-I17_NODE_68_length_2280_cov_42.7739	2080	AAA071	AAA071-I17	5	40	4.624242184	0.885604533	0	0	0		0	phage	viruscope positive	Viruses
AAA071-I19_NODE_1_length_68633_cov_40.4499	68433	AAA071	AAA071-I19	56	28.6	5.124655173	0.906497812	0	0	0		0	chlorella virus	viruscope positive	Viruses
AAA071-I19_NODE_8_length_12053_cov_22.2445	11853	AAA071	AAA071-I19	10	20	9.57907188	0.821170189	0	0	0		0	megavirus	viruscope positive	Viruses
AAA071-I21_NODE_1_length_45870_cov_29.5399	45670	AAA071	AAA071-I21	73	39.7	2.502990923	0.881523129	0	0	0		0	phage	viruscope positive	Viruses
AAA071-I21_NODE_8_length_22216_cov_14.0924	22016	AAA071	AAA071-I21	17	47.1	10.14676397	0.964066333	0	0	0		0	phage	viruscope positive	Caudovirales
AAA071-I21_NODE_16_length_7177_cov_16.28	6977	AAA071	AAA071-I21	5	60	20.88020533	1	0	0	0		0	phage	viruscope positive	Caudovirales
AAA071-I21_NODE_19_length_6356_cov_12.1347	6156	AAA071	AAA071-I21	6	66.7	3.208893515	0.840873735	0	0	0	scgc_6452	1	phage	viruscope positive	Caudovirales
AAA071-I21_NODE_25_length_4959_cov_6.87969	4759	AAA071	AAA071-I21	8	50	3.646881123	0.90108172	0	0	0		0	phage	viruscope positive	Viruses
AAA071-I21_NODE_28_length_4363_cov_12.6801	4163	AAA071	AAA071-I21	5	60	5.971817785	0.969409447	0	0	0		0	myoviridae	viruscope positive	Caudovirales
AAA071-I21_NODE_39_length_2931_cov_8.03616	2731	AAA071	AAA071-I21	5	60	3.035032338	0.95880034	0	0	0		0	phage	viruscope positive	Caudovirales
AAA071-I21_NODE_44_length_2509_cov_4.43521	2309	AAA071	AAA071-I21	1	100	161.0526766	0.962666922	0	0	0		0	phage	viruscope positive	Caudovirales
AAA071-I23_NODE_4_length_16904_cov_31.6362	16704	AAA071	AAA071-I23	14	42.9	40.09717988	0.979695708	0	0	0	scgc_3981	1	phage	viruscope positive	Caudovirales
AAA071-I23_NODE_7_length_12802_cov_44.901	12602	AAA071	AAA071-I23	9	44.4	35.19737827	0.979777801	0	0	0	scgc_3981	1	phage	viruscope positive	Caudovirales
AAA071-J04_NODE_1_length_34628_cov_40.5385	34428	AAA071	AAA071-J04	42	9.5	54.06093777	0.95043028	0	0	0	scgc_3440	1	phage	viruscope positive	Caudovirales
AAA071-J04_NODE_2_length_27156_cov_28.2376	26956	AAA071	AAA071-J04	48	27.1	1.902839463	0.660466875	0	0	0	scgc_1092	1	phage	viral cluster membership	Viruses
AAA071-J04_NODE_5_length_10985_cov_10.3212	10785	AAA071	AAA071-J04	18	38.9	2.130510313	0.855824829	0	0	0	scgc_1092	1	phage	viruscope positive	Viruses
AAA071-J04_NODE_7_length_10007_cov_10.0517	9807	AAA071	AAA071-J04	7	42.9	0.949277394	0.791308823	0	0	0	scgc_1148	1	phage	viruscope positive	Viruses
AAA071-J04_NODE_8_length_7859_cov_15.0606	7659	AAA071	AAA071-J04	9	33.3	1.072667764	0.513095575	0	0	0	scgc_1881	1	phage	viral cluster membership	Caudovirales
AAA071-J04_NODE_10_length_6371_cov_8.84785	6171	AAA071	AAA071-J04	5	60	9.719614248	0.975758208	0	0	0	scgc_3287	1	phage	viruscope positive	Caudovirales
AAA071-J04_NODE_12_length_5612_cov_14.1897	5412	AAA071	AAA071-J04	8	50	3.227285532	0.945566852	0	0	0		0	phage	viruscope positive	Caudovirales
AAA071-J04_NODE_13_length_5523_cov_14.1251	5323	AAA071	AAA071-J04	6	66.7	3.810692695	0.968685833	0	0	0		0	myoviridae	viruscope positive	Caudovirales
AAA071-J04_NODE_14_length_4164_cov_48.138	3964	AAA071	AAA071-J04	5	60	0	0	0	0	1	scgc_3707	1	microviridae	hits ssDNA database	Microviridae
AAA071-J04_NODE_15_length_4029_cov_16.0252	3829	AAA071	AAA071-J04	7	85.7	4.363324211	0.977166528	0	0	0	scgc_2669	1	phage	viruscope positive	Viruses
AAA071-J04_NODE_16_length_3929_cov_10.5514	3729	AAA071	AAA071-J04	3	66.7	5.451935284	0.975271016	0	0	0		0	phage	viruscope positive	Caudovirales
AAA071-J04_NODE_19_length_3054_cov_7.09403	2854	AAA071	AAA071-J04	2	100	2.977314807	0.984642928	0	0	0	scgc_1881	1	phage	viruscope positive	Caudovirales
AAA071-J04_NODE_20_length_2479_cov_18.2492	2279	AAA071	AAA071-J04	5	40	0	0	0	0	1		0	cress virus	hits ssDNA database	Circoviridae
AAA071-J06_NODE_2_length_34102_cov_43.9486	33902	AAA071	AAA071-J06	37	73	10.34692425	0.976189125	0	0	0		0	phage	viruscope positive	Viruses
AAA071-J06_NODE_5_length_24481_cov_26.9081	24281	AAA071	AAA071-J06	25	76	36.58529934	0.982788852	0	0	0		0	phage	viruscope positive	Caudovirales
AAA071-J06_NODE_8_length_15037_cov_33.3767	14837	AAA071	AAA071-J06	32	65.6	23.63135059	1	0	0	0	scgc_3324	1	phage	viruscope positive	Caudovirales
AAA071-J06_NODE_27_length_3394_cov_7.54507	3194	AAA071	AAA071-J06	6	83.3	26.41601053	1	0	0	0		0	phage	viruscope positive	Caudovirales
AAA071-J06_NODE_35_length_2688_cov_42.4185	2488	AAA071	AAA071-J06	3	66.7	29.74882272	1	0	0	0		0	phage	viruscope positive	Caudovirales
AAA071-J07_NODE_9_length_4164_cov_46.6347	3964	AAA071	AAA071-J07	5	80	0.127093337	0.775965104	0	0	1	scgc_3707	1	microviridae	hits ssDNA database	Microviridae
AAA071-J09_NODE_12_length_5179_cov_15.6413	4979	AAA071	AAA071-J09	2	0	0.09287157	1	0	0	1	scgc_5274	1	none	hits ssDNA database	Uncharacterized
AAA071-J15_NODE_2_length_60871_cov_39.6623	60671	AAA071	AAA071-J15	61	49.2	6.733823231	0.954444574	0	0	0		0	phage	viruscope positive	Caudovirales
AAA071-J15_NODE_3_length_27708_cov_31.0419	27508	AAA071	AAA071-J15	43	60.5	29.15593352	1	0	0	0	scgc_1897	1	phage	viruscope positive	Caudovirales
AAA071-J15_NODE_4_length_16244_cov_19.6544	16044	AAA071	AAA071-J15	2	100	12.33206716	0.981703897	0	0	0	scgc_5821	1	phage	viruscope positive	Caudovirales
AAA071-J15_NODE_11_length_4066_cov_22.5508	3866	AAA071	AAA071-J15	5	40	6.078517041	0.969476192	0	0	0		0	phage	viruscope positive	Caudovirales
AAA071-J15_NODE_12_length_3805_cov_8.37307	3605	AAA071	AAA071-J15	2	50	20.9704006	1	0	0	0		0	phage	viruscope positive	Caudovirales
AAA071-J15_NODE_18_length_2526_cov_9.58438	2326	AAA071	AAA071-J15	6	33.3	2.874447435	0.759237666	0	0	0		0	phage	viruscope positive	Caudovirales
AAA071-J18_NODE_2_length_22719_cov_41.3137	22519	AAA071	AAA071-J18	42	28.6	137.3635603	0.928159151	0	0	0		0	phage	viruscope positive	Caudovirales
AAA071-J18_NODE_3_length_10789_cov_39.0324	10589	AAA071	AAA071-J18	13	61.5	59.36236478	0.969132682	0	0	0		0	none	viruscope positive	Caudovirales
AAA071-J18_NODE_4_length_9455_cov_46.7539	9255	AAA071	AAA071-J18	16	12.5	46.16665466	0.925059824	0	0	0		0	phage	viruscope positive	Caudovirales
AAA071-J18_NODE_5_length_4052_cov_44.8874	3852	AAA071	AAA071-J18	5	40	0	0	0	0	1	scgc_2055	1	microviridae	hits ssDNA database	Microviridae
AAA071-J21_NODE_3_length_51100_cov_40.6367	50900	AAA071	AAA071-J21	56	19.6	36.7374328	0.977358978	0	0	0	scgc_1550	1	phage	viruscope positive	Caudovirales
AAA071-J22_NODE_26_length_5482_cov_7.07426	5282	AAA071	AAA071-J22	9	44.4	64.23932718	0.963337408	0	0	0		0	phage	viruscope positive	Viruses
AAA071-K14_NODE_23_length_3467_cov_9.40211	3267	AAA071	AAA071-K14	4	50	30.2672782	1	0	0	0		0	phage	viruscope positive	Caudovirales
AAA071-K14_NODE_25_length_3380_cov_17.8322	3180	AAA071	AAA071-K14	6	66.7	8.364937206	0.920633583	0	0	0		0	phage	viruscope positive	Viruses
AAA071-K16_NODE_1_length_28717_cov_37.8534	28517	AAA071	AAA071-K16	42	35.7	73.68343658	0.941728918	0	0	0		0	phage	viruscope positive	Viruses
AAA071-K18_NODE_1_length_41551_cov_40.1047	41351	AAA071	AAA071-K18	52	46.2	11.05592415	0.966726815	0	0	0		0	phage	viruscope positive	Caudovirales
AAA071-K18_NODE_2_length_18508_cov_45.7733	18308	AAA071	AAA071-K18	25	36	28.97357126	1	0	0	0	scgc_5251	1	phage	viruscope positive	Caudovirales
AAA071-K18_NODE_3_length_14517_cov_35.7781	14317	AAA071	AAA071-K18	16	62.5	66.42066473	0.972351217	0	0	0	scgc_2061	1	phage	viruscope positive	Caudovirales
AAA071-K19_NODE_1_length_35019_cov_44.049	34819	AAA071	AAA071-K19	38	21.1	3.141293083	0.783452821	0	0	0		0	chlorella virus	viruscope positive	Viruses
AAA071-K19_NODE_6_length_13055_cov_30.9967	12855	AAA071	AAA071-K19	10	40	8.196649733	0.832181352	0	0	0		0	phage	viruscope positive	Caudovirales
AAA071-K19_NODE_19_length_5168_cov_8.08332	4968	AAA071	AAA071-K19	6	33.3	17.38964833	0.916693056	0	0	0		0	phage	viruscope positive	Caudovirales
AAA071-K20_NODE_21_length_5697_cov_13.7396	5497	AAA071	AAA071-K20	21	90.5	14.01551144	0.981839218	0	0	0		0	phage	viruscope positive	Viruses
AAA071-L05_NODE_1_length_101121_cov_41.9895	100921	AAA071	AAA071-L05	131	42.7	3.475000583	0.855868158	0	0	0		0	phage	viruscope positive	Viruses
AAA071-L07_NODE_5_length_20730_cov_30.5328	20530	AAA071	AAA071-L07	31	80.6	14.45204698	0.983650497	0	0	0		0	phage	viruscope positive	Viruses
AAA071-L07_NODE_47_length_4077_cov_9.84709	3877	AAA071	AAA071-L07	9	88.9	18.9024861	0.984552934	0	0	0		0	phage	viruscope positive	Viruses
AAA071-L09_NODE_1_length_36971_cov_41.973	36771	AAA071	AAA071-L09	37	37.8	32.24280415	0.986942347	0	0	0		0	phage	viruscope positive	Caudovirales
AAA071-L09_NODE_2_length_27199_cov_40.488	26999	AAA071	AAA071-L09	40	90	6.20531165	0.976865417	0	0	0	scgc_1817	1	phage	viruscope positive	Caudovirales
AAA071-L09_NODE_3_length_4802_cov_8.14325	4602	AAA071	AAA071-L09	5	100	67.00253981	0.970445017	0	0	0		0	phage	viruscope positive	Caudovirales
AAA071-L09_NODE_4_length_4158_cov_47.9632	3958	AAA071	AAA071-L09	6	16.7	0	0	0	0	1	scgc_3990	1	microviridae	hits ssDNA database	Microviridae
AAA071-L09_NODE_6_length_2513_cov_7.75834	2313	AAA071	AAA071-L09	2	100	2.550423106	0.988644109	0	0	0	scgc_1881	1	phage	viruscope positive	Caudovirales
AAA071-L13_NODE_7_length_13564_cov_30.914	13364	AAA071	AAA071-L13	17	94.1	30.45056788	1	0	0	0		0	phage	viruscope positive	Caudovirales
AAA071-L13_NODE_9_length_6440_cov_36.3744	6240	AAA071	AAA071-L13	7	85.7	19.39762056	1	0	0	0		0	phage	viruscope positive	Caudovirales
AAA071-L14_NODE_1_length_33689_cov_39.0413	33489	AAA071	AAA071-L14	42	57.1	55.34983155	0.983342475	0	0	0		0	phage	viruscope positive	Viruses
AAA071-L14_NODE_16_length_2486_cov_49.3225	2286	AAA071	AAA071-L14	4	50	0	0	0	0	1		0	virus	hits ssDNA database	Viruses
AAA071-L17_NODE_1_length_70490_cov_39.2048	70290	AAA071	AAA071-L17	84	39.3	3.55247493	0.837235014	0	0	0		0	phage	viruscope positive	Viruses
AAA071-L17_NODE_3_length_19868_cov_14.6057	19668	AAA071	AAA071-L17	27	55.6	1.520287598	0.786369549	0	0	0	scgc_852	1	ostreococcus virus	viruscope positive	Caudovirales
AAA071-L17_NODE_4_length_14154_cov_15.0328	13954	AAA071	AAA071-L17	19	36.8	3.072206837	0.835155496	0	0	0		0	phage	viruscope positive	Caudovirales
AAA071-L17_NODE_6_length_8405_cov_13.592	8205	AAA071	AAA071-L17	7	71.4	4.756444247	0.975180559	0	0	0		0	myoviridae	viruscope positive	Caudovirales
AAA071-L17_NODE_10_length_4672_cov_8.63418	4472	AAA071	AAA071-L17	8	50	6.021090365	0.953914898	0	0	0	scgc_852	1	phage	viruscope positive	Caudovirales
AAA071-L17_NODE_11_length_4634_cov_43.6178	4434	AAA071	AAA071-L17	7	28.6	4.893093474	0.878626081	0	0	1		0	microviridae	hits ssDNA database	Viruses
AAA071-L17_NODE_12_length_4527_cov_47.9108	4327	AAA071	AAA071-L17	8	62.5	0.932017805	0.74124387	0	0	1	scgc_2353	1	microvirus	hits ssDNA database	Microviridae
AAA071-L17_NODE_13_length_4164_cov_43.2599	3964	AAA071	AAA071-L17	5	60	0	0	0	0	1	scgc_3707	1	microviridae	hits ssDNA database	Microviridae
AAA071-L17_NODE_14_length_4128_cov_43.7159	3928	AAA071	AAA071-L17	6	50	0	0	0	0	1		0	microviridae	hits ssDNA database	Microviridae
AAA071-L17_NODE_16_length_2961_cov_42.414	2761	AAA071	AAA071-L17	4	100	0	0	0	0	1		0	microviridae	hits ssDNA database	Microviridae
AAA071-L19_NODE_2_length_22671_cov_45.2775	22471	AAA071	AAA071-L19	45	57.8	11.44028785	0.968152362	0	0	0	scgc_1382	1	phage	viruscope positive	Caudovirales
AAA071-L19_NODE_3_length_20388_cov_45.0147	20188	AAA071	AAA071-L19	38	65.8	10.27713621	0.970040152	0	0	0		0	phage	viruscope positive	Viruses
AAA071-L19_NODE_4_length_17432_cov_21.8614	17232	AAA071	AAA071-L19	39	23.1	2.487961149	0.725398483	0	0	0	scgc_191	1	phage	viral cluster membership	Caudovirales
AAA071-L19_NODE_5_length_13678_cov_36.0766	13478	AAA071	AAA071-L19	30	66.7	19.49501273	1	0	0	0		0	phage	viruscope positive	Caudovirales
AAA071-L19_NODE_6_length_8225_cov_14.3042	8025	AAA071	AAA071-L19	14	28.6	1.622047258	0.500863306	0	0	0	scgc_191	1	phage	viral cluster membership	Caudovirales
AAA071-L19_NODE_7_length_7619_cov_10.5487	7419	AAA071	AAA071-L19	11	36.4	3.339568994	0.777078655	0	0	0	scgc_191	1	phage	viruscope positive	Caudovirales
AAA071-L19_NODE_8_length_5985_cov_17.5833	5785	AAA071	AAA071-L19	6	100	27.22657012	1	0	0	0		0	phage	viruscope positive	Caudovirales
AAA071-L19_NODE_9_length_4164_cov_47.3967	3964	AAA071	AAA071-L19	5	60	0	0	0	0	1	scgc_3707	1	microviridae	hits ssDNA database	Microviridae
AAA071-L19_NODE_10_length_4111_cov_44.6036	3911	AAA071	AAA071-L19	5	80	0.699013353	0.837082312	0	0	1	scgc_4336	1	microviridae	hits ssDNA database	Microviridae
AAA071-L19_NODE_11_length_3917_cov_7.42957	3717	AAA071	AAA071-L19	9	100	37.68846997	0.981165349	0	0	0	scgc_611	1	phage	viruscope positive	Caudovirales
AAA071-L19_NODE_12_length_3879_cov_17.8326	3679	AAA071	AAA071-L19	7	100	3.626131771	0.965291061	0	0	0		0	phage	viruscope positive	Caudovirales
AAA071-L19_NODE_13_length_3838_cov_11.3233	3638	AAA071	AAA071-L19	5	100	10.32051129	0.991209489	0	0	0		0	phage	viruscope positive	Caudovirales
AAA071-L19_NODE_14_length_3722_cov_29.6579	3522	AAA071	AAA071-L19	12	0	0.508373348	1	0	0	0	scgc_191	1	none	viral cluster membership	Caudovirales
AAA071-L19_NODE_15_length_3435_cov_8.60562	3235	AAA071	AAA071-L19	10	40	41.37668517	0.974694857	0	0	0		0	phage	viruscope positive	Caudovirales
AAA071-L19_NODE_16_length_3070_cov_9.8995	2870	AAA071	AAA071-L19	5	80	1.43105096	0.906401054	0	0	0	scgc_191	1	phage	viruscope positive	Caudovirales
AAA071-L19_NODE_17_length_2619_cov_29.8136	2419	AAA071	AAA071-L19	2	100	29.35856084	1	0	0	0		0	phage	viruscope positive	Caudovirales
AAA071-L19_NODE_18_length_2441_cov_12.3567	2241	AAA071	AAA071-L19	7	42.9	207.5962119	0.968952742	0	0	0	scgc_3270	1	phage	viruscope positive	Caudovirales
AAA071-L19_NODE_19_length_2284_cov_5.20233	2084	AAA071	AAA071-L19	5	100	50.14076554	0.974557753	0	0	0		0	phage	viruscope positive	Caudovirales
AAA071-L19_NODE_20_length_2205_cov_24.9716	2005	AAA071	AAA071-L19	2	100	5.336553558	0.975105473	0	0	0		0	phage	viruscope positive	Caudovirales
AAA071-L23_NODE_2_length_12703_cov_13.2804	12503	AAA071	AAA071-L23	8	50	5.406528061	0.939612417	0	0	0		0	phage	viruscope positive	Viruses
AAA071-M02_NODE_1_length_29576_cov_39.8229	29376	AAA071	AAA071-M02	48	52.1	2.01130153	0.834024318	0	0	0	scgc_3787	1	phage	viruscope positive	Viruses
AAA071-M02_NODE_4_length_11424_cov_47.7974	11224	AAA071	AAA071-M02	22	63.6	1.431633118	0.806597045	0	0	0		0	phage	viruscope positive	Caudovirales
AAA071-M02_NODE_24_length_2987_cov_44.2229	2787	AAA071	AAA071-M02	4	100	1.256004946	0.879702272	0	0	0		0	phage	viruscope positive	Caudovirales
AAA071-M06_NODE_1_length_52869_cov_35.2352	52669	AAA071	AAA071-M06	50	72	3.60365353	0.950415724	0	0	0		0	phage	viruscope positive	Caudovirales
AAA071-M06_NODE_3_length_29601_cov_26.968	29401	AAA071	AAA071-M06	38	31.6	2.204563522	0.712771625	0	0	0	scgc_716	1	phage	viral cluster membership	Viruses
AAA071-M06_NODE_4_length_28516_cov_33.1055	28316	AAA071	AAA071-M06	32	78.1	11.26985082	0.979619988	0	0	0	scgc_1577	1	phage	viruscope positive	Caudovirales
AAA071-M06_NODE_5_length_5146_cov_7.6101	4946	AAA071	AAA071-M06	5	60	5.838159528	0.654630345	0	0	0	scgc_3777	1	phage	viral cluster membership	Viruses
AAA071-M06_NODE_6_length_3465_cov_7.69677	3265	AAA071	AAA071-M06	1	0	6.896931754	1	0	0	0	scgc_716	1	none	viral cluster membership	Viruses
AAA071-M06_NODE_8_length_2534_cov_44.075	2334	AAA071	AAA071-M06	6	66.7	0	0	0	0	1	scgc_4217	1	cress virus	hits ssDNA database	Circoviridae
AAA071-M06_NODE_9_length_2465_cov_6.21784	2265	AAA071	AAA071-M06	1	100	15.37829378	0.981221791	0	0	0		0	phage	viruscope positive	Viruses
AAA071-M06_NODE_10_length_2459_cov_6.14767	2259	AAA071	AAA071-M06	3	33.3	3.548208133	0.760173313	0	0	0		0	phage	viruscope positive	Caudovirales
AAA071-M07_NODE_3_length_17193_cov_46.1345	16993	AAA071	AAA071-M07	26	38.5	21.88718625	1	0	0	0	scgc_4649	1	phage	viruscope positive	Viruses
AAA071-M07_NODE_9_length_11527_cov_37.815	11327	AAA071	AAA071-M07	15	66.7	65.30855872	0.973908388	0	0	0	scgc_5102	1	phage	viruscope positive	Caudovirales
AAA071-M10_NODE_1_length_101478_cov_43.6964	101278	AAA071	AAA071-M10	138	44.2	3.596719614	0.873387991	0	0	0	scgc_1148	1	phage	viruscope positive	Viruses
AAA071-M10_NODE_2_length_26624_cov_30.5132	26424	AAA071	AAA071-M10	27	48.1	2.966742721	0.858776859	0	0	0	scgc_852	1	phage	viruscope positive	Caudovirales
AAA071-M10_NODE_3_length_17866_cov_32.9231	17666	AAA071	AAA071-M10	20	30	2.565186618	0.788677736	0	0	0	scgc_191	1	phage	viruscope positive	Caudovirales
AAA071-M10_NODE_4_length_14023_cov_14.7225	13823	AAA071	AAA071-M10	8	25	182.3513096	0.940172153	0	0	0		0	phage	viruscope positive	Caudovirales
AAA071-M10_NODE_5_length_6584_cov_29.9465	6384	AAA071	AAA071-M10	5	80	3.518367212	0.950615659	0	0	0	scgc_191	1	phage	viruscope positive	Caudovirales
AAA071-M10_NODE_6_length_5716_cov_9.69869	5516	AAA071	AAA071-M10	8	12.5	62.10905534	0.94273558	0	0	0	scgc_2214	0	phage	viruscope positive	dsDNA viruses, no RNA stage
AAA071-M10_NODE_7_length_5627_cov_17.516	5427	AAA071	AAA071-M10	6	50	2.653958896	0.842506696	0	0	0	scgc_191	1	phage	viruscope positive	Caudovirales
AAA071-M10_NODE_8_length_5549_cov_13.828	5349	AAA071	AAA071-M10	6	16.7	56.8122081	0.883976169	0	0	0		0	phage	viruscope positive	Caudovirales
AAA071-M10_NODE_10_length_4532_cov_16.753	4332	AAA071	AAA071-M10	6	33.3	3.40674378	0.762448467	0	0	0	scgc_191	1	phage	viruscope positive	Caudovirales
AAA071-M10_NODE_12_length_4229_cov_12.4578	4029	AAA071	AAA071-M10	5	40	6.653995965	0.928107337	0	0	0	scgc_2228	1	myoviridae	viruscope positive	Caudovirales
AAA071-M10_NODE_13_length_3337_cov_7.23004	3137	AAA071	AAA071-M10	4	25	1.378875656	0.771369571	0	0	0	scgc_191	1	phage	viruscope positive	Caudovirales
AAA071-M10_NODE_14_length_3186_cov_6.98946	2986	AAA071	AAA071-M10	3	33.3	102.854822	0.823693077	0	0	0		0	phage	viruscope positive	Viruses
AAA071-M10_NODE_15_length_3039_cov_19.5	2839	AAA071	AAA071-M10	4	75	3.88585376	0.965410456	0	0	0	scgc_191	1	phage	viruscope positive	Caudovirales
AAA071-M10_NODE_19_length_2342_cov_8.50284	2142	AAA071	AAA071-M10	3	0	0.942855221	0.84670601	0	0	0	scgc_852	1	virus	viral cluster membership	Caudovirales
AAA071-M10_NODE_21_length_2286_cov_8.14523	2086	AAA071	AAA071-M10	2	100	1.801303641	0.932751239	0	0	0	scgc_3825	1	phage	viruscope positive	Caudovirales
AAA071-M11_NODE_7_length_11475_cov_20.5884	11275	AAA071	AAA071-M11	9	44.4	1.380217449	0.752653323	0	0	0		0	phage	viruscope positive	Viruses
AAA071-M17_NODE_1_length_39655_cov_43.966	39455	AAA071	AAA071-M17	46	43.5	4.587381429	0.864210034	0	0	0	scgc_852	1	phage	viruscope positive	Caudovirales
AAA071-M17_NODE_2_length_24032_cov_27.3305	23832	AAA071	AAA071-M17	23	65.2	8.293885414	0.964574699	0	0	0	scgc_852	1	phage	viruscope positive	Caudovirales
AAA071-M17_NODE_3_length_15552_cov_12.7677	15352	AAA071	AAA071-M17	24	50	1.986747975	0.837505434	0	0	0	scgc_852	1	phage	viruscope positive	Caudovirales
AAA071-M17_NODE_7_length_6673_cov_12.9991	6473	AAA071	AAA071-M17	8	75	1.30675184	0.840717757	0	0	0	scgc_852	1	phage	viruscope positive	Caudovirales
AAA071-M18_NODE_1_length_92321_cov_43.335	92121	AAA071	AAA071-M18	144	63.2	1.68460192	0.870973407	0	0	0	scgc_2646	1	phage	viruscope positive	Caudovirales
AAA071-M18_NODE_5_length_4185_cov_46.8719	3985	AAA071	AAA071-M18	5	80	1.508160644	0.878353853	0	0	0		0	phage	viruscope positive	Caudovirales
AAA071-M19_NODE_1_length_58042_cov_44.0729	57842	AAA071	AAA071-M19	82	69.5	39.13317914	0.980301899	0	0	0		0	phage	viruscope positive	Caudovirales
AAA071-M20_NODE_1_length_15218_cov_32.0746	15018	AAA071	AAA071-M20	30	66.7	35.39490046	0.981692802	0	0	0	scgc_306	1	phage	viruscope positive	Caudovirales
AAA071-M20_NODE_45_length_3075_cov_31.0934	2875	AAA071	AAA071-M20	2	50	11.84210858	0.970258308	0	0	0		0	none	viruscope positive	Caudovirales
AAA071-M21_NODE_1_length_25360_cov_45.2211	25160	AAA071	AAA071-M21	30	100	2.659275636	0.983489041	0	0	0	scgc_3330	1	phage	viruscope positive	Caudovirales
AAA071-M21_NODE_3_length_13238_cov_44.9212	13038	AAA071	AAA071-M21	17	94.1	14.43876835	0.981100488	0	0	0	scgc_3345	1	phage	viruscope positive	Caudovirales
AAA071-M22_NODE_1_length_40170_cov_34.8271	39970	AAA071	AAA071-M22	57	12.3	44.17193018	0.97471599	0	0	0		0	phage	viruscope positive	Viruses
AAA071-M23_NODE_3_length_15613_cov_18.9163	15413	AAA071	AAA071-M23	43	11.6	3.129192009	0.731337663	0	0	0	scgc_191	1	phage	viral cluster membership	Caudovirales
AAA071-M23_NODE_4_length_4164_cov_45.5663	3964	AAA071	AAA071-M23	6	66.7	0	0	0	0	1	scgc_3707	1	microviridae	hits ssDNA database	Microviridae
AAA071-M23_NODE_5_length_3541_cov_9.18158	3341	AAA071	AAA071-M23	3	66.7	6.934212466	0.958110143	0	0	0		0	phage	viruscope positive	Caudovirales
AAA071-M23_NODE_6_length_2552_cov_9.59632	2352	AAA071	AAA071-M23	4	100	1.064406697	0.840266299	0	0	0		0	phage	viruscope positive	Phycodnaviridae
AAA071-N02_NODE_22_length_4990_cov_46.2657	4790	AAA071	AAA071-N02	6	0	0.048393232	1	0	0	1	scgc_676	1	none	hits ssDNA database	Uncharacterized
AAA071-N05_NODE_2_length_29795_cov_34.9968	29595	AAA071	AAA071-N05	34	41.2	32.36969529	0.980123417	0	0	0	scgc_463	1	phage	viruscope positive	Caudovirales
AAA071-N05_NODE_5_length_19058_cov_34.3599	18858	AAA071	AAA071-N05	30	66.7	44.60046177	0.979047065	0	0	0		0	phage	viruscope positive	Viruses
AAA071-N05_NODE_12_length_9174_cov_25.8461	8974	AAA071	AAA071-N05	11	54.5	2.035222553	0.860866654	0	0	0		0	mimivirus	viruscope positive	Viruses
AAA071-N05_NODE_30_length_4880_cov_10.8259	4680	AAA071	AAA071-N05	16	81.2	6.173433187	0.974100278	0	0	0	scgc_1382	1	phage	viruscope positive	Caudovirales
AAA071-N05_NODE_36_length_4252_cov_47.6321	4052	AAA071	AAA071-N05	6	33.3	0	0	0	0	1		0	microviridae	hits ssDNA database	Microviridae
AAA071-N06_NODE_13_length_5635_cov_34.7271	5435	AAA071	AAA071-N06	4	25	12.82895096	0.79639836	0	0	0		0	phage	viruscope positive	Viruses
AAA071-N06_NODE_14_length_5529_cov_15.0292	5329	AAA071	AAA071-N06	5	40	3.215461426	0.921131697	0	0	0		0	ostreococcus virus	viruscope positive	Iridoviridae
AAA071-N06_NODE_20_length_3900_cov_22.304	3700	AAA071	AAA071-N06	3	33.3	17.86367459	0.917475758	0	0	0		0	phage	viruscope positive	Caudovirales
AAA071-N10_NODE_1_length_38791_cov_37.1376	38591	AAA071	AAA071-N10	48	31.2	15.33983505	0.942145647	0	0	0		0	phage	viruscope positive	Viruses
AAA071-N10_NODE_53_length_2325_cov_5.24449	2125	AAA071	AAA071-N10	2	100	44.90700918	0.974532168	0	0	0		0	phage	viruscope positive	dsDNA viruses, no RNA stage
AAA071-N11_NODE_1_length_51320_cov_40.2424	51120	AAA071	AAA071-N11	66	27.3	38.43391347	0.978563515	0	0	0	scgc_3	1	phage	viruscope positive	Caudovirales
AAA071-N16_NODE_20_length_5905_cov_8.59744	5705	AAA071	AAA071-N16	6	0	0.0665727	1	0	0	1	scgc_3050	1	none	hits ssDNA database	Uncharacterized
AAA071-N16_NODE_31_length_3976_cov_21.3346	3776	AAA071	AAA071-N16	4	50	0	0	0	0	0	scgc_5714	1	phage	viral cluster membership	Caudovirales
AAA071-N16_NODE_39_length_3700_cov_39.5877	3500	AAA071	AAA071-N16	3	66.7	6.116366842	0.958566724	0	0	0		0	none	viruscope positive	Viruses
AAA071-N21_NODE_1_length_44901_cov_44.1363	44701	AAA071	AAA071-N21	42	33.3	35.84499825	0.981378472	0	0	0		0	phage	viruscope positive	Viruses
AAA071-N21_NODE_2_length_33285_cov_43.0371	33085	AAA071	AAA071-N21	44	25	10.3413046	0.828077646	0	0	0	scgc_5792	1	phage	viruscope positive	Viruses
AAA071-N21_NODE_4_length_3435_cov_5.03817	3235	AAA071	AAA071-N21	8	50	13.88706529	0.972867173	0	0	0		0	phage	viruscope positive	Caudovirales
AAA071-O04_NODE_1_length_49798_cov_31.6274	49598	AAA071	AAA071-O04	48	64.6	8.1109909	0.967204727	0	0	0	scgc_2567	1	phage	viruscope positive	Caudovirales
AAA071-O04_NODE_25_length_2810_cov_9.94701	2610	AAA071	AAA071-O04	5	60	5.592106827	0.969625801	0	0	0		0	phage	viruscope positive	Caudovirales
AAA071-O05_NODE_35_length_2526_cov_6.44759	2326	AAA071	AAA071-O05	1	0	0.012482381	1	0	0	1	scgc_6092	1	none	hits ssDNA database	Uncharacterized
AAA071-O08_NODE_1_length_62282_cov_33.8931	62082	AAA071	AAA071-O08	101	65.3	1.681104102	0.89541523	0	0	0		0	phage	viruscope positive	Viruses
AAA071-O08_NODE_2_length_16376_cov_46.2771	16176	AAA071	AAA071-O08	24	70.8	2.149699418	0.916050539	0	0	0		0	phage	viruscope positive	Caudovirales
AAA071-O14_NODE_1_length_14573_cov_17.7927	14373	AAA071	AAA071-O14	19	36.8	28.91682324	1	0	0	0		0	phage	viruscope positive	Viruses
AAA071-O17_NODE_15_length_9685_cov_22.5146	9485	AAA071	AAA071-O17	10	40	4.496276869	0.933422359	0	0	0	scgc_716	1	phage	viruscope positive	Viruses
AAA071-O17_NODE_33_length_5691_cov_44.7133	5491	AAA071	AAA071-O17	8	50	1.280331626	0.764648506	0	0	0		0	phage	viruscope positive	Caudovirales
AAA071-O17_NODE_66_length_2954_cov_15.317	2754	AAA071	AAA071-O17	4	75	6.596938523	0.966245527	0	0	0		0	phage	viruscope positive	Caudovirales
AAA071-O21_NODE_1_length_44078_cov_36.2556	43878	AAA071	AAA071-O21	76	64.5	30.02171403	1	0	0	0	scgc_5306	1	phage	viruscope positive	Caudovirales
AAA071-O21_NODE_2_length_41450_cov_45.7529	41250	AAA071	AAA071-O21	52	73.1	8.817135323	0.970495339	0	0	0		0	phage	viruscope positive	Viruses
AAA071-O21_NODE_3_length_19493_cov_39.9612	19293	AAA071	AAA071-O21	42	14.3	60.11514839	0.829089395	0	0	0	scgc_598	1	phage	viruscope positive	Viruses
AAA071-O21_NODE_6_length_5444_cov_42.3632	5244	AAA071	AAA071-O21	10	90	20.01385601	1	0	0	0	scgc_3537	1	phage	viruscope positive	Caudovirales
AAA071-O22_NODE_1_length_65675_cov_41.7822	65475	AAA071	AAA071-O22	42	31	2.344817128	0.837176952	0	0	0	scgc_5990	1	chlorella virus	viruscope positive	Viruses
AAA071-O22_NODE_11_length_17708_cov_29.7575	17508	AAA071	AAA071-O22	12	25	11.0884584	0.894472111	0	0	0	scgc_3761	1	megavirus	viruscope positive	Viruses
AAA071-O22_NODE_37_length_3392_cov_13.6371	3192	AAA071	AAA071-O22	6	0	0	0	0	0	0	scgc_2878	1	none	viral cluster membership	Marseillevirus
AAA071-O22_NODE_40_length_2751_cov_19.9777	2551	AAA071	AAA071-O22	3	33.3	1.797462909	0.89552186	0	0	0	scgc_2878	1	pithovirus	viruscope positive	Marseillevirus
AAA071-P04_NODE_6_length_2506_cov_9.5153	2306	AAA071	AAA071-P04	1	0	0.030563348	1	0	0	1	scgc_676	1	none	hits ssDNA database	Uncharacterized
AAA071-P06_NODE_1_length_25853_cov_45.4988	25653	AAA071	AAA071-P06	56	53.6	20.12858613	0.981729127	0	0	0	scgc_1382	1	phage	viruscope positive	Caudovirales
AAA071-P06_NODE_2_length_4919_cov_41.4003	4719	AAA071	AAA071-P06	7	100	7.770849747	0.984532738	0	0	0		0	phage	viruscope positive	Caudovirales
AAA071-P14_NODE_67_length_2600_cov_45.7187	2400	AAA071	AAA071-P14	4	50	0	0	0	0	1	scgc_1469	1	cress virus	hits ssDNA database	Circoviridae
AAA071-P20_NODE_30_length_4958_cov_13.5546	4758	AAA071	AAA071-P20	1	0	0	0	0	0	1	scgc_123	1	none	hits ssDNA database	Uncharacterized
AG-605-A01_NODE_1	13613	AG-605	AG-605-A01	15	100	0	0	0	0	0	scgc_205	1	phage	viral cluster membership	Caudovirales
AG-605-A01_NODE_3	8648	AG-605	AG-605-A01	14	85.7	0	0	0	0	0	scgc_205	1	phage	viral cluster membership	Caudovirales
AG-605-A02_NODE_1	42279	AG-605	AG-605-A02	62	67.7	31.63793025	1	0	0	0		0	phage	viruscope positive	Viruses
AG-605-A02_NODE_2	34542	AG-605	AG-605-A02	24	75	3.930780636	0.973942527	0	0	0	scgc_1799	1	phage	viruscope positive	Caudovirales
AG-605-A02_NODE_3	29909	AG-605	AG-605-A02	39	84.6	2.573404716	0.966858876	0	0	0	scgc_5948	1	phage	viruscope positive	Caudovirales
AG-605-A02_NODE_4	15737	AG-605	AG-605-A02	20	95	4.244854428	0.98083471	0	0	0	scgc_914	1	phage	viruscope positive	Caudovirales
AG-605-A02_NODE_6	12261	AG-605	AG-605-A02	22	90.9	6.199130244	0.976035925	0	0	0	scgc_3441	1	ostreococcus virus	viruscope positive	Caudovirales
AG-605-A02_NODE_8	7637	AG-605	AG-605-A02	6	0	2.04064045	0.814417054	0	0	0	scgc_1649	1	phage	viral cluster membership	Caudovirales
AG-605-A02_NODE_9	6043	AG-605	AG-605-A02	7	71.4	13.37171427	0.980391718	0	0	0		0	phage	viruscope positive	Caudovirales
AG-605-A02_NODE_10	5481	AG-605	AG-605-A02	8	87.5	2.262655232	0.950814524	0	0	0		0	phage	viruscope positive	Caudovirales
AG-605-A02_NODE_13	4640	AG-605	AG-605-A02	3	66.7	67.24057484	0.97039652	0	0	0		0	phage	viruscope positive	Caudovirales
AG-605-A02_NODE_14	4205	AG-605	AG-605-A02	2	100	24.69847182	1	0	0	0		0	phage	viruscope positive	Caudovirales
AG-605-A02_NODE_15	3381	AG-605	AG-605-A02	3	100	1.486759008	0.908985101	0	0	0		0	phage	viruscope positive	Caudovirales
AG-605-A02_NODE_18	2930	AG-605	AG-605-A02	4	75	21.53716819	1	0	0	0	scgc_6099	1	ostreococcus virus	viruscope positive	Caudovirales
AG-605-A02_NODE_17	2829	AG-605	AG-605-A02	4	25	0.687647283	0.755054978	0	0	0	scgc_2768	1	phage	viruscope positive	Caudovirales
AG-605-A02_NODE_19	2720	AG-605	AG-605-A02	4	75	8.321587541	0.969489857	0	0	0		0	phage	viruscope positive	Caudovirales
AG-605-A02_NODE_20	2555	AG-605	AG-605-A02	2	100	13.71769352	0.981133273	0	0	0		0	phage	viruscope positive	Caudovirales
AG-605-A02_NODE_21	2052	AG-605	AG-605-A02	1	100	33.29845429	1	0	0	0	scgc_3870	1	phage	viruscope positive	Caudovirales
AG-605-A04_NODE_39	3370	AG-605	AG-605-A04	3	66.7	5.791824928	0.959844228	0	0	0		0	phage	viruscope positive	Caudovirales
AG-605-A04_NODE_49	2639	AG-605	AG-605-A04	5	40	4.970761624	0.866935706	0	0	0		0	phage	viruscope positive	Caudovirales
AG-605-A05_NODE_2	73198	AG-605	AG-605-A05	62	100	2.415690603	0.974576256	category 2 (somewhat sure)	Complete phage contigs	0	scgc_5833	1	phage	virsorter identified	Caudovirales
AG-605-A05_NODE_6	19566	AG-605	AG-605-A05	20	20	14.70724096	0.828131887	0	0	0		0	phycodnavirus	viruscope positive	dsDNA viruses, no RNA stage
AG-605-A05_NODE_18	2764	AG-605	AG-605-A05	3	100	4.102307815	0.978271599	0	0	0		0	phage	viruscope positive	Caudovirales
AG-605-A06_NODE_2	25483	AG-605	AG-605-A06	36	44.4	15.87708722	0.976450411	category 2 (somewhat sure)	Complete phage contigs	0	scgc_2388	1	phage	virsorter identified	Caudovirales
AG-605-A07_NODE_17	2782	AG-605	AG-605-A07	4	25	0	0	0	0	1	scgc_6378	1	cress virus	hits ssDNA database	Circoviridae
AG-605-A08_NODE_16	4158	AG-605	AG-605-A08	4	50	162.171098	0.940884378	0	0	0		0	phage	viruscope positive	Caudovirales
AG-605-A08_NODE_21	2950	AG-605	AG-605-A08	3	66.7	14.4264458	0.935935357	0	0	0		0	none	viruscope positive	Caudovirales
AG-605-A09_NODE_2	26426	AG-605	AG-605-A09	31	77.4	12.51557429	0.981137552	0	0	0		0	phage	viruscope positive	Caudovirales
AG-605-A09_NODE_3	21206	AG-605	AG-605-A09	25	48	3.698765078	0.792788696	0	0	0		0	phage	viruscope positive	Viruses
AG-605-A09_NODE_4	19092	AG-605	AG-605-A09	7	57.1	17.01014827	0.983963585	0	0	0		0	phage	viruscope positive	Caudovirales
AG-605-A09_NODE_5	12031	AG-605	AG-605-A09	7	71.4	37.46973295	0.981027028	0	0	0		0	phage	viruscope positive	Caudovirales
AG-605-A09_NODE_9	4761	AG-605	AG-605-A09	6	66.7	14.57942137	0.9865312	0	0	0	scgc_1821	1	phage	viruscope positive	Caudovirales
AG-605-A09_NODE_10	3558	AG-605	AG-605-A09	4	25	21.9100579	1	0	0	0		0	phage	viruscope positive	Caudovirales
AG-605-A09_NODE_13	2397	AG-605	AG-605-A09	2	100	16.90655878	0.98175274	0	0	0		0	phage	viruscope positive	Caudovirales
[truncated: 783 more rows]
