# Supplementary material for: Single Cell Genomics Reveals Viruses Consumed by Marine Protists
Source: Front Microbiol. 2020 Sep 24;11:524828. doi: 10.3389/fmicb.2020.524828 (PMC7541821; doi:10.3389/fmicb.2020.524828)
Supplement: Supplementary Data Sheet 1 — GenBank accession IDs used to identify ssDNA viruses within SAGs. [file Data_Sheet_1.csv]

KC131025.1
KC131024.1
KC131023.1
KC131022.1
KC131021.1
JX904677.1
JX904676.1
JX904675.1
JX904674.1
JX904673.1
JX904672.1
JX904671.1
JX904670.1
JX904669.1
JX904668.1
JX904667.1
JX904666.1
JX904665.1
JX904664.1
JX904663.1
JX904662.1
JX904661.1
JX904660.1
JX904659.1
JX904658.1
JX904657.1
JX904656.1
JX904655.1
JX904654.1
JX904653.1
JX904652.1
JX904651.1
JX904650.1
JX904649.1
JX904648.1
JX904647.1
JX904646.1
JX904645.1
JX904644.1
JX904643.1
JX904642.1
JX904641.1
JX904640.1
JX904639.1
JX904638.1
JX904637.1
JX904636.1
JX904635.1
JX904634.1
JX904633.1
JX904632.1
JX904631.1
JX904630.1
JX904629.1
JX904628.1
JX904627.1
JX904626.1
JX904625.1
JX904624.1
JX904623.1
JX904622.1
JX904621.1
JX904620.1
JX904619.1
JX904618.1
JX904617.1
JX904616.1
JX904615.1
JX904614.1
JX904613.1
JX904612.1
JX904611.1
JX904610.1
JX904609.1
JX904608.1
JX904607.1
JX904606.1
JX904605.1
JX904604.1
JX904603.1
JX904602.1
JX904601.1
JX904600.1
JX904599.1
JX904598.1
JX904597.1
JX904596.1
JX904595.1
JX904594.1
JX904593.1
JX904592.1
JX904591.1
JX904590.1
JX904589.1
JX904588.1
JX904587.1
JX904586.1
JX904585.1
JX904584.1
JX904583.1
JX904582.1
JX904581.1
JX904580.1
JX904579.1
JX904578.1
JX904577.1
JX904576.1
JX904575.1
JX904574.1
JX904573.1
JX904572.1
JX904571.1
JX904570.1
JX904569.1
JX904568.1
JX904567.1
JX904566.1
JX904565.1
JX904564.1
JX904563.1
JX904562.1
JX904561.1
JX904560.1
JX904559.1
JX904558.1
JX904557.1
JX904556.1
JX904555.1
JX904554.1
JX904553.1
JX904552.1
JX904551.1
JX904550.1
JX904549.1
JX904548.1
JX904547.1
JX904546.1
JX904545.1
JX904544.1
JX904543.1
JX904542.1
JX904541.1
JX904540.1
JX904539.1
JX904538.1
JX904537.1
JX904536.1
JX904535.1
JX904534.1
JX904533.1
JX904532.1
JX904531.1
JX904530.1
JX904529.1
JX904528.1
JX904527.1
JX904526.1
JX904525.1
JX904524.1
JX904523.1
JX904522.1
JX904521.1
JX904520.1
JX904519.1
JX904518.1
JX904517.1
JX904516.1
JX904515.1
JX904514.1
JX904513.1
JX904512.1
JX904511.1
JX904510.1
JX904509.1
JX904508.1
JX904507.1
JX904506.1
JX904505.1
JX904504.1
JX904503.1
JX904502.1
JX904501.1
JX904500.1
JX904499.1
JX904498.1
JX904497.1
JX904496.1
JX904495.1
JX904494.1
JX904493.1
JX904492.1
JX904491.1
JX904490.1
JX904489.1
JX904488.1
JX904487.1
JX904486.1
JX904485.1
JX904484.1
JX904483.1
JX904482.1
JX904481.1
JX904480.1
JX904479.1
JX904478.1
JX904477.1
JX904476.1
JX904475.1
JX904474.1
JX904473.1
JX904472.1
JX904471.1
JX904470.1
JX904469.1
JX904468.1
JX904467.1
JX904466.1
JX904465.1
JX904464.1
JX904463.1
JX904462.1
JX904461.1
JX904460.1
JX904459.1
JX904458.1
JX904457.1
JX904456.1
JX904455.1
JX904454.1
JX904453.1
JX904452.1
JX904451.1
JX904450.1
JX904449.1
JX904448.1
JX904447.1
JX904446.1
JX904445.1
JX904444.1
JX904443.1
JX904442.1
JX904441.1
JX904440.1
JX904439.1
JX904438.1
JX904437.1
JX904436.1
JX904435.1
JX904434.1
JX904433.1
JX904432.1
JX904431.1
JX904430.1
JX904429.1
JX904428.1
JX904427.1
JX904426.1
JX904425.1
JX904424.1
JX904423.1
JX904422.1
JX904421.1
JX904420.1
JX904419.1
JX904418.1
JX904417.1
JX904416.1
JX904415.1
JX904414.1
JX904413.1
JX904412.1
JX904411.1
JX904410.1
JX904409.1
JX904408.1
JX904407.1
JX904406.1
JX904405.1
JX904404.1
JX904403.1
JX904402.1
JX904401.1
JX904400.1
JX904399.1
JX904398.1
JX904397.1
JX904396.1
JX904395.1
JX904394.1
JX904393.1
JX904392.1
JX904391.1
JX904390.1
JX904389.1
JX904388.1
JX904387.1
JX904386.1
JX904385.1
JX904384.1
JX904383.1
JX904382.1
JX904381.1
JX904380.1
JX904379.1
JX904378.1
JX904377.1
JX904376.1
JX904375.1
JX904374.1
JX904373.1
JX904372.1
JX904371.1
JX904370.1
JX904369.1
JX904368.1
JX904367.1
JX904366.1
JX904365.1
JX904364.1
JX904363.1
JX904362.1
JX904361.1
JX904360.1
JX904359.1
JX904358.1
JX904357.1
JX904356.1
JX904355.1
JX904354.1
JX904353.1
JX904352.1
JX904351.1
JX904350.1
JX904349.1
JX904348.1
JX904347.1
JX904346.1
JX904345.1
JX904344.1
JX904343.1
JX904342.1
JX904341.1
JX904340.1
JX904339.1
JX904338.1
JX904337.1
JX904336.1
JX904335.1
JX904334.1
JX904333.1
JX904332.1
JX904331.1
JX904330.1
JX904329.1
JX904328.1
JX904327.1
JX904326.1
JX904325.1
JX904324.1
JX904323.1
JX904322.1
JX904321.1
JX904320.1
JX904319.1
JX904318.1
JX904317.1
JX904316.1
JX904315.1
JX904314.1
JX904313.1
JX904312.1
JX904311.1
JX904310.1
JX904309.1
JX904308.1
JX904307.1
JX904306.1
JX904305.1
JX904304.1
JX904303.1
JX904302.1
JX904301.1
JX904300.1
JX904299.1
JX904298.1
JX904297.1
JX904296.1
JX904295.1
JX904294.1
JX904293.1
JX904292.1
JX904291.1
JX904290.1
JX904289.1
JX904288.1
JX904287.1
JX904286.1
JX904285.1
JX904284.1
JX904283.1
JX904282.1
JX904281.1
JX904280.1
JX904279.1
JX904278.1
JX904277.1
JX904276.1
JX904275.1
JX904274.1
JX904273.1
JX904272.1
JX904271.1
JX904270.1
JX904269.1
JX904268.1
JX904267.1
JX904266.1
JX904265.1
JX904264.1
JX904263.1
JX904262.1
JX904261.1
JX904260.1
JX904259.1
JX904258.1
JX904257.1
JX904256.1
JX904255.1
JX904254.1
JX904253.1
JX904252.1
JX904251.1
JX904250.1
JX904249.1
JX904248.1
JX904247.1
JX904246.1
JX904245.1
JX904244.1
JX904243.1
JX904242.1
JX904241.1
JX904240.1
JX904239.1
JX904238.1
JX904237.1
JX904236.1
JX904235.1
JX904234.1
JX904233.1
JX904232.1
JX904231.1
JX904230.1
JX904229.1
JX904228.1
JX904227.1
JX904226.1
JX904225.1
JX904224.1
JX904223.1
JX904222.1
JX904221.1
JX904220.1
JX904219.1
JX904218.1
JX904217.1
JX904216.1
JX904215.1
JX904214.1
JX904213.1
JX904212.1
JX904211.1
JX904210.1
JX904209.1
JX904208.1
JX904207.1
JX904206.1
JX904205.1
JX904204.1
JX904203.1
JX904202.1
JX904201.1
JX904200.1
JX904199.1
JX904198.1
JX904197.1
JX904196.1
JX904195.1
JX904194.1
JX904193.1
JX904192.1
JX904191.1
JX904190.1
JX904189.1
JX904188.1
JX904187.1
JX904186.1
JX904185.1
JX904184.1
JX904183.1
JX904182.1
JX904181.1
JX904180.1
JX904179.1
JX904178.1
JX904177.1
JX904176.1
JX904175.1
JX904174.1
JX904173.1
JX904172.1
JX904171.1
JX904170.1
JX904169.1
JX904168.1
JX904167.1
JX904166.1
JX904165.1
JX904164.1
JX904163.1
JX904162.1
JX904161.1
JX904160.1
JX904159.1
JX904158.1
JX904157.1
JX904156.1
JX904155.1
JX904154.1
JX904153.1
JX904152.1
JX904151.1
JX904150.1
JX904149.1
JX904148.1
JX904147.1
JX904146.1
JX904145.1
JX904144.1
JX904143.1
JX904142.1
JX904141.1
JX904140.1
JX904139.1
JX904138.1
JX904137.1
JX904136.1
JX904135.1
JX904134.1
JX904133.1
JX904132.1
JX904131.1
JX904130.1
JX904129.1
JX904128.1
JX904127.1
JX904126.1
JX904125.1
JX904124.1
JX904123.1
JX904122.1
JX904121.1
JX904120.1
JX904119.1
JX904118.1
JX904117.1
JX904116.1
JX904115.1
JX904114.1
JX904113.1
JX904112.1
JX904111.1
JX904110.1
JX904109.1
JX904108.1
JX904107.1
JX904106.1
JX904105.1
JX904104.1
JX904103.1
JX904102.1
JX904101.1
JX904100.1
JX904099.1
JX904098.1
JX904097.1
JX904096.1
JX904095.1
JX904094.1
JX904093.1
JX904092.1
JX904091.1
JX904090.1
JX904089.1
JX904088.1
JX904087.1
JX904086.1
JX904085.1
JX904084.1
JX904083.1
JX904082.1
JX904081.1
JX904080.1
JX904079.1
JX904078.1
JX904077.1
JX904076.1
JX904075.1
JX904074.1
JX904073.1
JX904072.1
JX904071.1
JX904070.1
KU727774.1
NC_025216.1
KM111537.1
HQ738638.1
HQ839723.1
HQ839726.1
HQ839725.1
HQ839724.1
HQ839717.1
HQ839715.1
HQ839728.1
HQ839727.1
HQ839720.1
HQ839719.1
HQ839718.1
HQ839716.1
HQ839714.1
GQ404945.1
GQ404929.1
GQ404902.1
GQ404896.1
NC_025724.1
NC_025723.1
NC_025722.1
NC_025720.1
NC_025719.1
NC_025718.1
NC_025717.1
NC_025716.1
NC_025715.1
NC_025714.1
NC_025713.1
NC_025712.1
NC_025711.1
NC_025710.1
NC_025709.1
NC_025708.1
NC_025706.1
NC_025705.1
KF133807.1
KF133828.1
KF133827.1
KF133826.1
KF133825.1
KF133824.1
KF133823.1
KF133822.1
KF133821.1
KF133820.1
KF133819.1
KF133818.1
KF133817.1
KF133816.1
KF133815.1
KF133814.1
KF133813.1
KF133812.1
KF133811.1
KF133810.1
KF133808.1
JN857329.1
JN634851.1
HQ839722.1
HQ839721.1
HM228875.1
KM034107.1
KM034106.1
KM034105.1
KM034104.1
KM034103.1
KM034102.1
KM034101.1
KM034100.1
KM034099.1
KM034098.1
KM034097.1
KM034096.1
KM034095.1
KM034094.1
KM034093.1
NC_002361.1
AF252610.1
NC_026512.1
KM972726.1
KM972725.1
KF712532.1
KF712531.1
KF712530.1
KF712529.1
KF712528.1
KF712527.1
NC_020206.1
JX569794.1
KY484770.1
KY484769.1
KY214434.1
KY055442.1
KY055441.1
KX814352.1
KX814351.1
KX814350.1
KX814349.1
KX814348.1
KX814347.1
KX447637.1
KX447636.1
KX447635.1
KX447634.1
KX447633.1
NC_035213.1
NC_035212.1
NC_035211.1
NC_035209.1
NC_035200.1
NC_035195.1
NC_035194.1
NC_035196.1
KY865243.1
KY865242.1
KY778777.1
KY778776.1
MF327576.1
MF327575.1
MF327574.1
MF327573.1
MF118169.1
MF118168.1
MF118167.1
MF118166.1
LC310740.1
LC310739.1
LC310738.1
LC310737.1
LC310736.1
LC310735.1
LC310734.1
LC310733.1
LC310732.1
LC310731.1
LC310730.1
LC310729.1
LC310728.1
LC310727.1
LC310726.1
LC310725.1
LC310724.1
KX828581.1
KJ641742.1
KJ641741.1
KJ641740.1
KJ641739.1
KJ641738.1
KJ641737.1
KJ641736.1
KJ641735.1
KJ641734.1
KJ641733.1
KJ641732.1
KJ641731.1
KJ641730.1
KJ641729.1
KJ641728.1
KJ641727.1
KJ641726.1
KJ641725.1
KJ641724.1
KJ641723.1
KJ641722.1
KJ641721.1
KJ641720.1
KJ641719.1
KJ641718.1
KJ641717.1
KJ641716.1
KJ641715.1
KJ641714.1
KJ641713.1
KJ641712.1
KJ641711.1
KJ641710.1
JQ814849.1
KY996345.1
KY996344.1
KY996343.1
KY996342.1
KY996341.1
KY996340.1
KY996339.1
KY996338.1
KY996337.1
KX668492.1
KX668491.1
KX668490.1
KX668489.1
KY659554.1
KY659553.1
KY659552.1
KY659551.1
KY659550.1
KX865094.1
KX865093.1
KX865092.1
LX072341.1
LX072340.1
LX072337.1
LX072336.1
LX072335.1
LX072334.1
KP941114.1
KC924956.1
KY884302.1
KU888693.1
KU888692.1
KU888691.1
KU888690.1
KU888689.1
KU888688.1
KU888687.1
KU888686.1
KU888685.1
KU888684.1
KU888683.1
KU888682.1
KT168353.1
KT168352.1
KT168351.1
KT168350.1
KT168349.1
KT168348.1
KT168347.1
KT168346.1
KT168345.1
KT168344.1
KT168343.1
KT168342.1
KT168341.1
KT168340.1
KT168339.1
KT168338.1
KT168337.1
KR902641.1
KT725809.1
KT725808.1
KT725807.1
KT725806.1
KT725805.1
KT725804.1
KT725803.1
KT725802.1
KT725801.1
KT725800.1
KT725799.1
KT725798.1
KT725797.1
KT725796.1
KT725795.1
KT725794.1
KT725793.1
KT725792.1
KT725791.1
KT725790.1
KT753529.1
KT753528.1
KT753527.1
KT753526.1
KT753525.1
KT753524.1
KT753523.1
KT753522.1
KT753521.1
KT753520.1
KT753519.1
KT753518.1
KT753517.1
KT753516.1
KT753515.1
KT753514.1
KT753513.1
KT753512.1
KT753511.1
KT753510.1
KT753509.1
KT753508.1
KT753507.1
KT753506.1
KT753505.1
KT753504.1
KT753503.1
KT753502.1
KT753501.1
KT753500.1
KT753499.1
KT753498.1
KT753497.1
KT753496.1
KT753495.1
KT753494.1
KT753493.1
KT753492.1
KT753491.1
KT753490.1
KT753489.1
KT753488.1
KT753487.1
KT753486.1
KT753485.1
KT753484.1
KT753483.1
KT753482.1
KT753481.1
KT753480.1
KT753479.1
KT753478.1
KT753477.1
KT753476.1
KT753475.1
KT753474.1
KT753473.1
KT753472.1
KT753471.1
KT753470.1
KT753469.1
KT753468.1
KT753467.1
KT753466.1
KT753465.1
KT753464.1
KT753463.1
KT753462.1
KT753461.1
KT753460.1
KT753459.1
KT753458.1
KT753457.1
KT753456.1
KT753455.1
KT753454.1
KT753453.1
KT753452.1
KT753451.1
KT753450.1
KT753449.1
KT753448.1
KT753447.1
KT753446.1
KT753445.1
KT753444.1
KT753443.1
KT753442.1
KT753441.1
KT753440.1
KT753439.1
KT753438.1
KT753437.1
KT753436.1
KT753435.1
KT753434.1
KT753433.1
KT753432.1
KT753431.1
KT753430.1
KT753429.1
KT753428.1
KT753427.1
KT753426.1
KT753425.1
KT753424.1
KT753423.1
KT753422.1
KT753421.1
KT753420.1
KT753419.1
KT753418.1
KT753417.1
KT753416.1
KT753415.1
KT753414.1
KT753413.1
KT753412.1
KT753411.1
KT753410.1
KT753409.1
KT753408.1
KT753407.1
KT753406.1
KT753405.1
KT753404.1
KT753403.1
KT753402.1
KT753401.1
NC_034977.1
KY656106.1
KY656105.1
KY656104.1
KY656103.1
KY656102.1
KY656101.1
KY656100.1
KY656099.1
KY656098.1
KY656097.1
KY656096.1
KY656095.1
KY656094.1
KY656093.1
KY656092.1
KY656091.1
KY656090.1
KY656089.1
KY656088.1
KY656087.1
KY656086.1
KY656085.1
KY656084.1
KY656083.1
KY656082.1
KY656081.1
KY656080.1
KY656079.1
KY656078.1
KY656077.1
KY656076.1
KY656075.1
KY656074.1
KY656073.1
KY656072.1
KY656071.1
KY656070.1
KY656069.1
KY656068.1
KY656067.1
KY656066.1
KY656065.1
KY656064.1
KY656063.1
KY656062.1
KY656061.1
KY656060.1
KY656059.1
KY656058.1
KY656057.1
KY656056.1
KY656055.1
KY656054.1
KY656053.1
KY656052.1
KY656051.1
KY656050.1
KY656049.1
KY656048.1
KY656047.1
KY656046.1
KY656045.1
KY656044.1
KY656043.1
KY656042.1
KY656041.1
KY656040.1
KY656039.1
KY656038.1
KY656037.1
KY656036.1
KY656035.1
KY656034.1
KY656033.1
KY656032.1
KY656031.1
KY656030.1
KY656029.1
KY656028.1
KY656027.1
KY656026.1
KY656025.1
KY656024.1
KY656023.1
KY656022.1
KY656021.1
KY656020.1
KY656019.1
KY656018.1
KY656017.1
KY656016.1
KY656015.1
KY656014.1
KY656013.1
KY656012.1
KY656011.1
KY656010.1
KY656009.1
KY656008.1
KY656007.1
KY656006.1
KY656005.1
KY656004.1
KY656003.1
KY656002.1
KY656001.1
KY656000.1
KY655999.1
KY655998.1
KY655997.1
KY655996.1
KY655995.1
KY655994.1
KY655993.1
KY655992.1
KY655991.1
KY655990.1
KY655989.1
KY655988.1
KY655987.1
KY655986.1
KY655985.1
KY655984.1
KY655983.1
KY655982.1
KY655981.1
KY655980.1
KY655979.1
KY655978.1
KY655977.1
KY655976.1
KY655975.1
KY655974.1
KY655973.1
KY655972.1
KY655971.1
KY655970.1
KY655969.1
KY655968.1
KY655967.1
KY655966.1
KY655965.1
KY655964.1
KY655963.1
KY655962.1
KY655961.1
KY655960.1
KY655959.1
KY655958.1
KY655957.1
KY655956.1
KY655955.1
KX510085.1
KX510084.1
KX510083.1
KX510082.1
KX510081.1
KX510080.1
KX510079.1
KX510078.1
KX510077.1
KX510076.1
KX510075.1
KX510074.1
KX510073.1
KX510072.1
KX510071.1
KX510070.1
KX510069.1
KX510068.1
KX510067.1
KX510066.1
KX510065.1
KX510064.1
KX510063.1
KX510062.1
KX510061.1
KX510060.1
KX510059.1
KX510058.1
KX510057.1
KX510056.1
KX510055.1
KX510054.1
KX510053.1
KX510052.1
KX510051.1
KX510050.1
KX098782.1
KX098781.1
KX098780.1
KX098779.1
KX098778.1
KX098777.1
KX098776.1
KX098775.1
KX098774.1
KX098773.1
KX098772.1
KX098771.1
KX098770.1
KX098769.1
KX098768.1
KX098767.1
KX098766.1
KX098765.1
KX098764.1
KX098763.1
KX098762.1
KX098761.1
KX098760.1
KX098759.1
KX098758.1
KX098757.1
KX098756.1
KX098755.1
KX098754.1
KX098753.1
KX098752.1
KX098751.1
KX098750.1
KX098749.1
KX098748.1
KX098747.1
KX098746.1
KX098745.1
KX098744.1
KX098743.1
KX098742.1
KX098741.1
KX098740.1
KX098739.1
KX098738.1
KX098737.1
KX098736.1
KX098735.1
KX098734.1
KX098733.1
KX098732.1
KX098731.1
KX098730.1
KX098729.1
KX098728.1
KX098727.1
KX098726.1
KX098725.1
KX098724.1
KX098723.1
KX098722.1
KX098721.1
KX098720.1
KX098719.1
KX098718.1
KX098717.1
KX098716.1
KX098715.1
KX098714.1
KX098713.1
KX098712.1
KX098711.1
KX098710.1
KX098709.1
KX098708.1
KX098707.1
KX098706.1
KX098705.1
KX098704.1
KX098703.1
KX098702.1
KX098701.1
KX098700.1
KX098699.1
KX098698.1
KX098697.1
KX098696.1
KX098695.1
KX098694.1
KX098693.1
KX098692.1
KX098691.1
KX098690.1
KX098689.1
KX098688.1
KX098687.1
KX098686.1
KX098685.1
KX098684.1
KX098683.1
KX098682.1
KX098681.1
KX098680.1
KX098679.1
KX098678.1
KX098677.1
KX098676.1
KX098675.1
KX098674.1
KX098673.1
KX098672.1
KX098671.1
KX098670.1
KX098669.1
KX098668.1
KX098667.1
KX098666.1
KX098665.1
KX098664.1
KX098663.1
KX098662.1
KX098661.1
KX098660.1
KX098659.1
KU697292.1
KU697291.1
KU697290.1
KU697289.1
KU697288.1
KU697287.1
KU697286.1
KU697285.1
KU697284.1
KU697283.1
KU697282.1
KU697281.1
KU697280.1
KU697279.1
KU697278.1
KU697277.1
KU697276.1
KU697275.1
KU697274.1
KU697273.1
KU697272.1
KU697271.1
KU697270.1
KU697269.1
KU697268.1
KU697267.1
KU697266.1
KU697265.1
KU697264.1
KU697263.1
KU697262.1
KU697261.1
KU697260.1
KU697259.1
KU697258.1
KU697257.1
KU697256.1
KU697255.1
KU697254.1
KU697253.1
KU697252.1
KU697251.1
KU697250.1
KU697249.1
KU697248.1
KU697247.1
KU697246.1
KU697245.1
KU697244.1
KU697243.1
KU697242.1
KU697241.1
KU697240.1
KU697239.1
KU697238.1
KU697237.1
KU697236.1
KU697235.1
KU697234.1
KU697233.1
KU697232.1
KU697231.1
KU697230.1
KU697229.1
KU697228.1
KU697227.1
KU697226.1
KU697225.1
KU697224.1
KU697223.1
KU697222.1
KU697221.1
KU697220.1
KU697219.1
KU697218.1
KU697217.1
KU697216.1
KU697215.1
KU697214.1
KU697213.1
KU697212.1
KU697211.1
KU697210.1
KU697209.1
KU697208.1
KU697207.1
KU697206.1
KU697205.1
KU697204.1
KU697203.1
KU697202.1
KU697201.1
KU697200.1
KU697199.1
KU697198.1
KU697197.1
KU697196.1
KU697195.1
KU697194.1
KU697193.1
KU697192.1
KU697191.1
KU697190.1
KU697189.1
KU697188.1
KU697187.1
KU697186.1
KU697185.1
KU697184.1
KU697183.1
KU697182.1
KU697181.1
KU697180.1
KU697179.1
KU697178.1
KU697177.1
KU697176.1
KU697175.1
KU697174.1
KU697173.1
KU697172.1
KU697171.1
KU697170.1
KU697169.1
KU697168.1
KU697167.1
KU697166.1
KU697165.1
KU697164.1
KU697163.1
KU697162.1
KU697161.1
KU697160.1
KU697159.1
KU697158.1
KU697157.1
KU697156.1
KU697155.1
KU697154.1
KU697153.1
KU697152.1
KU697151.1
KU697150.1
KU697149.1
KU697148.1
KU697147.1
KU697146.1
KU697145.1
KU697144.1
KU697143.1
KU697142.1
KU697141.1
KU697140.1
KU697139.1
KU697138.1
KU697137.1
KU697136.1
KU697135.1
KU697134.1
KU697133.1
KU697132.1
KU697131.1
KU697130.1
KU697129.1
KU697128.1
KU697127.1
KU697126.1
KU697125.1
KU697124.1
KU697123.1
KU697122.1
KU697121.1
KU697120.1
KU697119.1
KU697118.1
KU697117.1
KU697116.1
KU697115.1
KU697114.1
KU697113.1
KU697112.1
KU697111.1
KU697110.1
KU697109.1
KU697108.1
KU697107.1
KU697106.1
KU697105.1
KU697104.1
KU697103.1
KU697102.1
KU697101.1
KU697100.1
KU697099.1
KU697098.1
KU697097.1
KU697096.1
KU697095.1
KU697094.1
KU697093.1
KU697092.1
KU697091.1
KU697090.1
KU697089.1
KU697088.1
KU697087.1
KU697086.1
KU697085.1
KU697084.1
KU697083.1
KU697082.1
KU697081.1
KU697080.1
KU697079.1
KU697078.1
KU697077.1
KU697076.1
KU697075.1
KU697074.1
KU697073.1
KU697072.1
KU697071.1
KU697070.1
KU697069.1
KU697068.1
KU697067.1
KU697066.1
KU697065.1
KU697064.1
KU697063.1
KU697062.1
KU697061.1
KU697060.1
KU697059.1
KU697058.1
KU697057.1
KU697056.1
KU697055.1
KU697054.1
KU697053.1
KU697052.1
KU697051.1
KU697050.1
KU697049.1
KU697048.1
KU697047.1
KU697046.1
KU697045.1
KU697044.1
KU697043.1
KU697042.1
KU697041.1
KU697040.1
KU697039.1
KU697038.1
KU697037.1
KU697036.1
KU697035.1
KU697034.1
KU697033.1
KU697032.1
KU697031.1
KU697030.1
KU697029.1
KU697028.1
KU697027.1
KU697026.1
KU697025.1
KU697024.1
KU697023.1
KU697022.1
KU697021.1
KU697020.1
KU697019.1
KU697018.1
KU697017.1
KU697016.1
KU697015.1
KU697014.1
KU697013.1
KU697012.1
KU697011.1
KU697010.1
KU697009.1
KU697008.1
KU697007.1
KU697006.1
KU697005.1
KU697004.1
KU697003.1
KU697002.1
KU697001.1
KY851116.1
KY399854.1
KY399853.1
MF079254.1
MF079253.1
KU053483.2
KY410378.1
KY410377.1
KY410376.1
KY410375.1
KY410374.1
KY410373.1
KY410372.1
KY410371.1
KY410370.1
KY410369.1
KY410368.1
KY410367.1
KY410366.1
KY410365.1
KY410364.1
KY410363.1
KY410362.1
KY410361.1
KY410360.1
KY410359.1
KY410358.1
KY410357.1
KY410356.1
KY410355.1
KY410354.1
KY410353.1
KY410352.1
KY410351.1
KY410350.1
KY410349.1
KY410348.1
NC_021206.1
JX863737.1
KC339249.1
KX867821.1
KX867820.1
KX867819.1
KX867818.1
KX855984.1
KX855983.1
KX855982.1
KX844825.1
KX844824.1
KX844823.1
NC_034547.1
KX987147.1
KX987146.1
KX811526.1
KY348843.1
KY347899.1
KY347898.1
KX108827.1
KX108826.1
KX108825.1
KX108824.1
KX108823.1
KX108822.1
KX108821.1
KX108820.1
KX108819.1
KX108818.1
KX108817.1
KX108816.1
KX108815.1
KX108814.1
KX108813.1
KX108812.1
KX108811.1
KX108810.1
KX108809.1
KX108808.1
KX108807.1
KX108806.1
KX108805.1
KX108804.1
KX108803.1
KX108802.1
KX108801.1
KX108800.1
KX108799.1
KX108798.1
KX108797.1
KX108796.1
KX108795.1
KX108794.1
KX108793.1
KX108792.1
KX108791.1
KX108790.1
KX108789.1
KX108788.1
KX108787.1
KX108786.1
KX108785.1
KX108784.1
KX108783.1
KX108782.1
KX108781.1
KX108780.1
KT602852.1
KT602851.1
KT602850.1
KT602849.1
KT602848.1
KT602847.1
KT602846.1
KT602845.1
KT602844.1
KT602843.1
KT602842.1
KT602841.1
KT602840.1
KT602839.1
KT602838.1
KT602837.1
KT602836.1
KT602835.1
KT602834.1
KT602833.1
KT602832.1
KT602831.1
KT602830.1
KT602829.1
KT602828.1
KT602827.1
KT602826.1
KT602825.1
KT602824.1
KT602823.1
KT602822.1
KT602821.1
KT602820.1
KT602819.1
KT602818.1
KT602817.1
KT602816.1
KT602815.1
KT602814.1
KT602813.1
KT602812.1
KT602811.1
KT602810.1
KT602809.1
KT602808.1
KT602807.1
KY076027.1
KY076026.1
KY076025.1
KY076024.1
KY076023.1
KY076022.1
KY076021.1
KY076020.1
KY076019.1
KY076018.1
KY076017.1
KY076016.1
KY076015.1
KY076014.1
KY076013.1
KY076012.1
KY076011.1
KY076010.1
KY076009.1
KY076008.1
KY076007.1
KY076006.1
KY076005.1
KY076004.1
KY076003.1
KY076002.1
KY076001.1
KY076000.1
KY075999.1
KY075998.1
KY075997.1
KY075996.1
KY075995.1
KY075994.1
KY075993.1
KY075992.1
KY075991.1
KY075990.1
KY075989.1
KY075988.1
KY075987.1
KY075986.1
KX981604.1
KX981603.1
KX981602.1
KY388479.1
KY388478.1
KY388477.1
KY388476.1
KY388475.1
KY388474.1
KY388473.1
KY388472.1
KY388471.1
KY388470.1
KY388469.1
KY388468.1
KY388467.1
KY388466.1
KY418606.1
KY211020.1
KX431143.1
KX708522.1
KX708521.1
KX708520.1
KX708519.1
KX708518.1
KX708517.1
KX708516.1
KX708515.1
KX708514.1
KX708513.1
KX708512.1
KX708511.1
KX708510.1
KX708509.1
KX708508.1
KX708507.1
KX708506.1
KY270812.1
KY270811.1
NC_034210.1
KY425815.1
KY425814.1
KX943551.1
KX833757.1
KX833756.1
KX833755.1
KX833754.1
KX833753.1
KX833752.1
KX833751.1
KX833750.1
KX833749.1
KX833748.1
KX833747.1
KX833746.1
KX833745.1
KX833744.1
KX833743.1
KX833742.1
KX833741.1
KX833740.1
KX833739.1
KX833738.1
KX833737.1
KX833736.1
KX833735.1
KX833734.1
KX833733.1
KX833732.1
KX833731.1
KX833730.1
KX833729.1
KX833728.1
KX826908.1
KX826907.1
KT819170.1
KT819169.1
KT819168.1
KT819167.1
KT819166.1
KT819165.1
KT819164.1
KT819163.1
KT819162.1
KT819161.1
KT819160.1
KT819159.1
LF939182.1
LF939181.1
LF939180.1
LF939179.1
LF939178.1
LF939177.1
LF939176.1
LF939175.1
LF939174.1
LF939173.1
LF939172.1
LF939171.1
LF939170.1
LF939169.1
LF939168.1
LF939167.1
LF939166.1
LF939165.1
LF939164.1
LF939163.1
LF939162.1
LF939161.1
LF939160.1
LF939159.1
LF939158.1
LF939157.1
LF939156.1
LF939155.1
LF939154.1
LF939153.1
LF939152.1
LF939151.1
LF939150.1
LF939149.1
KY328304.1
KX834518.1
KX834517.1
KX834516.1
KX834515.1
KX834514.1
KX834513.1
KX834512.1
KX834511.1
KX834510.1
KX834509.1
KX834508.1
KX834507.1
KX834506.1
KX834505.1
KX834504.1
KX834503.1
KX834502.1
KX834501.1
KX834500.1
KX834499.1
KX834498.1
KX834497.1
KX834496.1
KX834495.1
KX834494.1
KX834493.1
KX834492.1
KX834491.1
KX834490.1
KX834489.1
KX834488.1
KX834487.1
KX834486.1
KX834485.1
KX834484.1
KX834483.1
KX834482.1
KX834481.1
KX834480.1
KX834479.1
KX834478.1
KX834477.1
KX834476.1
KX834475.1
KX834474.1
KX834473.1
KX834472.1
KX834471.1
KX834470.1
KX834469.1
KX834468.1
KX834467.1
KX834466.1
KX834465.1
KT719404.1
KX377130.1
KX377129.1
KX377128.1
KX377127.1
KX377126.1
KX377125.1
KX377124.1
KU951581.1
KU951580.1
KU951579.1
KU951578.1
KX352445.1
KX831475.1
LG146818.1
KX268345.1
KY126317.1
KY126315.1
KY126314.1
KY126313.1
KY126312.1
KY126311.1
KT796568.1
[truncated: 14,142 more rows]
