# Supplementary material for: Single Cell Genomics Reveals Viruses Consumed by Marine Protists
Source: Front Microbiol. 2020 Sep 24;11:524828. doi: 10.3389/fmicb.2020.524828 (PMC7541821; doi:10.3389/fmicb.2020.524828)
Supplement: Supplementary Data Sheet 2 — Table of all contigs from protist SAGs examined in this study and assignments given to each. Columns are the contig id (“contig”), nucleic acid length (“length_na”) and contig type (“contig_type,” either “eukaryote,” “bacteria” or “virus”). [file Data_Sheet_2.csv]

contig	sag	length_na	contig_type
AG-601-A01_NODE_2_length_20395_cov_35.5065	AG-601-A01	20195	eukaryote
AG-601-A01_NODE_3_length_15670_cov_46.9915	AG-601-A01	15470	eukaryote
AG-601-A01_NODE_4_length_8647_cov_39.6846	AG-601-A01	8447	eukaryote
AG-601-A01_NODE_5_length_5239_cov_8.01292	AG-601-A01	5039	eukaryote
AG-601-A01_NODE_6_length_3616_cov_43.1738	AG-601-A01	3416	eukaryote
AG-601-A01_NODE_7_length_2629_cov_8.92113	AG-601-A01	2429	eukaryote
AG-601-P01_NODE_1_length_143872_cov_35.6757	AG-601-P01	143672	eukaryote
AG-601-P01_NODE_2_length_27098_cov_14.9102	AG-601-P01	26898	eukaryote
AG-601-P01_NODE_3_length_26566_cov_22.1281	AG-601-P01	26366	eukaryote
AG-601-P01_NODE_4_length_24793_cov_28.1305	AG-601-P01	24593	eukaryote
AG-601-P01_NODE_5_length_18568_cov_18.8555	AG-601-P01	18368	eukaryote
AG-601-P01_NODE_6_length_7167_cov_9.83929	AG-601-P01	6967	eukaryote
AG-601-P01_NODE_7_length_6644_cov_12.8592	AG-601-P01	6444	eukaryote
AG-601-P01_NODE_8_length_5994_cov_10.054	AG-601-P01	5794	eukaryote
AG-601-P01_NODE_9_length_5670_cov_10.4333	AG-601-P01	5470	eukaryote
AG-601-P01_NODE_10_length_4976_cov_11.656	AG-601-P01	4776	eukaryote
AG-601-P01_NODE_11_length_4911_cov_9.68822	AG-601-P01	4711	eukaryote
AG-601-P01_NODE_12_length_4871_cov_9.45764	AG-601-P01	4671	eukaryote
AG-601-P01_NODE_13_length_4627_cov_10.3731	AG-601-P01	4427	eukaryote
AG-601-P01_NODE_14_length_4132_cov_8.4832	AG-601-P01	3932	eukaryote
AG-601-P01_NODE_15_length_3211_cov_11.0716	AG-601-P01	3011	eukaryote
AG-601-P01_NODE_16_length_3066_cov_11.6476	AG-601-P01	2866	eukaryote
AG-601-P01_NODE_17_length_2923_cov_8.15377	AG-601-P01	2723	eukaryote
AG-601-A02_NODE_1_length_36146_cov_24.4789	AG-601-A02	35946	eukaryote
AG-601-A02_NODE_2_length_31897_cov_22.7451	AG-601-A02	31697	eukaryote
AG-601-A02_NODE_3_length_28664_cov_40.7713	AG-601-A02	28464	eukaryote
AG-601-A02_NODE_4_length_26101_cov_25.4535	AG-601-A02	25901	eukaryote
AG-601-A02_NODE_5_length_23810_cov_18.9675	AG-601-A02	23610	eukaryote
AG-601-A02_NODE_6_length_23390_cov_20.6265	AG-601-A02	23190	eukaryote
AG-601-A02_NODE_7_length_21813_cov_13.8235	AG-601-A02	21613	eukaryote
AG-601-A02_NODE_8_length_15833_cov_12.4431	AG-601-A02	15633	eukaryote
AG-601-A02_NODE_9_length_15402_cov_24.7261	AG-601-A02	15202	eukaryote
AG-601-A02_NODE_10_length_14500_cov_26.3418	AG-601-A02	14300	eukaryote
AG-601-A02_NODE_11_length_14406_cov_10.9314	AG-601-A02	14206	eukaryote
AG-601-A02_NODE_12_length_14297_cov_18.4761	AG-601-A02	14097	eukaryote
AG-601-A02_NODE_13_length_13533_cov_14.6113	AG-601-A02	13333	eukaryote
AG-601-A02_NODE_14_length_13156_cov_18.2063	AG-601-A02	12956	eukaryote
AG-601-A02_NODE_15_length_13110_cov_13.9312	AG-601-A02	12910	eukaryote
AG-601-A02_NODE_16_length_11067_cov_12.4086	AG-601-A02	10867	eukaryote
AG-601-A02_NODE_17_length_9787_cov_19.1688	AG-601-A02	9587	eukaryote
AG-601-A02_NODE_18_length_8594_cov_11.8985	AG-601-A02	8394	eukaryote
AG-601-A02_NODE_19_length_7753_cov_11.2081	AG-601-A02	7553	eukaryote
AG-601-A02_NODE_20_length_7669_cov_12.7825	AG-601-A02	7469	eukaryote
AG-601-A02_NODE_21_length_7152_cov_14.2846	AG-601-A02	6952	eukaryote
AG-601-A02_NODE_22_length_6291_cov_14.6969	AG-601-A02	6091	eukaryote
AG-601-A02_NODE_23_length_6229_cov_12.5019	AG-601-A02	6029	eukaryote
AG-601-A02_NODE_24_length_6034_cov_12.701	AG-601-A02	5834	eukaryote
AG-601-A02_NODE_25_length_5632_cov_12.9053	AG-601-A02	5432	eukaryote
AG-601-A02_NODE_26_length_5092_cov_23.0439	AG-601-A02	4892	eukaryote
AG-601-A02_NODE_27_length_4998_cov_15.8776	AG-601-A02	4798	eukaryote
AG-601-A02_NODE_28_length_4930_cov_8.75836	AG-601-A02	4730	eukaryote
AG-601-A02_NODE_29_length_4659_cov_16.3261	AG-601-A02	4459	eukaryote
AG-601-A02_NODE_30_length_4403_cov_6.97217	AG-601-A02	4203	eukaryote
AG-601-A02_NODE_31_length_4254_cov_7.65349	AG-601-A02	4054	eukaryote
AG-601-A02_NODE_32_length_4113_cov_13.7013	AG-601-A02	3913	eukaryote
AG-601-A02_NODE_33_length_3610_cov_8.2211	AG-601-A02	3410	eukaryote
AG-601-A02_NODE_34_length_3555_cov_9.97314	AG-601-A02	3355	eukaryote
AG-601-A02_NODE_35_length_3484_cov_5.7597	AG-601-A02	3284	eukaryote
AG-601-A02_NODE_36_length_3068_cov_6.39827	AG-601-A02	2868	eukaryote
AG-601-A02_NODE_37_length_3033_cov_6.5413	AG-601-A02	2833	eukaryote
AG-601-A02_NODE_38_length_3013_cov_11.7096	AG-601-A02	2813	eukaryote
AG-601-A02_NODE_39_length_3005_cov_9.69424	AG-601-A02	2805	eukaryote
AG-601-A02_NODE_41_length_2875_cov_11.4699	AG-601-A02	2675	eukaryote
AG-601-A02_NODE_42_length_2849_cov_12.9109	AG-601-A02	2649	eukaryote
AG-601-A02_NODE_43_length_2816_cov_11.8305	AG-601-A02	2616	eukaryote
AG-601-A02_NODE_40_length_2814_cov_12.8418	AG-601-A02	2614	eukaryote
AG-601-A02_NODE_44_length_2684_cov_12.2963	AG-601-A02	2484	eukaryote
AG-601-A02_NODE_45_length_2590_cov_6.49744	AG-601-A02	2390	eukaryote
AG-601-A02_NODE_46_length_2539_cov_14.9875	AG-601-A02	2339	eukaryote
AG-601-A02_NODE_47_length_2466_cov_18.2045	AG-601-A02	2266	eukaryote
AG-601-A02_NODE_48_length_2417_cov_10.3992	AG-601-A02	2217	eukaryote
AG-601-A02_NODE_49_length_2414_cov_8.30606	AG-601-A02	2214	eukaryote
AG-601-A02_NODE_50_length_2370_cov_6.41641	AG-601-A02	2170	eukaryote
AG-601-A02_NODE_51_length_2349_cov_10.0915	AG-601-A02	2149	eukaryote
AG-601-A02_NODE_52_length_2322_cov_5.03397	AG-601-A02	2122	eukaryote
AG-601-A02_NODE_53_length_2284_cov_9.56617	AG-601-A02	2084	eukaryote
AG-601-A02_NODE_54_length_2222_cov_4.94509	AG-601-A02	2022	eukaryote
AG-601-B02_NODE_1_length_28821_cov_20.8062	AG-601-B02	28621	eukaryote
AG-601-B02_NODE_2_length_22356_cov_28.0288	AG-601-B02	22156	eukaryote
AG-601-B02_NODE_3_length_21746_cov_28.6818	AG-601-B02	21546	eukaryote
AG-601-B02_NODE_4_length_20735_cov_39.6262	AG-601-B02	20535	eukaryote
AG-601-B02_NODE_5_length_16925_cov_26.9068	AG-601-B02	16725	eukaryote
AG-601-B02_NODE_6_length_14726_cov_25.7991	AG-601-B02	14526	eukaryote
AG-601-B02_NODE_7_length_14285_cov_45.4977	AG-601-B02	14085	eukaryote
AG-601-B02_NODE_8_length_13234_cov_45.2077	AG-601-B02	13034	eukaryote
AG-601-B02_NODE_9_length_13049_cov_45.2069	AG-601-B02	12849	virus
AG-601-B02_NODE_10_length_12422_cov_42.2708	AG-601-B02	12222	eukaryote
AG-601-B02_NODE_11_length_11921_cov_24.0433	AG-601-B02	11721	eukaryote
AG-601-B02_NODE_12_length_9210_cov_13.7353	AG-601-B02	9010	eukaryote
AG-601-B02_NODE_13_length_8807_cov_11.1061	AG-601-B02	8607	eukaryote
AG-601-B02_NODE_14_length_8066_cov_46.709	AG-601-B02	7866	eukaryote
AG-601-B02_NODE_15_length_8065_cov_18.6267	AG-601-B02	7865	eukaryote
AG-601-B02_NODE_16_length_7629_cov_27.2383	AG-601-B02	7429	eukaryote
AG-601-B02_NODE_17_length_7088_cov_9.34921	AG-601-B02	6888	eukaryote
AG-601-B02_NODE_18_length_5901_cov_16.3106	AG-601-B02	5701	eukaryote
AG-601-B02_NODE_19_length_4655_cov_7.83935	AG-601-B02	4455	virus
AG-601-B02_NODE_20_length_3434_cov_8.8393	AG-601-B02	3234	eukaryote
AG-601-B02_NODE_21_length_3107_cov_10.4931	AG-601-B02	2907	eukaryote
AG-601-B02_NODE_22_length_3059_cov_6.51931	AG-601-B02	2859	eukaryote
AG-601-B02_NODE_23_length_3025_cov_9.09394	AG-601-B02	2825	eukaryote
AG-601-B02_NODE_24_length_2592_cov_14.4072	AG-601-B02	2392	eukaryote
AG-601-B02_NODE_25_length_2268_cov_15.2316	AG-601-B02	2068	eukaryote
AG-601-C02_NODE_1_length_7175_cov_49.5225	AG-601-C02	6975	eukaryote
AG-601-C02_NODE_2_length_3837_cov_45.804	AG-601-C02	3637	virus
AG-601-D02_NODE_1_length_49208_cov_46.6656	AG-601-D02	49008	eukaryote
AG-601-D02_NODE_2_length_17428_cov_47.5102	AG-601-D02	17228	eukaryote
AG-601-D02_NODE_3_length_14039_cov_40.913	AG-601-D02	13839	eukaryote
AG-601-D02_NODE_4_length_2813_cov_7.124	AG-601-D02	2613	eukaryote
AG-601-D02_NODE_5_length_2602_cov_50.8371	AG-601-D02	2402	eukaryote
AG-601-E02_NODE_1_length_24443_cov_48.468	AG-601-E02	24243	eukaryote
AG-601-E02_NODE_2_length_19330_cov_47.4337	AG-601-E02	19130	eukaryote
AG-601-E02_NODE_3_length_18263_cov_48.847	AG-601-E02	18063	eukaryote
AG-601-E02_NODE_4_length_17846_cov_18.6451	AG-601-E02	17646	eukaryote
AG-601-E02_NODE_5_length_16125_cov_17.278	AG-601-E02	15925	eukaryote
AG-601-E02_NODE_6_length_13429_cov_40.2675	AG-601-E02	13229	eukaryote
AG-601-E02_NODE_7_length_8069_cov_46.6508	AG-601-E02	7869	eukaryote
AG-601-E02_NODE_8_length_7763_cov_17.7643	AG-601-E02	7563	eukaryote
AG-601-E02_NODE_9_length_7497_cov_49.0042	AG-601-E02	7297	eukaryote
AG-601-E02_NODE_10_length_7018_cov_49.7839	AG-601-E02	6818	eukaryote
AG-601-E02_NODE_11_length_6951_cov_15.853	AG-601-E02	6751	eukaryote
AG-601-E02_NODE_12_length_6371_cov_18.1029	AG-601-E02	6171	eukaryote
AG-601-E02_NODE_13_length_5602_cov_46.3398	AG-601-E02	5402	eukaryote
AG-601-E02_NODE_14_length_5558_cov_47.2826	AG-601-E02	5358	virus
AG-601-E02_NODE_15_length_5067_cov_47.2977	AG-601-E02	4867	eukaryote
AG-601-E02_NODE_16_length_4446_cov_11.0314	AG-601-E02	4246	eukaryote
AG-601-E02_NODE_17_length_3508_cov_11.4373	AG-601-E02	3308	eukaryote
AG-601-E02_NODE_18_length_3187_cov_20.6737	AG-601-E02	2987	eukaryote
AG-601-E02_NODE_19_length_2888_cov_6.9294	AG-601-E02	2688	eukaryote
AG-601-E02_NODE_20_length_2793_cov_52.5847	AG-601-E02	2593	eukaryote
AG-601-E02_NODE_21_length_2718_cov_10.564	AG-601-E02	2518	eukaryote
AG-601-E02_NODE_22_length_2501_cov_11.0466	AG-601-E02	2301	eukaryote
AG-601-E02_NODE_23_length_2334_cov_7.44142	AG-601-E02	2134	eukaryote
AG-601-G02_NODE_1_length_22357_cov_40.2934	AG-601-G02	22157	eukaryote
AG-601-G02_NODE_2_length_19512_cov_47.0181	AG-601-G02	19312	virus
AG-601-G02_NODE_3_length_12998_cov_27.8272	AG-601-G02	12798	eukaryote
AG-601-G02_NODE_5_length_10395_cov_26.7687	AG-601-G02	10195	eukaryote
AG-601-G02_NODE_4_length_10307_cov_45.9878	AG-601-G02	10107	virus
AG-601-G02_NODE_6_length_7509_cov_13.0651	AG-601-G02	7309	eukaryote
AG-601-G02_NODE_7_length_6743_cov_43.1585	AG-601-G02	6543	eukaryote
AG-601-G02_NODE_8_length_5539_cov_45.9818	AG-601-G02	5339	eukaryote
AG-601-G02_NODE_9_length_5458_cov_17.0861	AG-601-G02	5258	eukaryote
AG-601-G02_NODE_10_length_5380_cov_36.2041	AG-601-G02	5180	eukaryote
AG-601-G02_NODE_11_length_5001_cov_26.5871	AG-601-G02	4801	eukaryote
AG-601-G02_NODE_12_length_4956_cov_37.6866	AG-601-G02	4756	bacterial
AG-601-G02_NODE_13_length_3663_cov_15.3204	AG-601-G02	3463	eukaryote
AG-601-G02_NODE_14_length_3512_cov_15.1215	AG-601-G02	3312	eukaryote
AG-601-G02_NODE_15_length_2340_cov_26.2656	AG-601-G02	2140	eukaryote
AG-601-I02_NODE_1_length_28710_cov_49.6088	AG-601-I02	28510	eukaryote
AG-601-I02_NODE_2_length_12049_cov_24.7386	AG-601-I02	11849	eukaryote
AG-601-I02_NODE_3_length_8596_cov_48.4638	AG-601-I02	8396	eukaryote
AG-601-I02_NODE_4_length_7459_cov_47.1037	AG-601-I02	7259	eukaryote
AG-601-J02_NODE_1_length_23802_cov_45.6979	AG-601-J02	23602	virus
AG-601-J02_NODE_2_length_20618_cov_46.5501	AG-601-J02	20418	virus
AG-601-J02_NODE_3_length_13051_cov_47.2166	AG-601-J02	12851	virus
AG-601-J02_NODE_4_length_5682_cov_36.5108	AG-601-J02	5482	eukaryote
AG-601-J02_NODE_5_length_3971_cov_45.5609	AG-601-J02	3771	virus
AG-601-K02_NODE_1_length_32097_cov_48.1881	AG-601-K02	31897	eukaryote
AG-601-K02_NODE_2_length_14042_cov_41.2281	AG-601-K02	13842	eukaryote
AG-601-K02_NODE_3_length_9475_cov_47.3416	AG-601-K02	9275	eukaryote
AG-601-K02_NODE_4_length_9369_cov_45.7545	AG-601-K02	9169	eukaryote
AG-601-K02_NODE_5_length_7837_cov_46.1897	AG-601-K02	7637	eukaryote
AG-601-K02_NODE_6_length_4567_cov_23.7797	AG-601-K02	4367	eukaryote
AG-601-K02_NODE_7_length_4381_cov_14.4716	AG-601-K02	4181	eukaryote
AG-601-K02_NODE_8_length_2439_cov_17.3456	AG-601-K02	2239	eukaryote
AG-601-K02_NODE_9_length_2273_cov_23.1569	AG-601-K02	2073	eukaryote
AG-601-L02_NODE_1_length_51905_cov_46.4445	AG-601-L02	51705	eukaryote
AG-601-L02_NODE_2_length_31588_cov_29.4372	AG-601-L02	31388	eukaryote
AG-601-L02_NODE_3_length_23636_cov_27.835	AG-601-L02	23436	eukaryote
AG-601-L02_NODE_4_length_22084_cov_46.1047	AG-601-L02	21884	eukaryote
AG-601-L02_NODE_5_length_18302_cov_20.5079	AG-601-L02	18102	eukaryote
AG-601-L02_NODE_6_length_10494_cov_10.0485	AG-601-L02	10294	eukaryote
AG-601-L02_NODE_7_length_8496_cov_12.218	AG-601-L02	8296	eukaryote
AG-601-L02_NODE_8_length_8363_cov_8.98411	AG-601-L02	8163	eukaryote
AG-601-L02_NODE_9_length_8361_cov_12.324	AG-601-L02	8161	eukaryote
AG-601-L02_NODE_10_length_7535_cov_13.9896	AG-601-L02	7335	eukaryote
AG-601-L02_NODE_11_length_5690_cov_43.9327	AG-601-L02	5490	eukaryote
AG-601-L02_NODE_12_length_5463_cov_17.5938	AG-601-L02	5263	eukaryote
AG-601-L02_NODE_13_length_4976_cov_14.5086	AG-601-L02	4776	eukaryote
AG-601-L02_NODE_14_length_3945_cov_8.92442	AG-601-L02	3745	eukaryote
AG-601-L02_NODE_15_length_3279_cov_33.7103	AG-601-L02	3079	eukaryote
AG-601-L02_NODE_16_length_2539_cov_12.2783	AG-601-L02	2339	eukaryote
AG-601-L02_NODE_17_length_2498_cov_6.04216	AG-601-L02	2298	eukaryote
AG-601-L02_NODE_18_length_2328_cov_6.76419	AG-601-L02	2128	eukaryote
AG-601-M02_NODE_1_length_59731_cov_42.7932	AG-601-M02	59531	eukaryote
AG-601-M02_NODE_2_length_34454_cov_43.1468	AG-601-M02	34254	eukaryote
AG-601-M02_NODE_3_length_23244_cov_44.2505	AG-601-M02	23044	eukaryote
AG-601-M02_NODE_4_length_14556_cov_36.5328	AG-601-M02	14356	eukaryote
AG-601-M02_NODE_5_length_10494_cov_20.6525	AG-601-M02	10294	eukaryote
AG-601-M02_NODE_6_length_10170_cov_14.6828	AG-601-M02	9970	bacterial
AG-601-M02_NODE_7_length_9835_cov_11.691	AG-601-M02	9635	eukaryote
AG-601-M02_NODE_8_length_9778_cov_27.8476	AG-601-M02	9578	eukaryote
AG-601-M02_NODE_9_length_9604_cov_32.8313	AG-601-M02	9404	eukaryote
AG-601-M02_NODE_10_length_8781_cov_44.7185	AG-601-M02	8581	bacterial
AG-601-M02_NODE_11_length_7835_cov_13.6539	AG-601-M02	7635	eukaryote
AG-601-M02_NODE_12_length_6041_cov_46.1869	AG-601-M02	5841	bacterial
AG-601-M02_NODE_13_length_3942_cov_37.982	AG-601-M02	3742	eukaryote
AG-601-M02_NODE_14_length_3879_cov_23.0418	AG-601-M02	3679	eukaryote
AG-601-M02_NODE_15_length_3527_cov_33.3992	AG-601-M02	3327	eukaryote
AG-601-M02_NODE_16_length_3500_cov_10.9628	AG-601-M02	3300	eukaryote
AG-601-M02_NODE_18_length_3382_cov_8.12894	AG-601-M02	3182	bacterial
AG-601-M02_NODE_17_length_3354_cov_13.9598	AG-601-M02	3154	eukaryote
AG-601-M02_NODE_19_length_2882_cov_6.33675	AG-601-M02	2682	eukaryote
AG-601-M02_NODE_20_length_2765_cov_8.62472	AG-601-M02	2565	eukaryote
AG-601-M02_NODE_21_length_2719_cov_18.0308	AG-601-M02	2519	eukaryote
AG-601-M02_NODE_22_length_2477_cov_11.1416	AG-601-M02	2277	eukaryote
AG-601-M02_NODE_23_length_2279_cov_10.0899	AG-601-M02	2079	eukaryote
AG-601-M02_NODE_24_length_2255_cov_4.66955	AG-601-M02	2055	bacterial
AG-601-N02_NODE_1_length_34227_cov_48.9861	AG-601-N02	34027	bacterial
AG-601-N02_NODE_2_length_25509_cov_44.4361	AG-601-N02	25309	eukaryote
AG-601-N02_NODE_3_length_16350_cov_22.5953	AG-601-N02	16150	virus
AG-601-N02_NODE_4_length_15684_cov_19.5691	AG-601-N02	15484	bacterial
AG-601-N02_NODE_5_length_5882_cov_50.9446	AG-601-N02	5682	virus
AG-601-O02_NODE_1_length_54060_cov_32.1997	AG-601-O02	53860	eukaryote
AG-601-O02_NODE_2_length_45737_cov_30.5541	AG-601-O02	45537	eukaryote
AG-601-O02_NODE_3_length_34226_cov_47.393	AG-601-O02	34026	bacterial
AG-601-O02_NODE_4_length_31087_cov_32.7171	AG-601-O02	30887	bacterial
AG-601-O02_NODE_5_length_14630_cov_45.6304	AG-601-O02	14430	eukaryote
AG-601-O02_NODE_6_length_13656_cov_20.3989	AG-601-O02	13456	eukaryote
AG-601-O02_NODE_7_length_10774_cov_12.6223	AG-601-O02	10574	eukaryote
AG-601-O02_NODE_8_length_10235_cov_21.0534	AG-601-O02	10035	eukaryote
AG-601-O02_NODE_9_length_5914_cov_22.4586	AG-601-O02	5714	eukaryote
AG-601-O02_NODE_10_length_4947_cov_10.7416	AG-601-O02	4747	eukaryote
AG-601-O02_NODE_11_length_4732_cov_26.6866	AG-601-O02	4532	eukaryote
AG-601-O02_NODE_12_length_4434_cov_45.3729	AG-601-O02	4234	eukaryote
AG-601-O02_NODE_13_length_3663_cov_13.4293	AG-601-O02	3463	eukaryote
AG-601-O02_NODE_14_length_3636_cov_40.0402	AG-601-O02	3436	eukaryote
AG-601-O02_NODE_15_length_3414_cov_14.7282	AG-601-O02	3214	eukaryote
AG-601-O02_NODE_16_length_2925_cov_11.5345	AG-601-O02	2725	eukaryote
AG-601-O02_NODE_17_length_2850_cov_12.5052	AG-601-O02	2650	virus
AG-601-O02_NODE_18_length_2607_cov_39.0513	AG-601-O02	2407	eukaryote
AG-601-O02_NODE_19_length_2540_cov_4.86519	AG-601-O02	2340	eukaryote
AG-601-O02_NODE_20_length_2420_cov_44.6135	AG-601-O02	2220	eukaryote
AG-601-O02_NODE_21_length_2301_cov_9.67765	AG-601-O02	2101	eukaryote
AG-601-O02_NODE_22_length_2251_cov_4.34608	AG-601-O02	2051	eukaryote
AG-601-P02_NODE_1_length_10222_cov_50.1555	AG-601-P02	10022	eukaryote
AG-601-P02_NODE_2_length_5292_cov_46.5119	AG-601-P02	5092	eukaryote
AG-601-P02_NODE_3_length_2677_cov_45.7954	AG-601-P02	2477	eukaryote
AG-601-A03_NODE_1_length_21928_cov_45.9325	AG-601-A03	21728	eukaryote
AG-601-A03_NODE_2_length_17706_cov_46.5074	AG-601-A03	17506	eukaryote
AG-601-A03_NODE_3_length_13895_cov_43.0895	AG-601-A03	13695	eukaryote
AG-601-A03_NODE_4_length_12627_cov_44.4338	AG-601-A03	12427	eukaryote
AG-601-A03_NODE_5_length_6578_cov_15.6785	AG-601-A03	6378	eukaryote
AG-601-A03_NODE_6_length_3559_cov_42.6495	AG-601-A03	3359	eukaryote
AG-601-A03_NODE_7_length_2672_cov_5.93546	AG-601-A03	2472	eukaryote
AG-601-B03_NODE_1_length_19501_cov_50.7602	AG-601-B03	19301	eukaryote
AG-601-B03_NODE_2_length_5884_cov_11.9741	AG-601-B03	5684	eukaryote
AG-601-B03_NODE_3_length_5600_cov_9.89991	AG-601-B03	5400	eukaryote
AG-601-B03_NODE_4_length_2468_cov_17.1683	AG-601-B03	2268	eukaryote
AG-601-C03_NODE_1_length_33205_cov_43.4336	AG-601-C03	33005	eukaryote
AG-601-C03_NODE_2_length_26708_cov_48.3427	AG-601-C03	26508	eukaryote
AG-601-C03_NODE_3_length_26003_cov_35.1166	AG-601-C03	25803	eukaryote
AG-601-C03_NODE_4_length_25903_cov_22.0163	AG-601-C03	25703	eukaryote
AG-601-C03_NODE_5_length_19649_cov_36.7862	AG-601-C03	19449	eukaryote
AG-601-C03_NODE_6_length_18780_cov_26.8009	AG-601-C03	18580	eukaryote
AG-601-C03_NODE_7_length_17127_cov_28.6825	AG-601-C03	16927	eukaryote
AG-601-C03_NODE_8_length_10261_cov_16.0179	AG-601-C03	10061	eukaryote
AG-601-C03_NODE_9_length_5613_cov_7.371	AG-601-C03	5413	eukaryote
AG-601-C03_NODE_11_length_4634_cov_22.9452	AG-601-C03	4434	virus
AG-601-C03_NODE_10_length_4597_cov_40.9276	AG-601-C03	4397	eukaryote
AG-601-C03_NODE_12_length_3062_cov_9.85135	AG-601-C03	2862	eukaryote
AG-601-C03_NODE_14_length_2952_cov_7.84122	AG-601-C03	2752	eukaryote
AG-601-C03_NODE_13_length_2898_cov_26.0332	AG-601-C03	2698	eukaryote
AG-601-C03_NODE_15_length_2866_cov_16.0238	AG-601-C03	2666	eukaryote
AG-601-C03_NODE_16_length_2575_cov_6.78254	AG-601-C03	2375	eukaryote
AG-601-C03_NODE_17_length_2495_cov_9.32213	AG-601-C03	2295	eukaryote
AG-601-C03_NODE_18_length_2381_cov_39.2255	AG-601-C03	2181	eukaryote
AG-601-D03_NODE_2_length_30141_cov_17.1754	AG-601-D03	29941	eukaryote
AG-601-D03_NODE_3_length_25830_cov_32.1003	AG-601-D03	25630	eukaryote
AG-601-D03_NODE_4_length_24395_cov_23.9806	AG-601-D03	24195	eukaryote
AG-601-D03_NODE_5_length_22719_cov_11.4125	AG-601-D03	22519	eukaryote
AG-601-D03_NODE_6_length_17366_cov_26.3875	AG-601-D03	17166	eukaryote
AG-601-D03_NODE_7_length_16786_cov_26.9962	AG-601-D03	16586	eukaryote
AG-601-D03_NODE_8_length_16072_cov_13.3107	AG-601-D03	15872	eukaryote
AG-601-D03_NODE_9_length_13989_cov_17.5493	AG-601-D03	13789	eukaryote
AG-601-D03_NODE_10_length_11498_cov_15.7529	AG-601-D03	11298	eukaryote
AG-601-D03_NODE_11_length_10750_cov_10.9068	AG-601-D03	10550	eukaryote
AG-601-D03_NODE_12_length_10048_cov_16.209	AG-601-D03	9848	eukaryote
AG-601-D03_NODE_13_length_9123_cov_20.3963	AG-601-D03	8923	eukaryote
AG-601-D03_NODE_14_length_7783_cov_26.9965	AG-601-D03	7583	eukaryote
AG-601-D03_NODE_15_length_7477_cov_13.1101	AG-601-D03	7277	eukaryote
AG-601-D03_NODE_16_length_6715_cov_11.5303	AG-601-D03	6515	eukaryote
AG-601-D03_NODE_17_length_6365_cov_14.6791	AG-601-D03	6165	eukaryote
AG-601-D03_NODE_18_length_6201_cov_8.42906	AG-601-D03	6001	eukaryote
AG-601-D03_NODE_19_length_5810_cov_11.6718	AG-601-D03	5610	eukaryote
AG-601-D03_NODE_20_length_4688_cov_12.2778	AG-601-D03	4488	eukaryote
AG-601-D03_NODE_21_length_4644_cov_14.2948	AG-601-D03	4444	eukaryote
AG-601-D03_NODE_22_length_4153_cov_19.144	AG-601-D03	3953	eukaryote
AG-601-D03_NODE_23_length_4008_cov_11.5383	AG-601-D03	3808	eukaryote
AG-601-D03_NODE_24_length_3954_cov_10.6107	AG-601-D03	3754	eukaryote
AG-601-D03_NODE_25_length_3884_cov_8.98355	AG-601-D03	3684	eukaryote
AG-601-D03_NODE_26_length_3801_cov_25.4933	AG-601-D03	3601	eukaryote
AG-601-D03_NODE_27_length_3789_cov_7.23433	AG-601-D03	3589	eukaryote
AG-601-D03_NODE_28_length_3616_cov_16.6737	AG-601-D03	3416	eukaryote
AG-601-D03_NODE_29_length_3368_cov_8.9342	AG-601-D03	3168	eukaryote
AG-601-D03_NODE_30_length_3351_cov_9.64017	AG-601-D03	3151	eukaryote
AG-601-D03_NODE_31_length_3195_cov_8.50064	AG-601-D03	2995	eukaryote
AG-601-D03_NODE_32_length_3137_cov_7.79559	AG-601-D03	2937	eukaryote
AG-601-D03_NODE_33_length_3123_cov_5.83214	AG-601-D03	2923	eukaryote
AG-601-D03_NODE_34_length_3116_cov_6.93172	AG-601-D03	2916	eukaryote
AG-601-D03_NODE_35_length_3104_cov_7.041	AG-601-D03	2904	eukaryote
AG-601-D03_NODE_36_length_3094_cov_12.2869	AG-601-D03	2894	eukaryote
AG-601-D03_NODE_37_length_3034_cov_7.32293	AG-601-D03	2834	eukaryote
AG-601-D03_NODE_38_length_2822_cov_6.91362	AG-601-D03	2622	eukaryote
AG-601-D03_NODE_39_length_2749_cov_10.3712	AG-601-D03	2549	eukaryote
AG-601-D03_NODE_40_length_2722_cov_8.27447	AG-601-D03	2522	eukaryote
AG-601-D03_NODE_41_length_2522_cov_7.51034	AG-601-D03	2322	eukaryote
AG-601-D03_NODE_42_length_2437_cov_6.34761	AG-601-D03	2237	eukaryote
AG-601-D03_NODE_43_length_2433_cov_7.62532	AG-601-D03	2233	eukaryote
AG-601-D03_NODE_44_length_2421_cov_4.83221	AG-601-D03	2221	eukaryote
AG-601-D03_NODE_45_length_2411_cov_8.73217	AG-601-D03	2211	eukaryote
AG-601-D03_NODE_46_length_2395_cov_7.3	AG-601-D03	2195	eukaryote
AG-601-D03_NODE_47_length_2375_cov_9.43147	AG-601-D03	2175	eukaryote
AG-601-D03_NODE_48_length_2338_cov_7.42313	AG-601-D03	2138	eukaryote
AG-601-D03_NODE_49_length_2337_cov_8.83041	AG-601-D03	2137	eukaryote
AG-601-D03_NODE_50_length_2216_cov_8.08746	AG-601-D03	2016	eukaryote
AG-601-E03_NODE_1_length_36091_cov_42.1946	AG-601-E03	35891	eukaryote
AG-601-E03_NODE_2_length_27544_cov_40.5501	AG-601-E03	27344	eukaryote
AG-601-E03_NODE_3_length_16785_cov_28.9503	AG-601-E03	16585	eukaryote
AG-601-E03_NODE_4_length_15827_cov_39.9433	AG-601-E03	15627	eukaryote
AG-601-E03_NODE_5_length_15646_cov_24.0741	AG-601-E03	15446	eukaryote
AG-601-E03_NODE_6_length_15246_cov_26.4659	AG-601-E03	15046	eukaryote
AG-601-E03_NODE_7_length_13493_cov_23.2017	AG-601-E03	13293	eukaryote
AG-601-E03_NODE_8_length_13087_cov_44.1779	AG-601-E03	12887	eukaryote
AG-601-E03_NODE_9_length_12634_cov_41.1214	AG-601-E03	12434	eukaryote
AG-601-E03_NODE_10_length_11812_cov_38.2568	AG-601-E03	11612	eukaryote
AG-601-E03_NODE_11_length_10308_cov_43.2551	AG-601-E03	10108	eukaryote
AG-601-E03_NODE_12_length_9458_cov_25.0782	AG-601-E03	9258	eukaryote
AG-601-E03_NODE_13_length_8705_cov_29.8946	AG-601-E03	8505	eukaryote
AG-601-E03_NODE_14_length_8189_cov_43.9582	AG-601-E03	7989	eukaryote
AG-601-E03_NODE_15_length_7746_cov_17.3815	AG-601-E03	7546	eukaryote
AG-601-E03_NODE_16_length_7063_cov_13.8552	AG-601-E03	6863	eukaryote
AG-601-E03_NODE_17_length_5959_cov_13.1944	AG-601-E03	5759	eukaryote
AG-601-E03_NODE_18_length_5820_cov_10.9367	AG-601-E03	5620	eukaryote
AG-601-E03_NODE_19_length_5167_cov_14.124	AG-601-E03	4967	eukaryote
AG-601-E03_NODE_20_length_5120_cov_10.2557	AG-601-E03	4920	eukaryote
AG-601-E03_NODE_21_length_5015_cov_13.2925	AG-601-E03	4815	eukaryote
AG-601-E03_NODE_22_length_4936_cov_9.059	AG-601-E03	4736	eukaryote
AG-601-E03_NODE_23_length_4785_cov_13.7977	AG-601-E03	4585	eukaryote
AG-601-E03_NODE_25_length_4735_cov_10.6038	AG-601-E03	4535	eukaryote
AG-601-E03_NODE_24_length_4662_cov_39.6566	AG-601-E03	4462	eukaryote
AG-601-E03_NODE_26_length_4266_cov_13.0708	AG-601-E03	4066	eukaryote
AG-601-E03_NODE_27_length_4134_cov_28.418	AG-601-E03	3934	eukaryote
AG-601-E03_NODE_28_length_3876_cov_8.50065	AG-601-E03	3676	eukaryote
AG-601-E03_NODE_29_length_3846_cov_10.4806	AG-601-E03	3646	eukaryote
AG-601-E03_NODE_30_length_3646_cov_38.4921	AG-601-E03	3446	eukaryote
AG-601-E03_NODE_33_length_3496_cov_10.0671	AG-601-E03	3296	eukaryote
AG-601-E03_NODE_34_length_3411_cov_47.9315	AG-601-E03	3211	eukaryote
AG-601-E03_NODE_31_length_3409_cov_25.4928	AG-601-E03	3209	eukaryote
AG-601-E03_NODE_32_length_3395_cov_37.3423	AG-601-E03	3195	eukaryote
AG-601-E03_NODE_35_length_3245_cov_46.6612	AG-601-E03	3045	eukaryote
AG-601-E03_NODE_36_length_2925_cov_9.3547	AG-601-E03	2725	eukaryote
AG-601-E03_NODE_37_length_2593_cov_8.54965	AG-601-E03	2393	eukaryote
AG-601-E03_NODE_38_length_2409_cov_9.81521	AG-601-E03	2209	eukaryote
AG-601-E03_NODE_39_length_2378_cov_10.0013	AG-601-E03	2178	eukaryote
AG-601-E03_NODE_40_length_2306_cov_8.25855	AG-601-E03	2106	eukaryote
AG-601-F03_NODE_1_length_25613_cov_30.7694	AG-601-F03	25413	eukaryote
AG-601-F03_NODE_2_length_22846_cov_29.4242	AG-601-F03	22646	eukaryote
AG-601-F03_NODE_3_length_20209_cov_27.7224	AG-601-F03	20009	eukaryote
AG-601-F03_NODE_4_length_16416_cov_18.2579	AG-601-F03	16216	eukaryote
AG-601-F03_NODE_5_length_11132_cov_31.4987	AG-601-F03	10932	eukaryote
AG-601-F03_NODE_6_length_11106_cov_20.9028	AG-601-F03	10906	eukaryote
AG-601-F03_NODE_7_length_10862_cov_40.3492	AG-601-F03	10662	eukaryote
AG-601-F03_NODE_8_length_9819_cov_50.6289	AG-601-F03	9619	eukaryote
AG-601-F03_NODE_9_length_9788_cov_44.209	AG-601-F03	9588	eukaryote
AG-601-F03_NODE_10_length_8959_cov_49.8848	AG-601-F03	8759	eukaryote
AG-601-F03_NODE_11_length_8066_cov_46.7201	AG-601-F03	7866	eukaryote
AG-601-F03_NODE_12_length_7938_cov_10.279	AG-601-F03	7738	eukaryote
AG-601-F03_NODE_13_length_7635_cov_21.9848	AG-601-F03	7435	eukaryote
AG-601-F03_NODE_14_length_6979_cov_17.699	AG-601-F03	6779	eukaryote
AG-601-F03_NODE_15_length_6875_cov_12.8962	AG-601-F03	6675	eukaryote
AG-601-F03_NODE_16_length_6699_cov_33.559	AG-601-F03	6499	eukaryote
AG-601-F03_NODE_17_length_6451_cov_22.0604	AG-601-F03	6251	eukaryote
AG-601-F03_NODE_18_length_6008_cov_19.7287	AG-601-F03	5808	eukaryote
AG-601-F03_NODE_19_length_6008_cov_7.56526	AG-601-F03	5808	eukaryote
AG-601-F03_NODE_20_length_5682_cov_18.9579	AG-601-F03	5482	eukaryote
AG-601-F03_NODE_21_length_5436_cov_38.5238	AG-601-F03	5236	eukaryote
AG-601-F03_NODE_22_length_4793_cov_30.0319	AG-601-F03	4593	eukaryote
AG-601-F03_NODE_23_length_4230_cov_17.2707	AG-601-F03	4030	eukaryote
AG-601-F03_NODE_24_length_4166_cov_10.9173	AG-601-F03	3966	eukaryote
AG-601-F03_NODE_25_length_3765_cov_9.62803	AG-601-F03	3565	eukaryote
AG-601-F03_NODE_28_length_3627_cov_40.1041	AG-601-F03	3427	eukaryote
AG-601-F03_NODE_26_length_3531_cov_17.5973	AG-601-F03	3331	eukaryote
AG-601-F03_NODE_27_length_3526_cov_8.16671	AG-601-F03	3326	eukaryote
AG-601-F03_NODE_30_length_3309_cov_24.4868	AG-601-F03	3109	eukaryote
AG-601-F03_NODE_29_length_3238_cov_49.3899	AG-601-F03	3038	eukaryote
AG-601-F03_NODE_31_length_3109_cov_12.5294	AG-601-F03	2909	eukaryote
AG-601-F03_NODE_32_length_3082_cov_47.1259	AG-601-F03	2882	eukaryote
AG-601-F03_NODE_33_length_2885_cov_9.72756	AG-601-F03	2685	eukaryote
AG-601-F03_NODE_34_length_2753_cov_42.7498	AG-601-F03	2553	eukaryote
AG-601-F03_NODE_35_length_2750_cov_11.1314	AG-601-F03	2550	eukaryote
AG-601-F03_NODE_36_length_2677_cov_11.8627	AG-601-F03	2477	eukaryote
AG-601-F03_NODE_37_length_2580_cov_16.0467	AG-601-F03	2380	eukaryote
AG-601-F03_NODE_38_length_2460_cov_11.7801	AG-601-F03	2260	eukaryote
AG-601-F03_NODE_39_length_2428_cov_18.7172	AG-601-F03	2228	eukaryote
AG-601-F03_NODE_40_length_2292_cov_39.922	AG-601-F03	2092	eukaryote
AG-601-F03_NODE_41_length_2252_cov_13.7952	AG-601-F03	2052	eukaryote
AG-601-F03_NODE_42_length_2244_cov_47.4847	AG-601-F03	2044	eukaryote
AG-601-G03_NODE_1_length_21244_cov_48.4916	AG-601-G03	21044	eukaryote
AG-601-G03_NODE_2_length_18062_cov_45.3249	AG-601-G03	17862	eukaryote
AG-601-G03_NODE_3_length_10100_cov_38.0912	AG-601-G03	9900	eukaryote
AG-601-I03_NODE_1_length_25113_cov_36.7145	AG-601-I03	24913	eukaryote
AG-601-I03_NODE_2_length_18307_cov_37.5724	AG-601-I03	18107	eukaryote
AG-601-I03_NODE_3_length_12630_cov_47.5543	AG-601-I03	12430	eukaryote
AG-601-I03_NODE_4_length_12212_cov_38.9814	AG-601-I03	12012	eukaryote
AG-601-I03_NODE_5_length_10115_cov_28.626	AG-601-I03	9915	eukaryote
AG-601-I03_NODE_6_length_9530_cov_14.6163	AG-601-I03	9330	eukaryote
AG-601-I03_NODE_7_length_8287_cov_27.8458	AG-601-I03	8087	eukaryote
AG-601-I03_NODE_8_length_5624_cov_46.0657	AG-601-I03	5424	eukaryote
AG-601-I03_NODE_9_length_5554_cov_14.9793	AG-601-I03	5354	eukaryote
AG-601-I03_NODE_10_length_3859_cov_42.0928	AG-601-I03	3659	eukaryote
AG-601-I03_NODE_11_length_3419_cov_17.3089	AG-601-I03	3219	eukaryote
AG-601-I03_NODE_12_length_3414_cov_15.9976	AG-601-I03	3214	eukaryote
AG-601-I03_NODE_13_length_2707_cov_20.6582	AG-601-I03	2507	eukaryote
AG-601-I03_NODE_14_length_2284_cov_18.1754	AG-601-I03	2084	eukaryote
AG-601-J03_NODE_1_length_25148_cov_38.7518	AG-601-J03	24948	virus
AG-601-J03_NODE_2_length_23018_cov_36.0675	AG-601-J03	22818	eukaryote
AG-601-J03_NODE_3_length_21092_cov_43.1814	AG-601-J03	20892	virus
AG-601-J03_NODE_4_length_16800_cov_47.0443	AG-601-J03	16600	virus
AG-601-J03_NODE_5_length_12341_cov_48.0024	AG-601-J03	12141	eukaryote
AG-601-J03_NODE_6_length_11976_cov_33.9134	AG-601-J03	11776	eukaryote
AG-601-J03_NODE_7_length_11955_cov_32.3281	AG-601-J03	11755	virus
AG-601-J03_NODE_8_length_6922_cov_45.3041	AG-601-J03	6722	eukaryote
AG-601-J03_NODE_9_length_2419_cov_8.60068	AG-601-J03	2219	virus
AG-601-K03_NODE_1_length_27502_cov_28.925	AG-601-K03	27302	eukaryote
AG-601-K03_NODE_2_length_16060_cov_27.468	AG-601-K03	15860	eukaryote
AG-601-K03_NODE_3_length_15379_cov_16.7546	AG-601-K03	15179	eukaryote
AG-601-K03_NODE_4_length_15097_cov_26.7207	AG-601-K03	14897	eukaryote
AG-601-K03_NODE_5_length_14908_cov_14.4182	AG-601-K03	14708	eukaryote
AG-601-K03_NODE_6_length_12680_cov_18.6025	AG-601-K03	12480	eukaryote
AG-601-K03_NODE_7_length_10776_cov_17.4202	AG-601-K03	10576	eukaryote
AG-601-K03_NODE_8_length_9436_cov_8.57595	AG-601-K03	9236	eukaryote
AG-601-K03_NODE_9_length_8794_cov_19.0652	AG-601-K03	8594	eukaryote
AG-601-K03_NODE_10_length_8615_cov_12.6834	AG-601-K03	8415	eukaryote
AG-601-K03_NODE_11_length_8327_cov_46.4415	AG-601-K03	8127	eukaryote
AG-601-K03_NODE_12_length_7984_cov_12.151	AG-601-K03	7784	eukaryote
AG-601-K03_NODE_13_length_7615_cov_31.6597	AG-601-K03	7415	eukaryote
AG-601-K03_NODE_14_length_7397_cov_30.8172	AG-601-K03	7197	eukaryote
AG-601-K03_NODE_15_length_7345_cov_28.6495	AG-601-K03	7145	eukaryote
AG-601-K03_NODE_16_length_6872_cov_8.70588	AG-601-K03	6672	eukaryote
AG-601-K03_NODE_17_length_6688_cov_13.9025	AG-601-K03	6488	eukaryote
AG-601-K03_NODE_18_length_6502_cov_11.2852	AG-601-K03	6302	eukaryote
AG-601-K03_NODE_19_length_6480_cov_9.9393	AG-601-K03	6280	eukaryote
AG-601-K03_NODE_20_length_5863_cov_10.7565	AG-601-K03	5663	eukaryote
AG-601-K03_NODE_21_length_5810_cov_6.34944	AG-601-K03	5610	eukaryote
AG-601-K03_NODE_22_length_5548_cov_11.5516	AG-601-K03	5348	eukaryote
AG-601-K03_NODE_23_length_4949_cov_8.77585	AG-601-K03	4749	eukaryote
AG-601-K03_NODE_24_length_4539_cov_12.3767	AG-601-K03	4339	eukaryote
AG-601-K03_NODE_25_length_4372_cov_8.98934	AG-601-K03	4172	eukaryote
AG-601-K03_NODE_26_length_4088_cov_9.19812	AG-601-K03	3888	eukaryote
AG-601-K03_NODE_28_length_3840_cov_13.3847	AG-601-K03	3640	eukaryote
AG-601-K03_NODE_27_length_3824_cov_14.8023	AG-601-K03	3624	eukaryote
AG-601-K03_NODE_29_length_3727_cov_11.3053	AG-601-K03	3527	eukaryote
AG-601-K03_NODE_30_length_3583_cov_9.07511	AG-601-K03	3383	eukaryote
AG-601-K03_NODE_31_length_3520_cov_8.55642	AG-601-K03	3320	eukaryote
AG-601-K03_NODE_32_length_3497_cov_8.1871	AG-601-K03	3297	eukaryote
AG-601-K03_NODE_34_length_3279_cov_8.65633	AG-601-K03	3079	eukaryote
AG-601-K03_NODE_35_length_3245_cov_6.84013	AG-601-K03	3045	eukaryote
AG-601-K03_NODE_36_length_3242_cov_10.2655	AG-601-K03	3042	eukaryote
AG-601-K03_NODE_33_length_3231_cov_8.61625	AG-601-K03	3031	eukaryote
AG-601-K03_NODE_37_length_3223_cov_8.66572	AG-601-K03	3023	eukaryote
AG-601-K03_NODE_38_length_2983_cov_9.63286	AG-601-K03	2783	eukaryote
AG-601-K03_NODE_39_length_2968_cov_4.83179	AG-601-K03	2768	eukaryote
AG-601-K03_NODE_40_length_2887_cov_14.1773	AG-601-K03	2687	eukaryote
AG-601-K03_NODE_41_length_2849_cov_7.83429	AG-601-K03	2649	eukaryote
AG-601-K03_NODE_42_length_2749_cov_9.84373	AG-601-K03	2549	eukaryote
AG-601-K03_NODE_43_length_2689_cov_8.51177	AG-601-K03	2489	eukaryote
AG-601-K03_NODE_44_length_2676_cov_8.77947	AG-601-K03	2476	eukaryote
AG-601-K03_NODE_45_length_2637_cov_11.0403	AG-601-K03	2437	eukaryote
AG-601-K03_NODE_46_length_2624_cov_8.18451	AG-601-K03	2424	eukaryote
AG-601-K03_NODE_47_length_2551_cov_9.79567	AG-601-K03	2351	eukaryote
AG-601-K03_NODE_48_length_2376_cov_7.76346	AG-601-K03	2176	eukaryote
AG-601-K03_NODE_49_length_2315_cov_5.84159	AG-601-K03	2115	eukaryote
AG-601-K03_NODE_50_length_2252_cov_8.06145	AG-601-K03	2052	eukaryote
AG-601-L03_NODE_1_length_5460_cov_47.4307	AG-601-L03	5260	bacterial
AG-601-L03_NODE_2_length_4185_cov_16.1896	AG-601-L03	3985	eukaryote
AG-601-L03_NODE_3_length_3171_cov_47.0564	AG-601-L03	2971	bacterial
AG-601-M03_NODE_1_length_19056_cov_48.6391	AG-601-M03	18856	virus
AG-601-M03_NODE_2_length_12425_cov_46.0851	AG-601-M03	12225	eukaryote
AG-601-M03_NODE_3_length_10366_cov_38.5723	AG-601-M03	10166	eukaryote
AG-601-M03_NODE_4_length_9459_cov_49.847	AG-601-M03	9259	virus
AG-601-M03_NODE_5_length_4879_cov_7.29851	AG-601-M03	4679	eukaryote
AG-601-O03_NODE_1_length_34273_cov_47.6781	AG-601-O03	34073	bacterial
AG-601-O03_NODE_2_length_15094_cov_43.814	AG-601-O03	14894	virus
AG-601-O03_NODE_3_length_14167_cov_44.9618	AG-601-O03	13967	bacterial
AG-601-O03_NODE_4_length_12423_cov_30.7326	AG-601-O03	12223	eukaryote
AG-601-O03_NODE_5_length_10224_cov_46.7592	AG-601-O03	10024	eukaryote
AG-601-O03_NODE_6_length_8701_cov_43.1351	AG-601-O03	8501	virus
AG-601-O03_NODE_7_length_7299_cov_49.9342	AG-601-O03	7099	bacterial
AG-601-O03_NODE_8_length_5893_cov_39.2795	AG-601-O03	5693	bacterial
AG-601-O03_NODE_9_length_3304_cov_26.2138	AG-601-O03	3104	eukaryote
AG-601-O03_NODE_10_length_3276_cov_45.3579	AG-601-O03	3076	virus
AG-601-O03_NODE_11_length_3039_cov_33.5811	AG-601-O03	2839	eukaryote
AG-601-O03_NODE_12_length_2535_cov_45.0911	AG-601-O03	2335	virus
AG-601-P03_NODE_1_length_70649_cov_43.1002	AG-601-P03	70449	eukaryote
AG-601-P03_NODE_2_length_56655_cov_43.8847	AG-601-P03	56455	eukaryote
AG-601-P03_NODE_3_length_34225_cov_48.1828	AG-601-P03	34025	bacterial
AG-601-P03_NODE_4_length_24308_cov_23.5512	AG-601-P03	24108	eukaryote
AG-601-P03_NODE_5_length_23763_cov_47.3566	AG-601-P03	23563	bacterial
AG-601-P03_NODE_6_length_21436_cov_47.5366	AG-601-P03	21236	eukaryote
AG-601-P03_NODE_7_length_10170_cov_23.6761	AG-601-P03	9970	eukaryote
AG-601-P03_NODE_8_length_8308_cov_14.136	AG-601-P03	8108	eukaryote
AG-601-P03_NODE_9_length_7452_cov_15.9135	AG-601-P03	7252	eukaryote
AG-601-P03_NODE_10_length_7323_cov_49.1351	AG-601-P03	7123	bacterial
AG-601-P03_NODE_11_length_6850_cov_17.1582	AG-601-P03	6650	eukaryote
AG-601-P03_NODE_12_length_6202_cov_13.8228	AG-601-P03	6002	eukaryote
AG-601-P03_NODE_13_length_5403_cov_10.3153	AG-601-P03	5203	eukaryote
AG-601-P03_NODE_14_length_5176_cov_12.7771	AG-601-P03	4976	eukaryote
AG-601-P03_NODE_15_length_5042_cov_10.9487	AG-601-P03	4842	eukaryote
AG-601-P03_NODE_16_length_4513_cov_17.1528	AG-601-P03	4313	eukaryote
AG-601-P03_NODE_17_length_3693_cov_7.83837	AG-601-P03	3493	eukaryote
AG-601-P03_NODE_18_length_3568_cov_10.3846	AG-601-P03	3368	eukaryote
AG-601-P03_NODE_19_length_3318_cov_20.1839	AG-601-P03	3118	eukaryote
AG-601-P03_NODE_20_length_3299_cov_9.32676	AG-601-P03	3099	eukaryote
AG-601-P03_NODE_21_length_3034_cov_6.40618	AG-601-P03	2834	eukaryote
AG-601-P03_NODE_22_length_2871_cov_7.15732	AG-601-P03	2671	eukaryote
AG-601-P03_NODE_23_length_2368_cov_13.923	AG-601-P03	2168	eukaryote
AG-601-P03_NODE_24_length_2290_cov_6.88322	AG-601-P03	2090	eukaryote
AG-601-A04_NODE_1_length_12339_cov_47.7207	AG-601-A04	12139	eukaryote
AG-601-A04_NODE_2_length_9634_cov_50.6861	AG-601-A04	9434	eukaryote
AG-601-A04_NODE_3_length_9015_cov_46.9097	AG-601-A04	8815	eukaryote
AG-601-A04_NODE_4_length_2934_cov_47.4106	AG-601-A04	2734	eukaryote
AG-601-B04_NODE_1_length_58192_cov_23.9071	AG-601-B04	57992	eukaryote
AG-601-B04_NODE_2_length_37048_cov_27.6102	AG-601-B04	36848	eukaryote
AG-601-B04_NODE_3_length_33767_cov_29.7259	AG-601-B04	33567	eukaryote
AG-601-B04_NODE_4_length_20589_cov_28.5062	AG-601-B04	20389	eukaryote
AG-601-B04_NODE_5_length_19683_cov_14.0772	AG-601-B04	19483	eukaryote
AG-601-B04_NODE_6_length_14700_cov_9.04124	AG-601-B04	14500	eukaryote
AG-601-B04_NODE_7_length_10693_cov_14.6105	AG-601-B04	10493	eukaryote
AG-601-B04_NODE_8_length_10431_cov_10.179	AG-601-B04	10231	eukaryote
AG-601-B04_NODE_9_length_10401_cov_14.1676	AG-601-B04	10201	eukaryote
AG-601-B04_NODE_10_length_9208_cov_15.6265	AG-601-B04	9008	eukaryote
AG-601-B04_NODE_11_length_9115_cov_15.104	AG-601-B04	8915	eukaryote
AG-601-B04_NODE_12_length_9073_cov_17.0448	AG-601-B04	8873	eukaryote
AG-601-B04_NODE_13_length_8280_cov_18.5716	AG-601-B04	8080	eukaryote
AG-601-B04_NODE_14_length_8121_cov_18.3514	AG-601-B04	7921	eukaryote
AG-601-B04_NODE_15_length_6802_cov_10.7485	AG-601-B04	6602	eukaryote
AG-601-B04_NODE_16_length_6406_cov_25.7433	AG-601-B04	6206	eukaryote
AG-601-B04_NODE_17_length_6310_cov_11.0887	AG-601-B04	6110	eukaryote
AG-601-B04_NODE_18_length_6116_cov_8.45108	AG-601-B04	5916	eukaryote
AG-601-B04_NODE_19_length_5664_cov_13.0966	AG-601-B04	5464	eukaryote
AG-601-B04_NODE_20_length_5629_cov_13.3945	AG-601-B04	5429	eukaryote
AG-601-B04_NODE_21_length_5532_cov_9.81358	AG-601-B04	5332	eukaryote
AG-601-B04_NODE_22_length_5496_cov_11.5953	AG-601-B04	5296	eukaryote
AG-601-B04_NODE_23_length_5402_cov_8.44642	AG-601-B04	5202	eukaryote
AG-601-B04_NODE_24_length_5362_cov_11.945	AG-601-B04	5162	eukaryote
AG-601-B04_NODE_25_length_5359_cov_11.3298	AG-601-B04	5159	eukaryote
AG-601-B04_NODE_26_length_5292_cov_13.3552	AG-601-B04	5092	eukaryote
AG-601-B04_NODE_27_length_5061_cov_11.0533	AG-601-B04	4861	eukaryote
AG-601-B04_NODE_28_length_5007_cov_15.0363	AG-601-B04	4807	eukaryote
AG-601-B04_NODE_29_length_4800_cov_6.14099	AG-601-B04	4600	eukaryote
AG-601-B04_NODE_30_length_4648_cov_9.20836	AG-601-B04	4448	eukaryote
AG-601-B04_NODE_31_length_4597_cov_6.95178	AG-601-B04	4397	eukaryote
AG-601-B04_NODE_32_length_4566_cov_10.7061	AG-601-B04	4366	eukaryote
AG-601-B04_NODE_33_length_4363_cov_10.824	AG-601-B04	4163	eukaryote
AG-601-B04_NODE_34_length_4251_cov_8.24714	AG-601-B04	4051	eukaryote
AG-601-B04_NODE_35_length_4204_cov_9.52543	AG-601-B04	4004	eukaryote
AG-601-B04_NODE_36_length_4165_cov_11.136	AG-601-B04	3965	eukaryote
AG-601-B04_NODE_37_length_3969_cov_8.07997	AG-601-B04	3769	eukaryote
AG-601-B04_NODE_38_length_3891_cov_7.78806	AG-601-B04	3691	eukaryote
AG-601-B04_NODE_39_length_3858_cov_10.4034	AG-601-B04	3658	eukaryote
AG-601-B04_NODE_40_length_3537_cov_6.06864	AG-601-B04	3337	eukaryote
AG-601-B04_NODE_41_length_3536_cov_8.42833	AG-601-B04	3336	eukaryote
AG-601-B04_NODE_42_length_3348_cov_8.11843	AG-601-B04	3148	eukaryote
AG-601-B04_NODE_43_length_3315_cov_8.32546	AG-601-B04	3115	eukaryote
AG-601-B04_NODE_44_length_3102_cov_7.8277	AG-601-B04	2902	eukaryote
AG-601-B04_NODE_45_length_3080_cov_8.57455	AG-601-B04	2880	eukaryote
AG-601-B04_NODE_46_length_2870_cov_8.50373	AG-601-B04	2670	eukaryote
AG-601-B04_NODE_47_length_2831_cov_7.51621	AG-601-B04	2631	eukaryote
AG-601-B04_NODE_48_length_2813_cov_9.85859	AG-601-B04	2613	eukaryote
AG-601-B04_NODE_49_length_2741_cov_9.74311	AG-601-B04	2541	eukaryote
AG-601-B04_NODE_50_length_2657_cov_6.73943	AG-601-B04	2457	eukaryote
AG-601-B04_NODE_51_length_2643_cov_5.76584	AG-601-B04	2443	eukaryote
AG-601-B04_NODE_52_length_2610_cov_9.50528	AG-601-B04	2410	eukaryote
AG-601-B04_NODE_53_length_2593_cov_12.2994	AG-601-B04	2393	eukaryote
AG-601-B04_NODE_54_length_2517_cov_7.0459	AG-601-B04	2317	eukaryote
AG-601-B04_NODE_55_length_2506_cov_7.30192	AG-601-B04	2306	eukaryote
AG-601-B04_NODE_56_length_2490_cov_11.3298	AG-601-B04	2290	eukaryote
AG-601-B04_NODE_57_length_2463_cov_10.8684	AG-601-B04	2263	eukaryote
AG-601-B04_NODE_58_length_2408_cov_6.68253	AG-601-B04	2208	eukaryote
AG-601-B04_NODE_59_length_2404_cov_6.97063	AG-601-B04	2204	eukaryote
AG-601-B04_NODE_60_length_2360_cov_5.19219	AG-601-B04	2160	eukaryote
AG-601-B04_NODE_61_length_2330_cov_10.5481	AG-601-B04	2130	eukaryote
AG-601-B04_NODE_62_length_2282_cov_5.85541	AG-601-B04	2082	eukaryote
AG-601-C04_NODE_2_length_20911_cov_48.7129	AG-601-C04	20711	eukaryote
AG-601-C04_NODE_3_length_18972_cov_43.939	AG-601-C04	18772	eukaryote
AG-601-C04_NODE_4_length_5658_cov_7.82027	AG-601-C04	5458	bacterial
AG-601-C04_NODE_5_length_2832_cov_8.72524	AG-601-C04	2632	eukaryote
AG-601-C04_NODE_6_length_2297_cov_7.71766	AG-601-C04	2097	virus
AG-601-E04_NODE_1_length_61131_cov_47.5987	AG-601-E04	60931	eukaryote
AG-601-E04_NODE_2_length_17196_cov_22.0223	AG-601-E04	16996	eukaryote
AG-601-E04_NODE_3_length_17120_cov_16.4211	AG-601-E04	16920	eukaryote
AG-601-E04_NODE_4_length_15957_cov_25.3767	AG-601-E04	15757	eukaryote
AG-601-E04_NODE_5_length_11178_cov_14.3985	AG-601-E04	10978	eukaryote
AG-601-E04_NODE_6_length_9122_cov_15.569	AG-601-E04	8922	eukaryote
AG-601-E04_NODE_7_length_8655_cov_15.5674	AG-601-E04	8455	eukaryote
AG-601-E04_NODE_8_length_8302_cov_19.9665	AG-601-E04	8102	eukaryote
AG-601-E04_NODE_9_length_8201_cov_13.4628	AG-601-E04	8001	eukaryote
AG-601-E04_NODE_10_length_7895_cov_23.5675	AG-601-E04	7695	eukaryote
AG-601-E04_NODE_11_length_7519_cov_12.967	AG-601-E04	7319	eukaryote
AG-601-E04_NODE_12_length_6684_cov_9.89697	AG-601-E04	6484	eukaryote
AG-601-E04_NODE_13_length_6442_cov_16.2926	AG-601-E04	6242	eukaryote
AG-601-E04_NODE_14_length_6219_cov_17.4239	AG-601-E04	6019	eukaryote
AG-601-E04_NODE_15_length_5784_cov_10.4146	AG-601-E04	5584	eukaryote
AG-601-E04_NODE_16_length_5100_cov_9.82616	AG-601-E04	4900	eukaryote
AG-601-E04_NODE_17_length_4987_cov_12.0197	AG-601-E04	4787	eukaryote
AG-601-E04_NODE_18_length_4926_cov_9.13919	AG-601-E04	4726	eukaryote
AG-601-E04_NODE_19_length_4789_cov_9.91149	AG-601-E04	4589	eukaryote
AG-601-E04_NODE_20_length_4621_cov_10.0241	AG-601-E04	4421	eukaryote
AG-601-E04_NODE_21_length_4531_cov_13.5319	AG-601-E04	4331	eukaryote
AG-601-E04_NODE_22_length_3832_cov_6.62272	AG-601-E04	3632	eukaryote
AG-601-E04_NODE_23_length_3540_cov_10.0835	AG-601-E04	3340	eukaryote
AG-601-E04_NODE_24_length_3505_cov_9.65913	AG-601-E04	3305	eukaryote
AG-601-E04_NODE_25_length_3319_cov_6.58548	AG-601-E04	3119	eukaryote
AG-601-E04_NODE_26_length_3307_cov_10.4606	AG-601-E04	3107	eukaryote
AG-601-E04_NODE_27_length_3271_cov_10.6206	AG-601-E04	3071	eukaryote
AG-601-E04_NODE_28_length_3245_cov_6.49185	AG-601-E04	3045	eukaryote
AG-601-E04_NODE_29_length_3173_cov_7.644	AG-601-E04	2973	eukaryote
AG-601-E04_NODE_30_length_3088_cov_10.3966	AG-601-E04	2888	eukaryote
AG-601-E04_NODE_31_length_3046_cov_10.7182	AG-601-E04	2846	eukaryote
AG-601-E04_NODE_32_length_2807_cov_6.58539	AG-601-E04	2607	eukaryote
AG-601-E04_NODE_33_length_2615_cov_8.3207	AG-601-E04	2415	eukaryote
AG-601-E04_NODE_34_length_2457_cov_5.41341	AG-601-E04	2257	eukaryote
AG-601-E04_NODE_35_length_2318_cov_7.54662	AG-601-E04	2118	eukaryote
AG-601-E04_NODE_36_length_2305_cov_8.08089	AG-601-E04	2105	eukaryote
AG-601-E04_NODE_37_length_2267_cov_9.00588	AG-601-E04	2067	eukaryote
AG-601-E04_NODE_38_length_2234_cov_9.27444	AG-601-E04	2034	eukaryote
AG-601-F04_NODE_2_length_34792_cov_43.8378	AG-601-F04	34592	eukaryote
AG-601-F04_NODE_3_length_26604_cov_45.9727	AG-601-F04	26404	eukaryote
AG-601-F04_NODE_4_length_24889_cov_45.4278	AG-601-F04	24689	virus
AG-601-F04_NODE_5_length_16614_cov_30.3516	AG-601-F04	16414	virus
AG-601-F04_NODE_6_length_14235_cov_11.8589	AG-601-F04	14035	eukaryote
AG-601-F04_NODE_7_length_2732_cov_7.36459	AG-601-F04	2532	eukaryote
AG-601-G04_NODE_1_length_20346_cov_50.5321	AG-601-G04	20146	eukaryote
AG-601-G04_NODE_2_length_15153_cov_44.0774	AG-601-G04	14953	eukaryote
AG-601-G04_NODE_3_length_12339_cov_49.5923	AG-601-G04	12139	eukaryote
AG-601-G04_NODE_4_length_10656_cov_42.6375	AG-601-G04	10456	eukaryote
AG-601-G04_NODE_5_length_4693_cov_46.9638	AG-601-G04	4493	eukaryote
AG-601-G04_NODE_6_length_3471_cov_27.1526	AG-601-G04	3271	eukaryote
AG-601-I04_NODE_1_length_31030_cov_42.7804	AG-601-I04	30830	eukaryote
AG-601-I04_NODE_2_length_26948_cov_22.4778	AG-601-I04	26748	eukaryote
AG-601-I04_NODE_3_length_25970_cov_26.3612	AG-601-I04	25770	eukaryote
AG-601-I04_NODE_4_length_24978_cov_38.6257	AG-601-I04	24778	eukaryote
AG-601-I04_NODE_5_length_24691_cov_34.6516	AG-601-I04	24491	eukaryote
AG-601-I04_NODE_6_length_15573_cov_38.6034	AG-601-I04	15373	eukaryote
AG-601-I04_NODE_7_length_12154_cov_32.3256	AG-601-I04	11954	virus
AG-601-I04_NODE_8_length_11528_cov_27.2305	AG-601-I04	11328	eukaryote
AG-601-I04_NODE_9_length_11115_cov_16.1878	AG-601-I04	10915	eukaryote
AG-601-I04_NODE_10_length_7910_cov_11.4926	AG-601-I04	7710	eukaryote
AG-601-I04_NODE_11_length_7748_cov_25.3557	AG-601-I04	7548	eukaryote
AG-601-I04_NODE_12_length_7340_cov_10.1828	AG-601-I04	7140	eukaryote
AG-601-I04_NODE_13_length_7323_cov_29.154	AG-601-I04	7123	eukaryote
AG-601-I04_NODE_14_length_7314_cov_11.976	AG-601-I04	7114	eukaryote
AG-601-I04_NODE_15_length_6046_cov_9.46737	AG-601-I04	5846	eukaryote
AG-601-I04_NODE_16_length_6000_cov_11.8814	AG-601-I04	5800	eukaryote
AG-601-I04_NODE_17_length_5380_cov_11.1331	AG-601-I04	5180	eukaryote
AG-601-I04_NODE_18_length_5232_cov_8.96349	AG-601-I04	5032	eukaryote
AG-601-I04_NODE_19_length_4605_cov_24.6143	AG-601-I04	4405	eukaryote
AG-601-I04_NODE_20_length_4580_cov_8.05348	AG-601-I04	4380	eukaryote
AG-601-I04_NODE_21_length_4511_cov_7.22666	AG-601-I04	4311	eukaryote
AG-601-I04_NODE_22_length_4359_cov_9.2967	AG-601-I04	4159	eukaryote
AG-601-I04_NODE_23_length_4269_cov_13.2323	AG-601-I04	4069	eukaryote
AG-601-I04_NODE_24_length_4165_cov_12.8251	AG-601-I04	3965	eukaryote
AG-601-I04_NODE_25_length_4076_cov_8.94006	AG-601-I04	3876	eukaryote
AG-601-I04_NODE_26_length_4051_cov_8.61737	AG-601-I04	3851	eukaryote
AG-601-I04_NODE_27_length_3949_cov_12.8118	AG-601-I04	3749	eukaryote
AG-601-I04_NODE_28_length_3601_cov_8.80739	AG-601-I04	3401	eukaryote
AG-601-I04_NODE_29_length_3537_cov_10.0391	AG-601-I04	3337	eukaryote
AG-601-I04_NODE_30_length_3461_cov_8.85907	AG-601-I04	3261	eukaryote
AG-601-I04_NODE_31_length_3313_cov_7.22959	AG-601-I04	3113	eukaryote
AG-601-I04_NODE_32_length_3313_cov_7.74923	AG-601-I04	3113	eukaryote
AG-601-I04_NODE_33_length_3235_cov_9.58648	AG-601-I04	3035	eukaryote
AG-601-I04_NODE_34_length_3216_cov_7.6267	AG-601-I04	3016	eukaryote
AG-601-I04_NODE_35_length_3209_cov_10.8244	AG-601-I04	3009	bacterial
AG-601-I04_NODE_36_length_3087_cov_11.3127	AG-601-I04	2887	eukaryote
AG-601-I04_NODE_37_length_3083_cov_8.62021	AG-601-I04	2883	eukaryote
AG-601-I04_NODE_38_length_3030_cov_7.61613	AG-601-I04	2830	eukaryote
AG-601-I04_NODE_39_length_2659_cov_5.83487	AG-601-I04	2459	eukaryote
AG-601-I04_NODE_40_length_2498_cov_10.2624	AG-601-I04	2298	eukaryote
AG-601-I04_NODE_41_length_2328_cov_7.1465	AG-601-I04	2128	eukaryote
AG-601-I04_NODE_42_length_2237_cov_8.45096	AG-601-I04	2037	eukaryote
AG-601-J04_NODE_1_length_49141_cov_41.892	AG-601-J04	48941	eukaryote
AG-601-J04_NODE_2_length_47806_cov_48.6633	AG-601-J04	47606	eukaryote
AG-601-J04_NODE_3_length_2648_cov_51.0444	AG-601-J04	2448	eukaryote
AG-601-K04_NODE_1_length_27039_cov_27.8839	AG-601-K04	26839	eukaryote
AG-601-K04_NODE_2_length_19956_cov_40.2456	AG-601-K04	19756	eukaryote
AG-601-K04_NODE_3_length_14353_cov_17.8724	AG-601-K04	14153	eukaryote
AG-601-K04_NODE_4_length_12172_cov_29.6593	AG-601-K04	11972	eukaryote
AG-601-K04_NODE_5_length_12058_cov_25.3392	AG-601-K04	11858	bacterial
AG-601-K04_NODE_6_length_10954_cov_17.7475	AG-601-K04	10754	eukaryote
AG-601-K04_NODE_7_length_10410_cov_15.8542	AG-601-K04	10210	eukaryote
AG-601-K04_NODE_8_length_9539_cov_13.6862	AG-601-K04	9339	eukaryote
AG-601-K04_NODE_9_length_8987_cov_38.4277	AG-601-K04	8787	eukaryote
AG-601-K04_NODE_10_length_6055_cov_10.6867	AG-601-K04	5855	eukaryote
AG-601-K04_NODE_11_length_6004_cov_12.9684	AG-601-K04	5804	eukaryote
AG-601-K04_NODE_12_length_5946_cov_17.901	AG-601-K04	5746	eukaryote
AG-601-K04_NODE_13_length_5085_cov_10.6624	AG-601-K04	4885	eukaryote
AG-601-K04_NODE_14_length_4618_cov_9.67324	AG-601-K04	4418	eukaryote
AG-601-K04_NODE_15_length_4027_cov_14.7124	AG-601-K04	3827	eukaryote
AG-601-K04_NODE_16_length_4001_cov_8.25266	AG-601-K04	3801	eukaryote
AG-601-K04_NODE_17_length_3509_cov_12.1042	AG-601-K04	3309	eukaryote
AG-601-K04_NODE_18_length_3357_cov_9.92338	AG-601-K04	3157	eukaryote
AG-601-K04_NODE_19_length_3102_cov_20.4365	AG-601-K04	2902	eukaryote
AG-601-K04_NODE_20_length_3096_cov_12.2792	AG-601-K04	2896	eukaryote
AG-601-K04_NODE_21_length_2649_cov_16.976	AG-601-K04	2449	bacterial
AG-601-K04_NODE_22_length_2528_cov_8.97493	AG-601-K04	2328	eukaryote
AG-601-K04_NODE_23_length_2358_cov_6.92531	AG-601-K04	2158	eukaryote
AG-601-K04_NODE_24_length_2353_cov_7.85857	AG-601-K04	2153	eukaryote
AG-601-K04_NODE_25_length_2214_cov_9.12598	AG-601-K04	2014	eukaryote
AG-601-K04_NODE_26_length_2202_cov_7.74849	AG-601-K04	2002	eukaryote
AG-601-L04_NODE_1_length_44498_cov_36.1456	AG-601-L04	44298	bacterial
AG-601-L04_NODE_2_length_15114_cov_48.4369	AG-601-L04	14914	eukaryote
AG-601-L04_NODE_3_length_4397_cov_9.11147	AG-601-L04	4197	bacterial
AG-601-M04_NODE_1_length_31816_cov_46.7287	AG-601-M04	31616	eukaryote
AG-601-N04_NODE_1_length_72704_cov_39.2724	AG-601-N04	72504	eukaryote
AG-601-N04_NODE_2_length_26601_cov_48.6045	AG-601-N04	26401	eukaryote
AG-601-N04_NODE_3_length_21500_cov_36.7911	AG-601-N04	21300	eukaryote
AG-601-N04_NODE_4_length_15136_cov_20.833	AG-601-N04	14936	eukaryote
AG-601-N04_NODE_5_length_14091_cov_34.5734	AG-601-N04	13891	eukaryote
AG-601-N04_NODE_6_length_10633_cov_19.8039	AG-601-N04	10433	eukaryote
AG-601-N04_NODE_7_length_9081_cov_13.0299	AG-601-N04	8881	eukaryote
AG-601-N04_NODE_8_length_6915_cov_19.85	AG-601-N04	6715	eukaryote
AG-601-N04_NODE_9_length_6329_cov_16.9925	AG-601-N04	6129	eukaryote
AG-601-N04_NODE_10_length_6326_cov_12.17	AG-601-N04	6126	eukaryote
AG-601-N04_NODE_11_length_6122_cov_19.2987	AG-601-N04	5922	eukaryote
AG-601-N04_NODE_12_length_5550_cov_9.04877	AG-601-N04	5350	eukaryote
AG-601-N04_NODE_13_length_5523_cov_9.77067	AG-601-N04	5323	eukaryote
AG-601-N04_NODE_14_length_4364_cov_11.8366	AG-601-N04	4164	eukaryote
AG-601-N04_NODE_15_length_4227_cov_27.9535	AG-601-N04	4027	eukaryote
AG-601-N04_NODE_16_length_3955_cov_9.79231	AG-601-N04	3755	eukaryote
AG-601-N04_NODE_17_length_3453_cov_7.25692	AG-601-N04	3253	eukaryote
AG-601-N04_NODE_18_length_3394_cov_6.21923	AG-601-N04	3194	eukaryote
AG-601-N04_NODE_19_length_3245_cov_8.35204	AG-601-N04	3045	eukaryote
AG-601-N04_NODE_20_length_3218_cov_5.47676	AG-601-N04	3018	eukaryote
AG-601-N04_NODE_21_length_3216_cov_9.14299	AG-601-N04	3016	eukaryote
AG-601-N04_NODE_22_length_3163_cov_27.3366	AG-601-N04	2963	eukaryote
AG-601-N04_NODE_23_length_3150_cov_7.51955	AG-601-N04	2950	eukaryote
AG-601-N04_NODE_24_length_3107_cov_13.8709	AG-601-N04	2907	eukaryote
AG-601-N04_NODE_25_length_3025_cov_52.4148	AG-601-N04	2825	eukaryote
AG-601-N04_NODE_26_length_2979_cov_17.2507	AG-601-N04	2779	eukaryote
AG-601-N04_NODE_27_length_2675_cov_8.7084	AG-601-N04	2475	eukaryote
AG-601-N04_NODE_28_length_2634_cov_7.38503	AG-601-N04	2434	eukaryote
AG-601-N04_NODE_29_length_2406_cov_6.03403	AG-601-N04	2206	eukaryote
AG-601-N04_NODE_30_length_2363_cov_7.04809	AG-601-N04	2163	eukaryote
AG-601-N04_NODE_31_length_2243_cov_4.41682	AG-601-N04	2043	eukaryote
AG-601-O04_NODE_1_length_15207_cov_47.5815	AG-601-O04	15007	eukaryote
AG-601-O04_NODE_2_length_7933_cov_49.909	AG-601-O04	7733	eukaryote
AG-601-O04_NODE_3_length_5421_cov_51.1707	AG-601-O04	5221	eukaryote
AG-601-O04_NODE_4_length_5364_cov_13.5818	AG-601-O04	5164	eukaryote
AG-601-O04_NODE_5_length_3258_cov_9.84817	AG-601-O04	3058	eukaryote
AG-601-P04_NODE_1_length_25401_cov_43.4336	AG-601-P04	25201	eukaryote
AG-601-P04_NODE_2_length_16696_cov_45.105	AG-601-P04	16496	eukaryote
AG-601-P04_NODE_3_length_5937_cov_45.2871	AG-601-P04	5737	eukaryote
AG-601-P04_NODE_4_length_4356_cov_50.6466	AG-601-P04	4156	eukaryote
AG-601-P04_NODE_5_length_3582_cov_15.2543	AG-601-P04	3382	eukaryote
AG-601-P04_NODE_6_length_3289_cov_9.26252	AG-601-P04	3089	eukaryote
AG-601-P04_NODE_7_length_2800_cov_37.8641	AG-601-P04	2600	eukaryote
AG-601-A05_NODE_1_length_15939_cov_34.1667	AG-601-A05	15739	eukaryote
AG-601-A05_NODE_2_length_15570_cov_44.5428	AG-601-A05	15370	eukaryote
AG-601-A05_NODE_3_length_15220_cov_35.0665	AG-601-A05	15020	eukaryote
AG-601-A05_NODE_4_length_14577_cov_49.2619	AG-601-A05	14377	eukaryote
AG-601-A05_NODE_5_length_13806_cov_31.3027	AG-601-A05	13606	eukaryote
AG-601-A05_NODE_6_length_12267_cov_15.3667	AG-601-A05	12067	eukaryote
AG-601-A05_NODE_7_length_8631_cov_18.5286	AG-601-A05	8431	eukaryote
AG-601-A05_NODE_8_length_8200_cov_48.5218	AG-601-A05	8000	bacterial
AG-601-A05_NODE_9_length_7772_cov_12.2042	AG-601-A05	7572	eukaryote
AG-601-A05_NODE_10_length_7606_cov_43.6943	AG-601-A05	7406	eukaryote
AG-601-A05_NODE_11_length_6649_cov_11.5147	AG-601-A05	6449	eukaryote
AG-601-A05_NODE_12_length_6546_cov_27.163	AG-601-A05	6346	eukaryote
AG-601-A05_NODE_13_length_5781_cov_17.9439	AG-601-A05	5581	eukaryote
AG-601-A05_NODE_14_length_5637_cov_31.7829	AG-601-A05	5437	eukaryote
AG-601-A05_NODE_15_length_5621_cov_43.4869	AG-601-A05	5421	eukaryote
AG-601-A05_NODE_16_length_5455_cov_20.9057	AG-601-A05	5255	eukaryote
AG-601-A05_NODE_17_length_5449_cov_24.7531	AG-601-A05	5249	eukaryote
AG-601-A05_NODE_19_length_5291_cov_14.022	AG-601-A05	5091	eukaryote
AG-601-A05_NODE_20_length_5286_cov_11.3799	AG-601-A05	5086	eukaryote
AG-601-A05_NODE_18_length_5264_cov_10.1074	AG-601-A05	5064	eukaryote
AG-601-A05_NODE_21_length_4977_cov_14.139	AG-601-A05	4777	virus
AG-601-A05_NODE_22_length_4620_cov_7.66857	AG-601-A05	4420	eukaryote
AG-601-A05_NODE_23_length_4485_cov_25.9081	AG-601-A05	4285	eukaryote
AG-601-A05_NODE_24_length_4477_cov_45.0031	AG-601-A05	4277	eukaryote
AG-601-A05_NODE_25_length_4382_cov_10.2896	AG-601-A05	4182	eukaryote
AG-601-A05_NODE_26_length_4274_cov_12.141	AG-601-A05	4074	eukaryote
AG-601-A05_NODE_27_length_4160_cov_47.0249	AG-601-A05	3960	eukaryote
AG-601-A05_NODE_28_length_4131_cov_16.7098	AG-601-A05	3931	eukaryote
AG-601-A05_NODE_29_length_3789_cov_19.4336	AG-601-A05	3589	eukaryote
AG-601-A05_NODE_30_length_3662_cov_20.9529	AG-601-A05	3462	eukaryote
AG-601-A05_NODE_31_length_3650_cov_13.5805	AG-601-A05	3450	eukaryote
AG-601-A05_NODE_32_length_3555_cov_12.8306	AG-601-A05	3355	eukaryote
AG-601-A05_NODE_33_length_3517_cov_11.0973	AG-601-A05	3317	eukaryote
AG-601-A05_NODE_34_length_3394_cov_50.9542	AG-601-A05	3194	bacterial
AG-601-A05_NODE_36_length_3269_cov_6.45862	AG-601-A05	3069	eukaryote
AG-601-A05_NODE_35_length_3251_cov_9.11434	AG-601-A05	3051	eukaryote
AG-601-A05_NODE_37_length_3056_cov_9.54615	AG-601-A05	2856	eukaryote
AG-601-A05_NODE_38_length_3032_cov_11.6738	AG-601-A05	2832	eukaryote
AG-601-A05_NODE_39_length_2993_cov_36.5296	AG-601-A05	2793	eukaryote
AG-601-A05_NODE_40_length_2902_cov_7.04215	AG-601-A05	2702	eukaryote
AG-601-A05_NODE_41_length_2828_cov_12.1904	AG-601-A05	2628	eukaryote
AG-601-A05_NODE_43_length_2660_cov_13.9559	AG-601-A05	2460	eukaryote
AG-601-A05_NODE_42_length_2614_cov_8.07306	AG-601-A05	2414	eukaryote
AG-601-A05_NODE_46_length_2460_cov_10.5335	AG-601-A05	2260	eukaryote
AG-601-A05_NODE_44_length_2436_cov_14.8619	AG-601-A05	2236	bacterial
AG-601-A05_NODE_45_length_2429_cov_13.7158	AG-601-A05	2229	eukaryote
AG-601-A05_NODE_49_length_2349_cov_8.5959	AG-601-A05	2149	eukaryote
AG-601-A05_NODE_47_length_2346_cov_48.1166	AG-601-A05	2146	eukaryote
AG-601-A05_NODE_50_length_2331_cov_8.81766	AG-601-A05	2131	eukaryote
AG-601-A05_NODE_48_length_2267_cov_9.69767	AG-601-A05	2067	eukaryote
AG-601-B05_NODE_1_length_74675_cov_44.6345	AG-601-B05	74475	eukaryote
AG-601-B05_NODE_2_length_67277_cov_45.6024	AG-601-B05	67077	eukaryote
AG-601-B05_NODE_3_length_3086_cov_9.26196	AG-601-B05	2886	eukaryote
AG-601-D05_NODE_1_length_33180_cov_47.6017	AG-601-D05	32980	eukaryote
AG-601-D05_NODE_2_length_13017_cov_42.2709	AG-601-D05	12817	eukaryote
AG-601-D05_NODE_3_length_3944_cov_11.0026	AG-601-D05	3744	eukaryote
AG-601-D05_NODE_4_length_3478_cov_41.5145	AG-601-D05	3278	eukaryote
AG-601-D05_NODE_5_length_3335_cov_42.9012	AG-601-D05	3135	eukaryote
AG-601-D05_NODE_6_length_2974_cov_12.9301	AG-601-D05	2774	eukaryote
AG-601-E05_NODE_2_length_20886_cov_39.1141	AG-601-E05	20686	eukaryote
AG-601-E05_NODE_3_length_19168_cov_31.2074	AG-601-E05	18968	eukaryote
AG-601-E05_NODE_4_length_16077_cov_20.0971	AG-601-E05	15877	eukaryote
AG-601-E05_NODE_5_length_12691_cov_23.7397	AG-601-E05	12491	eukaryote
AG-601-E05_NODE_6_length_12162_cov_41.2138	AG-601-E05	11962	bacterial
AG-601-E05_NODE_7_length_10593_cov_35.3389	AG-601-E05	10393	eukaryote
AG-601-E05_NODE_8_length_10290_cov_26.4277	AG-601-E05	10090	eukaryote
AG-601-E05_NODE_9_length_10054_cov_34.4446	AG-601-E05	9854	eukaryote
AG-601-E05_NODE_10_length_9936_cov_40.2346	AG-601-E05	9736	eukaryote
AG-601-E05_NODE_12_length_9066_cov_44.1312	AG-601-E05	8866	eukaryote
AG-601-E05_NODE_11_length_9038_cov_25.3222	AG-601-E05	8838	eukaryote
AG-601-E05_NODE_13_length_8705_cov_16.7962	AG-601-E05	8505	eukaryote
AG-601-E05_NODE_14_length_6818_cov_9.25433	AG-601-E05	6618	eukaryote
AG-601-E05_NODE_15_length_5696_cov_21.1087	AG-601-E05	5496	eukaryote
AG-601-E05_NODE_16_length_5320_cov_30.124	AG-601-E05	5120	eukaryote
AG-601-E05_NODE_17_length_5144_cov_15.205	AG-601-E05	4944	eukaryote
AG-601-E05_NODE_18_length_4932_cov_15.9141	AG-601-E05	4732	eukaryote
AG-601-E05_NODE_19_length_4653_cov_19.3984	AG-601-E05	4453	eukaryote
AG-601-E05_NODE_20_length_3938_cov_7.9539	AG-601-E05	3738	eukaryote
AG-601-E05_NODE_21_length_3629_cov_13.7043	AG-601-E05	3429	eukaryote
AG-601-E05_NODE_22_length_3214_cov_7.43273	AG-601-E05	3014	eukaryote
AG-601-E05_NODE_23_length_3022_cov_15.4163	AG-601-E05	2822	eukaryote
AG-601-E05_NODE_24_length_2866_cov_39.8712	AG-601-E05	2666	eukaryote
AG-601-E05_NODE_25_length_2810_cov_8.85626	AG-601-E05	2610	eukaryote
AG-601-E05_NODE_26_length_2781_cov_8.89472	AG-601-E05	2581	eukaryote
AG-601-E05_NODE_27_length_2610_cov_10.5879	AG-601-E05	2410	eukaryote
AG-601-F05_NODE_1_length_68025_cov_45.3581	AG-601-F05	67825	eukaryote
AG-601-F05_NODE_2_length_12340_cov_48.8243	AG-601-F05	12140	eukaryote
AG-601-F05_NODE_3_length_9729_cov_50.4186	AG-601-F05	9529	eukaryote
AG-601-F05_NODE_4_length_3065_cov_27.0136	AG-601-F05	2865	eukaryote
AG-601-G05_NODE_1_length_19075_cov_45.9964	AG-601-G05	18875	eukaryote
AG-601-G05_NODE_2_length_9121_cov_46.5057	AG-601-G05	8921	eukaryote
AG-601-G05_NODE_3_length_5983_cov_40.3116	AG-601-G05	5783	eukaryote
AG-601-G05_NODE_4_length_2433_cov_43.8343	AG-601-G05	2233	eukaryote
AG-601-I05_NODE_1_length_9223_cov_37.9822	AG-601-I05	9023	eukaryote
AG-601-I05_NODE_2_length_7328_cov_46.927	AG-601-I05	7128	eukaryote
AG-601-I05_NODE_3_length_6918_cov_18.5709	AG-601-I05	6718	eukaryote
AG-601-I05_NODE_4_length_6768_cov_16.5211	AG-601-I05	6568	eukaryote
AG-601-I05_NODE_5_length_6534_cov_14.1988	AG-601-I05	6334	eukaryote
AG-601-I05_NODE_6_length_6285_cov_48.9575	AG-601-I05	6085	eukaryote
AG-601-I05_NODE_7_length_6115_cov_48.8838	AG-601-I05	5915	eukaryote
AG-601-I05_NODE_8_length_6061_cov_38.6069	AG-601-I05	5861	eukaryote
AG-601-I05_NODE_11_length_4519_cov_47.207	AG-601-I05	4319	eukaryote
AG-601-I05_NODE_12_length_4506_cov_46.2885	AG-601-I05	4306	eukaryote
AG-601-I05_NODE_9_length_4478_cov_16.9089	AG-601-I05	4278	eukaryote
AG-601-I05_NODE_10_length_4458_cov_32.3647	AG-601-I05	4258	eukaryote
AG-601-I05_NODE_13_length_4352_cov_41.1196	AG-601-I05	4152	eukaryote
AG-601-I05_NODE_14_length_3236_cov_33.7941	AG-601-I05	3036	eukaryote
AG-601-I05_NODE_15_length_3202_cov_12.9374	AG-601-I05	3002	eukaryote
AG-601-I05_NODE_16_length_2918_cov_47.4677	AG-601-I05	2718	bacterial
AG-601-I05_NODE_17_length_2738_cov_41.5811	AG-601-I05	2538	eukaryote
AG-601-I05_NODE_18_length_2566_cov_8.11408	AG-601-I05	2366	eukaryote
AG-601-I05_NODE_19_length_2535_cov_13.354	AG-601-I05	2335	eukaryote
AG-601-I05_NODE_20_length_2289_cov_49.3666	AG-601-I05	2089	eukaryote
AG-601-I05_NODE_22_length_2249_cov_42.8455	AG-601-I05	2049	eukaryote
AG-601-J05_NODE_1_length_35680_cov_48.6198	AG-601-J05	35480	eukaryote
AG-601-J05_NODE_2_length_4069_cov_23.651	AG-601-J05	3869	eukaryote
AG-601-J05_NODE_3_length_3744_cov_20.0619	AG-601-J05	3544	eukaryote
AG-601-J05_NODE_4_length_3591_cov_22.6021	AG-601-J05	3391	eukaryote
AG-601-J05_NODE_5_length_2959_cov_16.4566	AG-601-J05	2759	eukaryote
AG-601-J05_NODE_6_length_2395_cov_6.74487	AG-601-J05	2195	bacterial
AG-601-K05_NODE_1_length_23759_cov_44.6817	AG-601-K05	23559	eukaryote
AG-601-K05_NODE_2_length_19029_cov_47.3264	AG-601-K05	18829	eukaryote
AG-601-K05_NODE_4_length_14313_cov_42.6349	AG-601-K05	14113	eukaryote
AG-601-K05_NODE_5_length_12547_cov_20.7757	AG-601-K05	12347	eukaryote
AG-601-K05_NODE_6_length_12329_cov_26.2635	AG-601-K05	12129	eukaryote
AG-601-K05_NODE_7_length_9967_cov_15.5453	AG-601-K05	9767	eukaryote
AG-601-K05_NODE_8_length_7864_cov_23.9038	AG-601-K05	7664	eukaryote
AG-601-K05_NODE_9_length_6987_cov_8.16056	AG-601-K05	6787	eukaryote
AG-601-K05_NODE_10_length_4827_cov_10.0036	AG-601-K05	4627	eukaryote
AG-601-K05_NODE_11_length_3845_cov_14.4813	AG-601-K05	3645	eukaryote
AG-601-K05_NODE_12_length_3843_cov_11.7534	AG-601-K05	3643	eukaryote
AG-601-K05_NODE_13_length_3821_cov_10.5064	AG-601-K05	3621	eukaryote
AG-601-K05_NODE_14_length_3744_cov_7.44999	AG-601-K05	3544	eukaryote
AG-601-K05_NODE_15_length_3498_cov_10.305	AG-601-K05	3298	eukaryote
AG-601-K05_NODE_16_length_3487_cov_8.85956	AG-601-K05	3287	eukaryote
AG-601-K05_NODE_17_length_3337_cov_16.0676	AG-601-K05	3137	eukaryote
AG-601-K05_NODE_18_length_3062_cov_7.10176	AG-601-K05	2862	eukaryote
AG-601-K05_NODE_19_length_2850_cov_6.42898	AG-601-K05	2650	eukaryote
AG-601-K05_NODE_20_length_2833_cov_9.73614	AG-601-K05	2633	eukaryote
AG-601-K05_NODE_21_length_2816_cov_19.2119	AG-601-K05	2616	eukaryote
AG-601-K05_NODE_22_length_2696_cov_7.71101	AG-601-K05	2496	eukaryote
AG-601-K05_NODE_23_length_2676_cov_14.1042	AG-601-K05	2476	eukaryote
AG-601-K05_NODE_24_length_2638_cov_8.37863	AG-601-K05	2438	eukaryote
AG-601-K05_NODE_25_length_2513_cov_8.69284	AG-601-K05	2313	eukaryote
AG-601-K05_NODE_26_length_2316_cov_33.54	AG-601-K05	2116	eukaryote
AG-601-K05_NODE_27_length_2251_cov_5.66257	AG-601-K05	2051	eukaryote
AG-601-M05_NODE_1_length_67379_cov_45.2783	AG-601-M05	67179	virus
AG-601-M05_NODE_2_length_13108_cov_46.6277	AG-601-M05	12908	eukaryote
AG-601-M05_NODE_3_length_9555_cov_18.4773	AG-601-M05	9355	virus
AG-601-M05_NODE_4_length_7804_cov_47.7846	AG-601-M05	7604	eukaryote
AG-601-M05_NODE_5_length_5057_cov_38.9974	AG-601-M05	4857	eukaryote
AG-601-M05_NODE_6_length_3585_cov_37.1569	AG-601-M05	3385	eukaryote
AG-601-M05_NODE_7_length_2663_cov_41.4582	AG-601-M05	2463	eukaryote
AG-601-M05_NODE_8_length_2446_cov_8.47344	AG-601-M05	2246	virus
AG-601-N05_NODE_1_length_46465_cov_48.4397	AG-601-N05	46265	eukaryote
AG-601-N05_NODE_2_length_19676_cov_47.7514	AG-601-N05	19476	eukaryote
AG-601-N05_NODE_3_length_18947_cov_44.9805	AG-601-N05	18747	eukaryote
AG-601-N05_NODE_4_length_6814_cov_38.3397	AG-601-N05	6614	eukaryote
AG-601-N05_NODE_5_length_4778_cov_50.5486	AG-601-N05	4578	virus
AG-601-O05_NODE_1_length_51723_cov_42.5495	AG-601-O05	51523	virus
AG-601-O05_NODE_2_length_33592_cov_18.3911	AG-601-O05	33392	virus
AG-601-O05_NODE_3_length_29404_cov_37.9785	AG-601-O05	29204	virus
AG-601-O05_NODE_4_length_27705_cov_39.6299	AG-601-O05	27505	virus
AG-601-O05_NODE_5_length_19334_cov_29.2576	AG-601-O05	19134	eukaryote
AG-601-O05_NODE_6_length_13731_cov_34.6994	AG-601-O05	13531	eukaryote
AG-601-O05_NODE_7_length_13129_cov_16.777	AG-601-O05	12929	eukaryote
AG-601-O05_NODE_8_length_12576_cov_16.8215	AG-601-O05	12376	eukaryote
AG-601-O05_NODE_9_length_12526_cov_16.4138	AG-601-O05	12326	eukaryote
AG-601-O05_NODE_10_length_9671_cov_11.079	AG-601-O05	9471	eukaryote
AG-601-O05_NODE_11_length_9295_cov_15.235	AG-601-O05	9095	eukaryote
AG-601-O05_NODE_12_length_8157_cov_9.05628	AG-601-O05	7957	eukaryote
AG-601-O05_NODE_13_length_8032_cov_13.4321	AG-601-O05	7832	eukaryote
AG-601-O05_NODE_14_length_7370_cov_13.7791	AG-601-O05	7170	eukaryote
AG-601-O05_NODE_15_length_7249_cov_11.2515	AG-601-O05	7049	eukaryote
AG-601-O05_NODE_16_length_7030_cov_12.9386	AG-601-O05	6830	eukaryote
AG-601-O05_NODE_17_length_6588_cov_31.2996	AG-601-O05	6388	eukaryote
AG-601-O05_NODE_18_length_5428_cov_11.9524	AG-601-O05	5228	eukaryote
AG-601-O05_NODE_19_length_5183_cov_10.648	AG-601-O05	4983	eukaryote
AG-601-O05_NODE_20_length_4617_cov_10.4068	AG-601-O05	4417	eukaryote
AG-601-O05_NODE_21_length_4521_cov_15.7515	AG-601-O05	4321	eukaryote
AG-601-O05_NODE_22_length_4511_cov_8.1452	AG-601-O05	4311	eukaryote
AG-601-O05_NODE_23_length_4021_cov_15.4465	AG-601-O05	3821	eukaryote
AG-601-O05_NODE_24_length_3580_cov_7.98979	AG-601-O05	3380	eukaryote
AG-601-O05_NODE_25_length_3370_cov_7.48537	AG-601-O05	3170	eukaryote
AG-601-O05_NODE_26_length_3270_cov_11.1692	AG-601-O05	3070	eukaryote
AG-601-O05_NODE_28_length_3153_cov_11.4806	AG-601-O05	2953	eukaryote
AG-601-O05_NODE_27_length_3111_cov_16.289	AG-601-O05	2911	virus
AG-601-O05_NODE_29_length_3044_cov_7.61827	AG-601-O05	2844	eukaryote
AG-601-O05_NODE_30_length_3035_cov_6.57785	AG-601-O05	2835	eukaryote
AG-601-O05_NODE_31_length_2970_cov_9.59691	AG-601-O05	2770	eukaryote
AG-601-O05_NODE_32_length_2963_cov_7.27613	AG-601-O05	2763	eukaryote
AG-601-O05_NODE_33_length_2743_cov_6.53869	AG-601-O05	2543	eukaryote
AG-601-O05_NODE_34_length_2726_cov_8.59191	AG-601-O05	2526	eukaryote
AG-601-O05_NODE_35_length_2685_cov_7.04867	AG-601-O05	2485	eukaryote
AG-601-O05_NODE_36_length_2584_cov_6.18505	AG-601-O05	2384	eukaryote
AG-601-O05_NODE_37_length_2409_cov_8.17715	AG-601-O05	2209	eukaryote
AG-601-O05_NODE_38_length_2384_cov_10.438	AG-601-O05	2184	eukaryote
AG-601-O05_NODE_39_length_2367_cov_8.17863	AG-601-O05	2167	eukaryote
AG-601-O05_NODE_40_length_2256_cov_6.92919	AG-601-O05	2056	eukaryote
AG-601-A06_NODE_1_length_26476_cov_41.3186	AG-601-A06	26276	bacterial
AG-601-A06_NODE_2_length_11972_cov_44.6195	AG-601-A06	11772	eukaryote
AG-601-A06_NODE_3_length_7168_cov_21.661	AG-601-A06	6968	eukaryote
AG-601-A06_NODE_4_length_5167_cov_47.549	AG-601-A06	4967	virus
AG-601-B06_NODE_1_length_38240_cov_45.929	AG-601-B06	38040	eukaryote
AG-601-B06_NODE_2_length_14984_cov_47.8045	AG-601-B06	14784	eukaryote
AG-601-B06_NODE_3_length_9551_cov_47.4577	AG-601-B06	9351	eukaryote
AG-601-B06_NODE_4_length_2518_cov_5.77994	AG-601-B06	2318	eukaryote
AG-601-C06_NODE_1_length_24049_cov_45.1004	AG-601-C06	23849	eukaryote
AG-601-C06_NODE_2_length_8386_cov_17.6699	AG-601-C06	8186	eukaryote
AG-601-C06_NODE_3_length_7678_cov_14.9999	AG-601-C06	7478	virus
AG-601-C06_NODE_4_length_5544_cov_29.0658	AG-601-C06	5344	eukaryote
AG-601-C06_NODE_5_length_2568_cov_11.624	AG-601-C06	2368	eukaryote
AG-601-C06_NODE_6_length_2300_cov_9.2098	AG-601-C06	2100	eukaryote
AG-601-D06_NODE_1_length_33137_cov_48.229	AG-601-D06	32937	eukaryote
AG-601-D06_NODE_2_length_29760_cov_38.1582	AG-601-D06	29560	eukaryote
AG-601-D06_NODE_3_length_9366_cov_42.5626	AG-601-D06	9166	virus
AG-601-D06_NODE_4_length_7179_cov_49.9709	AG-601-D06	6979	virus
AG-601-D06_NODE_5_length_5878_cov_11.1238	AG-601-D06	5678	eukaryote
AG-601-D06_NODE_6_length_4887_cov_9.76531	AG-601-D06	4687	virus
AG-601-D06_NODE_7_length_2751_cov_52.3033	AG-601-D06	2551	eukaryote
AG-601-E06_NODE_1_length_32279_cov_49.3154	AG-601-E06	32079	eukaryote
AG-601-E06_NODE_2_length_3466_cov_49.0585	AG-601-E06	3266	eukaryote
AG-601-E06_NODE_3_length_3284_cov_7.67265	AG-601-E06	3084	virus
AG-601-G06_NODE_1_length_53159_cov_45.9985	AG-601-G06	52959	eukaryote
AG-601-G06_NODE_2_length_20552_cov_48.937	AG-601-G06	20352	eukaryote
AG-601-I06_NODE_1_length_23078_cov_43.9036	AG-601-I06	22878	eukaryote
AG-601-I06_NODE_2_length_21573_cov_20.1786	AG-601-I06	21373	eukaryote
AG-601-I06_NODE_3_length_20819_cov_48.0176	AG-601-I06	20619	eukaryote
AG-601-I06_NODE_4_length_19562_cov_22.4498	AG-601-I06	19362	eukaryote
AG-601-I06_NODE_5_length_18101_cov_48.5282	AG-601-I06	17901	eukaryote
AG-601-I06_NODE_6_length_17278_cov_38.0748	AG-601-I06	17078	eukaryote
AG-601-I06_NODE_7_length_16584_cov_43.1194	AG-601-I06	16384	eukaryote
AG-601-I06_NODE_8_length_15039_cov_50.8787	AG-601-I06	14839	eukaryote
AG-601-I06_NODE_9_length_12229_cov_48.3032	AG-601-I06	12029	eukaryote
AG-601-I06_NODE_10_length_11153_cov_25.1187	AG-601-I06	10953	eukaryote
AG-601-I06_NODE_11_length_9899_cov_38.16	AG-601-I06	9699	bacterial
AG-601-I06_NODE_12_length_8765_cov_19.0938	AG-601-I06	8565	eukaryote
AG-601-I06_NODE_13_length_8709_cov_27.1813	AG-601-I06	8509	eukaryote
AG-601-I06_NODE_14_length_8242_cov_47.5889	AG-601-I06	8042	eukaryote
AG-601-I06_NODE_15_length_7310_cov_13.0267	AG-601-I06	7110	eukaryote
AG-601-I06_NODE_16_length_7005_cov_17.259	AG-601-I06	6805	eukaryote
AG-601-I06_NODE_17_length_6519_cov_30.3137	AG-601-I06	6319	eukaryote
AG-601-I06_NODE_18_length_6477_cov_29.1359	AG-601-I06	6277	eukaryote
AG-601-I06_NODE_19_length_6383_cov_30.7647	AG-601-I06	6183	eukaryote
AG-601-I06_NODE_20_length_6268_cov_21.4879	AG-601-I06	6068	eukaryote
AG-601-I06_NODE_21_length_4281_cov_43.0653	AG-601-I06	4081	eukaryote
AG-601-I06_NODE_22_length_3801_cov_25.0582	AG-601-I06	3601	bacterial
AG-601-I06_NODE_23_length_3787_cov_15.0212	AG-601-I06	3587	eukaryote
AG-601-I06_NODE_24_length_3704_cov_13.0367	AG-601-I06	3504	eukaryote
AG-601-I06_NODE_25_length_3491_cov_47.2157	AG-601-I06	3291	bacterial
AG-601-I06_NODE_26_length_3122_cov_9.27095	AG-601-I06	2922	eukaryote
AG-601-I06_NODE_27_length_2374_cov_10.4674	AG-601-I06	2174	eukaryote
AG-601-J06_NODE_1_length_62950_cov_39.0197	AG-601-J06	62750	eukaryote
AG-601-J06_NODE_2_length_37035_cov_47.7174	AG-601-J06	36835	eukaryote
AG-601-J06_NODE_3_length_20469_cov_43.9711	AG-601-J06	20269	eukaryote
AG-601-J06_NODE_4_length_8843_cov_11.7861	AG-601-J06	8643	eukaryote
AG-601-J06_NODE_5_length_7831_cov_43.8733	AG-601-J06	7631	eukaryote
AG-601-J06_NODE_6_length_5995_cov_27.477	AG-601-J06	5795	eukaryote
AG-601-J06_NODE_7_length_4869_cov_12.2036	AG-601-J06	4669	eukaryote
AG-601-J06_NODE_8_length_4859_cov_6.9184	AG-601-J06	4659	eukaryote
AG-601-K06_NODE_1_length_32319_cov_48.186	AG-601-K06	32119	eukaryote
AG-601-K06_NODE_2_length_6328_cov_7.39343	AG-601-K06	6128	bacterial
AG-601-K06_NODE_3_length_3850_cov_8.50804	AG-601-K06	3650	bacterial
AG-601-L06_NODE_1_length_25348_cov_45.0482	AG-601-L06	25148	bacterial
AG-601-L06_NODE_2_length_13234_cov_46.5109	AG-601-L06	13034	eukaryote
AG-601-L06_NODE_3_length_12422_cov_46.7898	AG-601-L06	12222	eukaryote
AG-601-L06_NODE_4_length_8066_cov_50.1931	AG-601-L06	7866	eukaryote
AG-601-M06_NODE_1_length_43627_cov_42.8368	AG-601-M06	43427	eukaryote
AG-601-M06_NODE_2_length_19740_cov_27.2778	AG-601-M06	19540	eukaryote
AG-601-M06_NODE_3_length_18809_cov_34.9945	AG-601-M06	18609	eukaryote
AG-601-M06_NODE_4_length_18423_cov_20.8197	AG-601-M06	18223	bacterial
AG-601-M06_NODE_5_length_16747_cov_39.6464	AG-601-M06	16547	eukaryote
AG-601-M06_NODE_6_length_14075_cov_33.3031	AG-601-M06	13875	eukaryote
AG-601-M06_NODE_7_length_12751_cov_19.9848	AG-601-M06	12551	eukaryote
AG-601-M06_NODE_8_length_12301_cov_47.0882	AG-601-M06	12101	eukaryote
AG-601-M06_NODE_9_length_11204_cov_33.5459	AG-601-M06	11004	eukaryote
AG-601-M06_NODE_10_length_11016_cov_11.3855	AG-601-M06	10816	bacterial
AG-601-M06_NODE_11_length_10292_cov_19.6206	AG-601-M06	10092	eukaryote
AG-601-M06_NODE_12_length_6825_cov_14.3638	AG-601-M06	6625	bacterial
AG-601-M06_NODE_13_length_6623_cov_20.6739	AG-601-M06	6423	eukaryote
AG-601-M06_NODE_14_length_6011_cov_13.4599	AG-601-M06	5811	eukaryote
AG-601-M06_NODE_15_length_5865_cov_23.4246	AG-601-M06	5665	eukaryote
AG-601-M06_NODE_16_length_4166_cov_9.99586	AG-601-M06	3966	eukaryote
AG-601-M06_NODE_17_length_3980_cov_10.0683	AG-601-M06	3780	eukaryote
AG-601-M06_NODE_18_length_3792_cov_19.1517	AG-601-M06	3592	eukaryote
AG-601-M06_NODE_19_length_2782_cov_42.3821	AG-601-M06	2582	eukaryote
AG-601-M06_NODE_20_length_2594_cov_14.8082	AG-601-M06	2394	bacterial
AG-601-M06_NODE_21_length_2559_cov_25.8718	AG-601-M06	2359	eukaryote
AG-601-M06_NODE_22_length_2516_cov_7.07111	AG-601-M06	2316	eukaryote
AG-601-M06_NODE_23_length_2475_cov_7.08017	AG-601-M06	2275	eukaryote
AG-601-M06_NODE_24_length_2261_cov_14.8867	AG-601-M06	2061	eukaryote
AG-601-M06_NODE_25_length_2240_cov_8.12357	AG-601-M06	2040	eukaryote
AG-601-N06_NODE_1_length_73957_cov_33.7164	AG-601-N06	73757	eukaryote
AG-601-N06_NODE_2_length_42022_cov_44.1842	AG-601-N06	41822	eukaryote
AG-601-N06_NODE_3_length_38486_cov_39.3341	AG-601-N06	38286	eukaryote
AG-601-N06_NODE_4_length_35564_cov_19.1553	AG-601-N06	35364	eukaryote
AG-601-N06_NODE_5_length_28514_cov_36.0467	AG-601-N06	28314	eukaryote
AG-601-N06_NODE_6_length_26233_cov_31.469	AG-601-N06	26033	eukaryote
AG-601-N06_NODE_7_length_17752_cov_30.4609	AG-601-N06	17552	eukaryote
AG-601-N06_NODE_8_length_11837_cov_16.9745	AG-601-N06	11637	eukaryote
AG-601-N06_NODE_9_length_7913_cov_22.1259	AG-601-N06	7713	eukaryote
AG-601-N06_NODE_10_length_5657_cov_19.1815	AG-601-N06	5457	eukaryote
AG-601-N06_NODE_11_length_5306_cov_25.078	AG-601-N06	5106	eukaryote
AG-601-N06_NODE_12_length_4208_cov_8.63593	AG-601-N06	4008	eukaryote
AG-601-N06_NODE_13_length_3742_cov_6.91538	AG-601-N06	3542	eukaryote
AG-601-N06_NODE_14_length_3638_cov_13.8571	AG-601-N06	3438	eukaryote
AG-601-N06_NODE_15_length_3547_cov_8.06329	AG-601-N06	3347	eukaryote
AG-601-N06_NODE_16_length_3100_cov_8.52217	AG-601-N06	2900	eukaryote
AG-601-N06_NODE_17_length_3061_cov_8.501	AG-601-N06	2861	eukaryote
AG-601-N06_NODE_18_length_2936_cov_6.90975	AG-601-N06	2736	eukaryote
AG-601-N06_NODE_19_length_2337_cov_7.06179	AG-601-N06	2137	eukaryote
AG-601-N06_NODE_20_length_2232_cov_8.31787	AG-601-N06	2032	eukaryote
AG-601-O06_NODE_1_length_51352_cov_29.4006	AG-601-O06	51152	eukaryote
AG-601-O06_NODE_2_length_36363_cov_24.8331	AG-601-O06	36163	eukaryote
AG-601-O06_NODE_3_length_23629_cov_24.2676	AG-601-O06	23429	eukaryote
AG-601-O06_NODE_4_length_18852_cov_21.9365	AG-601-O06	18652	eukaryote
AG-601-O06_NODE_5_length_18130_cov_46.8472	AG-601-O06	17930	eukaryote
AG-601-O06_NODE_6_length_17600_cov_41.3834	AG-601-O06	17400	eukaryote
AG-601-O06_NODE_7_length_13760_cov_43.3879	AG-601-O06	13560	eukaryote
AG-601-O06_NODE_8_length_13050_cov_18.08	AG-601-O06	12850	eukaryote
AG-601-O06_NODE_9_length_12899_cov_37.4746	AG-601-O06	12699	eukaryote
AG-601-O06_NODE_10_length_11875_cov_19.184	AG-601-O06	11675	eukaryote
AG-601-O06_NODE_11_length_10061_cov_37.5762	AG-601-O06	9861	eukaryote
AG-601-O06_NODE_12_length_9931_cov_15.6372	AG-601-O06	9731	eukaryote
AG-601-O06_NODE_13_length_8559_cov_18.3972	AG-601-O06	8359	eukaryote
AG-601-O06_NODE_14_length_7256_cov_25.1216	AG-601-O06	7056	eukaryote
AG-601-O06_NODE_15_length_6823_cov_16.1531	AG-601-O06	6623	eukaryote
AG-601-O06_NODE_16_length_6729_cov_8.39137	AG-601-O06	6529	eukaryote
AG-601-O06_NODE_17_length_6355_cov_15.3689	AG-601-O06	6155	eukaryote
AG-601-O06_NODE_18_length_5843_cov_12.2084	AG-601-O06	5643	eukaryote
AG-601-O06_NODE_19_length_5540_cov_14.0789	AG-601-O06	5340	eukaryote
AG-601-O06_NODE_20_length_4889_cov_10.2915	AG-601-O06	4689	eukaryote
AG-601-O06_NODE_21_length_4838_cov_20.6891	AG-601-O06	4638	eukaryote
AG-601-O06_NODE_22_length_4773_cov_9.77872	AG-601-O06	4573	eukaryote
AG-601-O06_NODE_23_length_4720_cov_9.54469	AG-601-O06	4520	eukaryote
AG-601-O06_NODE_24_length_4600_cov_5.6	AG-601-O06	4400	eukaryote
AG-601-O06_NODE_25_length_4581_cov_16.3111	AG-601-O06	4381	eukaryote
AG-601-O06_NODE_26_length_4376_cov_15.8982	AG-601-O06	4176	eukaryote
AG-601-O06_NODE_27_length_4163_cov_8.55015	AG-601-O06	3963	eukaryote
AG-601-O06_NODE_28_length_3812_cov_11.7083	AG-601-O06	3612	eukaryote
AG-601-O06_NODE_29_length_3204_cov_13.793	AG-601-O06	3004	eukaryote
AG-601-O06_NODE_30_length_3203_cov_10.8158	AG-601-O06	3003	eukaryote
AG-601-O06_NODE_31_length_3197_cov_9.17664	AG-601-O06	2997	eukaryote
AG-601-O06_NODE_32_length_3166_cov_18.1263	AG-601-O06	2966	eukaryote
AG-601-O06_NODE_33_length_3049_cov_7.98864	AG-601-O06	2849	eukaryote
AG-601-O06_NODE_34_length_3032_cov_10.1475	AG-601-O06	2832	eukaryote
AG-601-O06_NODE_35_length_2958_cov_8.17913	AG-601-O06	2758	eukaryote
AG-601-O06_NODE_37_length_2845_cov_9.39964	AG-601-O06	2645	eukaryote
AG-601-O06_NODE_38_length_2767_cov_7.74816	AG-601-O06	2567	eukaryote
AG-601-O06_NODE_36_length_2738_cov_11.6559	AG-601-O06	2538	eukaryote
AG-601-O06_NODE_39_length_2687_cov_7.43997	AG-601-O06	2487	eukaryote
AG-601-O06_NODE_40_length_2618_cov_6.30394	AG-601-O06	2418	eukaryote
AG-601-O06_NODE_41_length_2585_cov_26.0257	AG-601-O06	2385	eukaryote
AG-601-O06_NODE_42_length_2502_cov_7.37842	AG-601-O06	2302	eukaryote
AG-601-O06_NODE_43_length_2486_cov_6.09255	AG-601-O06	2286	eukaryote
AG-601-O06_NODE_44_length_2423_cov_7.3087	AG-601-O06	2223	eukaryote
AG-601-O06_NODE_45_length_2397_cov_6.68787	AG-601-O06	2197	eukaryote
AG-601-O06_NODE_46_length_2274_cov_8.35692	AG-601-O06	2074	eukaryote
AG-601-O06_NODE_47_length_2264_cov_7.28384	AG-601-O06	2064	eukaryote
AG-601-O06_NODE_48_length_2248_cov_6.4788	AG-601-O06	2048	eukaryote
AG-601-P06_NODE_1_length_49123_cov_34.9402	AG-601-P06	48923	eukaryote
AG-601-P06_NODE_2_length_15829_cov_47.3931	AG-601-P06	15629	eukaryote
AG-601-P06_NODE_3_length_14943_cov_18.0733	AG-601-P06	14743	eukaryote
AG-601-P06_NODE_4_length_14104_cov_35.8424	AG-601-P06	13904	eukaryote
AG-601-P06_NODE_5_length_12744_cov_31.2988	AG-601-P06	12544	eukaryote
AG-601-P06_NODE_6_length_11220_cov_19.7251	AG-601-P06	11020	eukaryote
AG-601-P06_NODE_7_length_9807_cov_17.7358	AG-601-P06	9607	eukaryote
AG-601-P06_NODE_8_length_9538_cov_30.0238	AG-601-P06	9338	eukaryote
AG-601-P06_NODE_9_length_9131_cov_24.2757	AG-601-P06	8931	eukaryote
AG-601-P06_NODE_10_length_8864_cov_21.4138	AG-601-P06	8664	eukaryote
AG-601-P06_NODE_11_length_8337_cov_14.7893	AG-601-P06	8137	eukaryote
AG-601-P06_NODE_12_length_8250_cov_8.56864	AG-601-P06	8050	eukaryote
AG-601-P06_NODE_13_length_7691_cov_13.6283	AG-601-P06	7491	eukaryote
AG-601-P06_NODE_14_length_7617_cov_11.708	AG-601-P06	7417	eukaryote
AG-601-P06_NODE_15_length_7397_cov_32.0262	AG-601-P06	7197	eukaryote
AG-601-P06_NODE_16_length_7312_cov_10.0985	AG-601-P06	7112	eukaryote
AG-601-P06_NODE_17_length_7078_cov_44.7113	AG-601-P06	6878	eukaryote
AG-601-P06_NODE_18_length_6410_cov_14.7382	AG-601-P06	6210	eukaryote
AG-601-P06_NODE_19_length_6113_cov_24.5599	AG-601-P06	5913	eukaryote
AG-601-P06_NODE_20_length_5936_cov_10.906	AG-601-P06	5736	eukaryote
AG-601-P06_NODE_21_length_5523_cov_10.6891	AG-601-P06	5323	eukaryote
AG-601-P06_NODE_22_length_5385_cov_10.1435	AG-601-P06	5185	eukaryote
AG-601-P06_NODE_23_length_5257_cov_9.15955	AG-601-P06	5057	eukaryote
AG-601-P06_NODE_24_length_5092_cov_11.9561	AG-601-P06	4892	virus
AG-601-P06_NODE_25_length_4965_cov_9.5609	AG-601-P06	4765	eukaryote
AG-601-P06_NODE_26_length_4943_cov_23.8781	AG-601-P06	4743	eukaryote
AG-601-P06_NODE_28_length_4287_cov_9.10728	AG-601-P06	4087	eukaryote
AG-601-P06_NODE_27_length_4217_cov_46.3551	AG-601-P06	4017	eukaryote
AG-601-P06_NODE_29_length_4184_cov_7.73311	AG-601-P06	3984	eukaryote
AG-601-P06_NODE_30_length_3987_cov_8.48957	AG-601-P06	3787	eukaryote
AG-601-P06_NODE_31_length_3904_cov_10.4432	AG-601-P06	3704	eukaryote
AG-601-P06_NODE_32_length_3839_cov_8.65592	AG-601-P06	3639	eukaryote
AG-601-P06_NODE_33_length_3457_cov_10.1831	AG-601-P06	3257	eukaryote
AG-601-P06_NODE_34_length_3433_cov_17.2371	AG-601-P06	3233	eukaryote
AG-601-P06_NODE_35_length_3382_cov_7.60535	AG-601-P06	3182	eukaryote
AG-601-P06_NODE_36_length_3337_cov_7.9418	AG-601-P06	3137	eukaryote
AG-601-P06_NODE_37_length_3337_cov_10.1307	AG-601-P06	3137	eukaryote
AG-601-P06_NODE_38_length_3267_cov_6.73537	AG-601-P06	3067	eukaryote
AG-601-P06_NODE_39_length_3131_cov_11.8992	AG-601-P06	2931	eukaryote
AG-601-P06_NODE_40_length_3021_cov_14.4262	AG-601-P06	2821	eukaryote
AG-601-P06_NODE_41_length_2993_cov_8.52042	AG-601-P06	2793	eukaryote
AG-601-P06_NODE_42_length_2840_cov_5.18995	AG-601-P06	2640	eukaryote
AG-601-P06_NODE_43_length_2784_cov_5.41554	AG-601-P06	2584	eukaryote
AG-601-P06_NODE_44_length_2713_cov_8.0079	AG-601-P06	2513	eukaryote
AG-601-P06_NODE_45_length_2490_cov_5.80945	AG-601-P06	2290	virus
AG-601-P06_NODE_46_length_2425_cov_10.3409	AG-601-P06	2225	eukaryote
AG-601-P06_NODE_47_length_2399_cov_7.46843	AG-601-P06	2199	eukaryote
AG-601-P06_NODE_48_length_2313_cov_8.33348	AG-601-P06	2113	eukaryote
AG-601-P06_NODE_49_length_2211_cov_10.9643	AG-601-P06	2011	eukaryote
AG-601-P06_NODE_50_length_2209_cov_5.41133	AG-601-P06	2009	eukaryote
AG-601-A07_NODE_1_length_18981_cov_40.8426	AG-601-A07	18781	bacterial
AG-601-A07_NODE_2_length_11932_cov_48.7909	AG-601-A07	11732	bacterial
AG-601-A07_NODE_3_length_5712_cov_44.8805	AG-601-A07	5512	eukaryote
AG-601-A07_NODE_4_length_5669_cov_47.6122	AG-601-A07	5469	bacterial
AG-601-A07_NODE_5_length_3394_cov_45.6263	AG-601-A07	3194	eukaryote
AG-601-B07_NODE_1_length_61655_cov_47.387	AG-601-B07	61455	eukaryote
AG-601-B07_NODE_2_length_38829_cov_25.662	AG-601-B07	38629	eukaryote
AG-601-B07_NODE_3_length_31597_cov_39.4544	AG-601-B07	31397	eukaryote
AG-601-B07_NODE_4_length_30464_cov_30.5047	AG-601-B07	30264	eukaryote
AG-601-B07_NODE_5_length_27939_cov_45.1253	AG-601-B07	27739	eukaryote
AG-601-B07_NODE_6_length_24582_cov_35.1958	AG-601-B07	24382	eukaryote
AG-601-B07_NODE_7_length_20373_cov_34.392	AG-601-B07	20173	eukaryote
AG-601-B07_NODE_8_length_16727_cov_31.9102	AG-601-B07	16527	eukaryote
AG-601-B07_NODE_9_length_12217_cov_17.823	AG-601-B07	12017	eukaryote
AG-601-B07_NODE_10_length_11631_cov_15.1963	AG-601-B07	11431	eukaryote
AG-601-B07_NODE_11_length_11513_cov_21.2806	AG-601-B07	11313	eukaryote
AG-601-B07_NODE_12_length_10613_cov_30.0118	AG-601-B07	10413	eukaryote
AG-601-B07_NODE_13_length_10530_cov_17.9792	AG-601-B07	10330	eukaryote
AG-601-B07_NODE_14_length_10483_cov_20.4801	AG-601-B07	10283	eukaryote
AG-601-B07_NODE_16_length_10401_cov_11.2905	AG-601-B07	10201	eukaryote
AG-601-B07_NODE_15_length_10334_cov_47.8287	AG-601-B07	10134	eukaryote
AG-601-B07_NODE_17_length_8662_cov_17.1294	AG-601-B07	8462	eukaryote
AG-601-B07_NODE_18_length_8516_cov_44.9194	AG-601-B07	8316	eukaryote
AG-601-B07_NODE_19_length_7408_cov_13.3993	AG-601-B07	7208	eukaryote
AG-601-B07_NODE_20_length_6909_cov_16.0795	AG-601-B07	6709	eukaryote
AG-601-B07_NODE_21_length_6684_cov_9.24212	AG-601-B07	6484	eukaryote
AG-601-B07_NODE_22_length_6586_cov_8.70847	AG-601-B07	6386	eukaryote
AG-601-B07_NODE_23_length_6400_cov_12.7902	AG-601-B07	6200	eukaryote
AG-601-B07_NODE_24_length_6394_cov_11.0525	AG-601-B07	6194	eukaryote
AG-601-B07_NODE_25_length_6387_cov_14.955	AG-601-B07	6187	eukaryote
AG-601-B07_NODE_27_length_6267_cov_9.69446	AG-601-B07	6067	eukaryote
AG-601-B07_NODE_26_length_6218_cov_25.6259	AG-601-B07	6018	virus
AG-601-B07_NODE_28_length_6134_cov_16.9071	AG-601-B07	5934	eukaryote
AG-601-B07_NODE_29_length_6047_cov_15.5913	AG-601-B07	5847	eukaryote
AG-601-B07_NODE_30_length_5800_cov_15.7986	AG-601-B07	5600	eukaryote
AG-601-B07_NODE_31_length_5797_cov_9.03918	AG-601-B07	5597	eukaryote
AG-601-B07_NODE_32_length_5599_cov_10.6896	AG-601-B07	5399	eukaryote
AG-601-B07_NODE_33_length_5563_cov_15.9695	AG-601-B07	5363	eukaryote
AG-601-B07_NODE_34_length_5178_cov_12.6566	AG-601-B07	4978	eukaryote
AG-601-B07_NODE_35_length_5110_cov_22.713	AG-601-B07	4910	eukaryote
AG-601-B07_NODE_36_length_5047_cov_16.7414	AG-601-B07	4847	eukaryote
AG-601-B07_NODE_37_length_5017_cov_23.2896	AG-601-B07	4817	eukaryote
AG-601-B07_NODE_38_length_4874_cov_16.5933	AG-601-B07	4674	eukaryote
AG-601-B07_NODE_39_length_4598_cov_13.8662	AG-601-B07	4398	eukaryote
AG-601-B07_NODE_40_length_4564_cov_8.98048	AG-601-B07	4364	eukaryote
AG-601-B07_NODE_41_length_4559_cov_10.2988	AG-601-B07	4359	eukaryote
AG-601-B07_NODE_42_length_4451_cov_12.3367	AG-601-B07	4251	eukaryote
AG-601-B07_NODE_43_length_4300_cov_25.1131	AG-601-B07	4100	eukaryote
AG-601-B07_NODE_44_length_4170_cov_12.4698	AG-601-B07	3970	eukaryote
AG-601-B07_NODE_45_length_4130_cov_14.2557	AG-601-B07	3930	eukaryote
AG-601-B07_NODE_46_length_4082_cov_8.30544	AG-601-B07	3882	eukaryote
AG-601-B07_NODE_47_length_4010_cov_9.12895	AG-601-B07	3810	eukaryote
AG-601-B07_NODE_48_length_3768_cov_7.6585	AG-601-B07	3568	eukaryote
AG-601-B07_NODE_49_length_3679_cov_19.6206	AG-601-B07	3479	eukaryote
AG-601-B07_NODE_50_length_3619_cov_12.3114	AG-601-B07	3419	eukaryote
AG-601-B07_NODE_51_length_3592_cov_6.99095	AG-601-B07	3392	eukaryote
AG-601-B07_NODE_52_length_3408_cov_8.94333	AG-601-B07	3208	eukaryote
AG-601-B07_NODE_53_length_3356_cov_10.2963	AG-601-B07	3156	eukaryote
AG-601-B07_NODE_54_length_3348_cov_6.03614	AG-601-B07	3148	eukaryote
AG-601-B07_NODE_55_length_3336_cov_8.98659	AG-601-B07	3136	eukaryote
AG-601-B07_NODE_56_length_3240_cov_9.78681	AG-601-B07	3040	eukaryote
AG-601-B07_NODE_57_length_3171_cov_7.47721	AG-601-B07	2971	eukaryote
AG-601-B07_NODE_58_length_3051_cov_17.3802	AG-601-B07	2851	eukaryote
AG-601-B07_NODE_59_length_3036_cov_8.08454	AG-601-B07	2836	eukaryote
AG-601-B07_NODE_60_length_2931_cov_15.759	AG-601-B07	2731	eukaryote
AG-601-B07_NODE_61_length_2806_cov_6.74082	AG-601-B07	2606	eukaryote
AG-601-B07_NODE_62_length_2803_cov_13.099	AG-601-B07	2603	eukaryote
AG-601-B07_NODE_63_length_2631_cov_12.3948	AG-601-B07	2431	eukaryote
AG-601-B07_NODE_64_length_2619_cov_7.94189	AG-601-B07	2419	eukaryote
AG-601-B07_NODE_65_length_2591_cov_7.42587	AG-601-B07	2391	eukaryote
AG-601-B07_NODE_66_length_2548_cov_9.54874	AG-601-B07	2348	eukaryote
AG-601-B07_NODE_68_length_2497_cov_8.87183	AG-601-B07	2297	eukaryote
AG-601-B07_NODE_69_length_2491_cov_10.7282	AG-601-B07	2291	eukaryote
AG-601-B07_NODE_70_length_2458_cov_6.17561	AG-601-B07	2258	eukaryote
AG-601-B07_NODE_71_length_2457_cov_7.07993	AG-601-B07	2257	eukaryote
AG-601-B07_NODE_67_length_2437_cov_6.73274	AG-601-B07	2237	eukaryote
AG-601-B07_NODE_72_length_2434_cov_13.1362	AG-601-B07	2234	eukaryote
AG-601-B07_NODE_73_length_2421_cov_11.3115	AG-601-B07	2221	eukaryote
AG-601-B07_NODE_74_length_2409_cov_24.1007	AG-601-B07	2209	eukaryote
AG-601-B07_NODE_75_length_2383_cov_8.54296	AG-601-B07	2183	eukaryote
AG-601-B07_NODE_76_length_2352_cov_6.76317	AG-601-B07	2152	eukaryote
AG-601-B07_NODE_78_length_2274_cov_6.97792	AG-601-B07	2074	eukaryote
AG-601-B07_NODE_79_length_2243_cov_13.5585	AG-601-B07	2043	eukaryote
AG-601-B07_NODE_80_length_2237_cov_6.2154	AG-601-B07	2037	eukaryote
AG-601-B07_NODE_81_length_2234_cov_8.71179	AG-601-B07	2034	eukaryote
AG-601-B07_NODE_82_length_2219_cov_9.15481	AG-601-B07	2019	eukaryote
AG-601-B07_NODE_83_length_2217_cov_5.96531	AG-601-B07	2017	eukaryote
AG-601-B07_NODE_84_length_2211_cov_16.8261	AG-601-B07	2011	eukaryote
AG-601-C07_NODE_1_length_22038_cov_25.3717	AG-601-C07	21838	eukaryote
AG-601-C07_NODE_2_length_15178_cov_20.9503	AG-601-C07	14978	eukaryote
AG-601-C07_NODE_3_length_11826_cov_46.1906	AG-601-C07	11626	virus
AG-601-C07_NODE_4_length_11137_cov_48.1593	AG-601-C07	10937	eukaryote
AG-601-C07_NODE_5_length_10758_cov_41.7185	AG-601-C07	10558	bacterial
AG-601-C07_NODE_6_length_10252_cov_25.8503	AG-601-C07	10052	eukaryote
AG-601-C07_NODE_7_length_9622_cov_48.9277	AG-601-C07	9422	eukaryote
AG-601-C07_NODE_8_length_9302_cov_45.7405	AG-601-C07	9102	eukaryote
AG-601-C07_NODE_9_length_8214_cov_26.6554	AG-601-C07	8014	eukaryote
AG-601-C07_NODE_10_length_7691_cov_11.663	AG-601-C07	7491	eukaryote
AG-601-C07_NODE_11_length_7390_cov_16.4658	AG-601-C07	7190	eukaryote
AG-601-C07_NODE_12_length_6886_cov_46.2509	AG-601-C07	6686	virus
AG-601-C07_NODE_13_length_6804_cov_49.1628	AG-601-C07	6604	eukaryote
AG-601-C07_NODE_14_length_6443_cov_25.219	AG-601-C07	6243	eukaryote
AG-601-C07_NODE_15_length_6360_cov_12.7881	AG-601-C07	6160	eukaryote
AG-601-C07_NODE_16_length_5988_cov_51.3255	AG-601-C07	5788	eukaryote
AG-601-C07_NODE_17_length_5941_cov_9.92185	AG-601-C07	5741	eukaryote
AG-601-C07_NODE_18_length_5499_cov_15.6444	AG-601-C07	5299	eukaryote
AG-601-C07_NODE_19_length_5353_cov_11.6499	AG-601-C07	5153	eukaryote
AG-601-C07_NODE_20_length_4599_cov_14.8371	AG-601-C07	4399	eukaryote
AG-601-C07_NODE_21_length_4360_cov_48.1846	AG-601-C07	4160	eukaryote
AG-601-C07_NODE_22_length_4288_cov_10.0007	AG-601-C07	4088	eukaryote
AG-601-C07_NODE_23_length_4088_cov_11.6685	AG-601-C07	3888	eukaryote
AG-601-C07_NODE_24_length_3598_cov_13.6511	AG-601-C07	3398	eukaryote
AG-601-C07_NODE_25_length_3183_cov_7.64674	AG-601-C07	2983	eukaryote
AG-601-C07_NODE_26_length_3181_cov_13.2115	AG-601-C07	2981	eukaryote
AG-601-C07_NODE_27_length_3046_cov_49.5656	AG-601-C07	2846	eukaryote
AG-601-C07_NODE_28_length_2381_cov_12.31	AG-601-C07	2181	eukaryote
AG-601-C07_NODE_29_length_2288_cov_9.26959	AG-601-C07	2088	eukaryote
AG-601-C07_NODE_30_length_2259_cov_7.75499	AG-601-C07	2059	eukaryote
AG-601-D07_NODE_1_length_10272_cov_29.1824	AG-601-D07	10072	eukaryote
AG-601-D07_NODE_2_length_6059_cov_38.0521	AG-601-D07	5859	eukaryote
AG-601-D07_NODE_3_length_5990_cov_36.9051	AG-601-D07	5790	eukaryote
AG-601-D07_NODE_4_length_4511_cov_49.0438	AG-601-D07	4311	eukaryote
AG-601-D07_NODE_5_length_4275_cov_27.6166	AG-601-D07	4075	eukaryote
AG-601-D07_NODE_6_length_3486_cov_46.052	AG-601-D07	3286	eukaryote
AG-601-D07_NODE_8_length_3154_cov_48.0836	AG-601-D07	2954	eukaryote
AG-601-D07_NODE_7_length_3050_cov_50.4937	AG-601-D07	2850	eukaryote
AG-601-D07_NODE_9_length_2867_cov_50.686	AG-601-D07	2667	eukaryote
AG-601-D07_NODE_10_length_2593_cov_44.5616	AG-601-D07	2393	eukaryote
AG-601-D07_NODE_11_length_2348_cov_13.4819	AG-601-D07	2148	eukaryote
AG-601-E07_NODE_1_length_53803_cov_49.9986	AG-601-E07	53603	eukaryote
AG-601-E07_NODE_2_length_41020_cov_49.057	AG-601-E07	40820	eukaryote
AG-601-E07_NODE_3_length_3032_cov_52.8415	AG-601-E07	2832	eukaryote
AG-601-F07_NODE_1_length_34226_cov_46.4453	AG-601-F07	34026	bacterial
AG-601-F07_NODE_2_length_23763_cov_38.0934	AG-601-F07	23563	bacterial
AG-601-F07_NODE_3_length_13234_cov_47.6139	AG-601-F07	13034	eukaryote
AG-601-F07_NODE_4_length_12425_cov_48.5399	AG-601-F07	12225	eukaryote
AG-601-F07_NODE_5_length_8066_cov_50.1749	AG-601-F07	7866	eukaryote
AG-601-F07_NODE_6_length_7318_cov_48.1754	AG-601-F07	7118	bacterial
AG-601-G07_NODE_1_length_36104_cov_47.0019	AG-601-G07	35904	eukaryote
AG-601-G07_NODE_2_length_30915_cov_39.1157	AG-601-G07	30715	eukaryote
AG-601-G07_NODE_3_length_27962_cov_33.4179	AG-601-G07	27762	eukaryote
AG-601-G07_NODE_4_length_27425_cov_32.7609	AG-601-G07	27225	eukaryote
AG-601-G07_NODE_5_length_26338_cov_37.5742	AG-601-G07	26138	eukaryote
AG-601-G07_NODE_6_length_24468_cov_27.4942	AG-601-G07	24268	eukaryote
AG-601-G07_NODE_7_length_23465_cov_25.151	AG-601-G07	23265	eukaryote
AG-601-G07_NODE_8_length_23421_cov_25.0262	AG-601-G07	23221	eukaryote
AG-601-G07_NODE_9_length_21990_cov_22.6126	AG-601-G07	21790	eukaryote
AG-601-G07_NODE_10_length_20676_cov_42.0015	AG-601-G07	20476	eukaryote
AG-601-G07_NODE_11_length_19370_cov_30.7284	AG-601-G07	19170	eukaryote
AG-601-G07_NODE_12_length_18626_cov_23.9151	AG-601-G07	18426	eukaryote
AG-601-G07_NODE_13_length_17982_cov_25.2118	AG-601-G07	17782	eukaryote
AG-601-G07_NODE_14_length_16837_cov_15.7624	AG-601-G07	16637	eukaryote
AG-601-G07_NODE_15_length_16830_cov_24.9861	AG-601-G07	16630	eukaryote
AG-601-G07_NODE_16_length_16800_cov_12.6972	AG-601-G07	16600	eukaryote
AG-601-G07_NODE_17_length_16621_cov_35.0656	AG-601-G07	16421	eukaryote
AG-601-G07_NODE_18_length_16428_cov_17.7989	AG-601-G07	16228	eukaryote
AG-601-G07_NODE_19_length_15940_cov_32.4767	AG-601-G07	15740	eukaryote
AG-601-G07_NODE_20_length_14581_cov_26.758	AG-601-G07	14381	eukaryote
AG-601-G07_NODE_21_length_14574_cov_25.2011	AG-601-G07	14374	eukaryote
AG-601-G07_NODE_22_length_14415_cov_12.0682	AG-601-G07	14215	eukaryote
AG-601-G07_NODE_23_length_14200_cov_25.8922	AG-601-G07	14000	eukaryote
AG-601-G07_NODE_24_length_13824_cov_42.1056	AG-601-G07	13624	eukaryote
AG-601-G07_NODE_25_length_13749_cov_37.8228	AG-601-G07	13549	eukaryote
AG-601-G07_NODE_26_length_13119_cov_19.7109	AG-601-G07	12919	eukaryote
AG-601-G07_NODE_27_length_12583_cov_40.7348	AG-601-G07	12383	eukaryote
AG-601-G07_NODE_28_length_12442_cov_12.6312	AG-601-G07	12242	eukaryote
AG-601-G07_NODE_29_length_11802_cov_20.7177	AG-601-G07	11602	eukaryote
AG-601-G07_NODE_30_length_11501_cov_41.1501	AG-601-G07	11301	eukaryote
AG-601-G07_NODE_31_length_11173_cov_42.1462	AG-601-G07	10973	eukaryote
AG-601-G07_NODE_32_length_10523_cov_23.0874	AG-601-G07	10323	eukaryote
AG-601-G07_NODE_33_length_10356_cov_29.7747	AG-601-G07	10156	eukaryote
AG-601-G07_NODE_34_length_10147_cov_24.1384	AG-601-G07	9947	eukaryote
AG-601-G07_NODE_35_length_10128_cov_27.5237	AG-601-G07	9928	eukaryote
AG-601-G07_NODE_36_length_9583_cov_23.7352	AG-601-G07	9383	eukaryote
AG-601-G07_NODE_37_length_9369_cov_15.2694	AG-601-G07	9169	eukaryote
AG-601-G07_NODE_38_length_9213_cov_19.8979	AG-601-G07	9013	eukaryote
AG-601-G07_NODE_39_length_8677_cov_18.8137	AG-601-G07	8477	eukaryote
AG-601-G07_NODE_40_length_8630_cov_12.6121	AG-601-G07	8430	eukaryote
AG-601-G07_NODE_41_length_8340_cov_13.2731	AG-601-G07	8140	eukaryote
AG-601-G07_NODE_42_length_8321_cov_11.594	AG-601-G07	8121	eukaryote
AG-601-G07_NODE_43_length_8173_cov_36.8695	AG-601-G07	7973	eukaryote
AG-601-G07_NODE_44_length_8072_cov_49.5445	AG-601-G07	7872	eukaryote
AG-601-G07_NODE_45_length_7902_cov_17.8909	AG-601-G07	7702	eukaryote
AG-601-G07_NODE_46_length_7386_cov_13.3673	AG-601-G07	7186	eukaryote
AG-601-G07_NODE_47_length_7227_cov_16.3958	AG-601-G07	7027	eukaryote
AG-601-G07_NODE_49_length_7210_cov_41.1456	AG-601-G07	7010	eukaryote
AG-601-G07_NODE_50_length_7191_cov_16.7528	AG-601-G07	6991	eukaryote
AG-601-G07_NODE_48_length_7144_cov_27.938	AG-601-G07	6944	eukaryote
AG-601-G07_NODE_51_length_7051_cov_9.84706	AG-601-G07	6851	eukaryote
AG-601-G07_NODE_52_length_6699_cov_11.2026	AG-601-G07	6499	eukaryote
AG-601-G07_NODE_53_length_6645_cov_12.9486	AG-601-G07	6445	eukaryote
AG-601-G07_NODE_54_length_6291_cov_10.9612	AG-601-G07	6091	eukaryote
AG-601-G07_NODE_55_length_6235_cov_13.8155	AG-601-G07	6035	eukaryote
AG-601-G07_NODE_56_length_6146_cov_7.43917	AG-601-G07	5946	eukaryote
AG-601-G07_NODE_57_length_6142_cov_9.72318	AG-601-G07	5942	eukaryote
AG-601-G07_NODE_58_length_6030_cov_9.23515	AG-601-G07	5830	eukaryote
AG-601-G07_NODE_59_length_6007_cov_20.0941	AG-601-G07	5807	eukaryote
AG-601-G07_NODE_60_length_5942_cov_7.37404	AG-601-G07	5742	eukaryote
AG-601-G07_NODE_61_length_5791_cov_7.48867	AG-601-G07	5591	eukaryote
AG-601-G07_NODE_62_length_5767_cov_13.2428	AG-601-G07	5567	eukaryote
AG-601-G07_NODE_63_length_5587_cov_16.7834	AG-601-G07	5387	eukaryote
AG-601-G07_NODE_64_length_5432_cov_17.3184	AG-601-G07	5232	eukaryote
AG-601-G07_NODE_65_length_5239_cov_13.74	AG-601-G07	5039	eukaryote
AG-601-G07_NODE_66_length_5032_cov_18.2851	AG-601-G07	4832	eukaryote
AG-601-G07_NODE_67_length_4872_cov_16.8366	AG-601-G07	4672	eukaryote
AG-601-G07_NODE_69_length_4630_cov_10.3008	AG-601-G07	4430	eukaryote
AG-601-G07_NODE_68_length_4612_cov_34.5451	AG-601-G07	4412	eukaryote
AG-601-G07_NODE_70_length_4612_cov_52.8179	AG-601-G07	4412	eukaryote
AG-601-G07_NODE_71_length_4595_cov_8.1163	AG-601-G07	4395	eukaryote
AG-601-G07_NODE_72_length_4556_cov_7.78383	AG-601-G07	4356	eukaryote
AG-601-G07_NODE_73_length_4529_cov_11.2526	AG-601-G07	4329	eukaryote
AG-601-G07_NODE_74_length_4510_cov_10.3342	AG-601-G07	4310	eukaryote
AG-601-G07_NODE_75_length_4269_cov_18.2857	AG-601-G07	4069	eukaryote
AG-601-G07_NODE_76_length_4247_cov_21.5503	AG-601-G07	4047	eukaryote
AG-601-G07_NODE_77_length_4192_cov_8.89558	AG-601-G07	3992	eukaryote
AG-601-G07_NODE_78_length_4187_cov_10.6026	AG-601-G07	3987	eukaryote
AG-601-G07_NODE_79_length_4146_cov_10.8374	AG-601-G07	3946	eukaryote
AG-601-G07_NODE_80_length_4106_cov_23.9662	AG-601-G07	3906	eukaryote
AG-601-G07_NODE_81_length_4044_cov_9.70243	AG-601-G07	3844	eukaryote
AG-601-G07_NODE_82_length_3905_cov_9.04234	AG-601-G07	3705	eukaryote
AG-601-G07_NODE_83_length_3679_cov_7.54939	AG-601-G07	3479	eukaryote
AG-601-G07_NODE_84_length_3655_cov_6.96278	AG-601-G07	3455	eukaryote
AG-601-G07_NODE_85_length_3540_cov_8.44935	AG-601-G07	3340	eukaryote
AG-601-G07_NODE_87_length_3506_cov_9.18285	AG-601-G07	3306	eukaryote
AG-601-G07_NODE_86_length_3410_cov_16.0618	AG-601-G07	3210	eukaryote
AG-601-G07_NODE_88_length_3392_cov_10.4747	AG-601-G07	3192	eukaryote
AG-601-G07_NODE_89_length_3322_cov_7.81451	AG-601-G07	3122	eukaryote
AG-601-G07_NODE_90_length_3289_cov_10.2628	AG-601-G07	3089	eukaryote
AG-601-G07_NODE_91_length_3242_cov_10.7873	AG-601-G07	3042	eukaryote
AG-601-G07_NODE_92_length_3203_cov_8.44187	AG-601-G07	3003	eukaryote
AG-601-G07_NODE_93_length_3166_cov_10.612	AG-601-G07	2966	eukaryote
AG-601-G07_NODE_94_length_3104_cov_11.7252	AG-601-G07	2904	eukaryote
AG-601-G07_NODE_95_length_3084_cov_6.82337	AG-601-G07	2884	eukaryote
AG-601-G07_NODE_96_length_3044_cov_7.38207	AG-601-G07	2844	eukaryote
AG-601-G07_NODE_97_length_3015_cov_9.93446	AG-601-G07	2815	eukaryote
AG-601-G07_NODE_99_length_3003_cov_8.97829	AG-601-G07	2803	eukaryote
AG-601-G07_NODE_98_length_2893_cov_29.4651	AG-601-G07	2693	eukaryote
AG-601-G07_NODE_100_length_2878_cov_9.48565	AG-601-G07	2678	eukaryote
AG-601-G07_NODE_101_length_2855_cov_8.28679	AG-601-G07	2655	eukaryote
AG-601-G07_NODE_102_length_2803_cov_10.7969	AG-601-G07	2603	eukaryote
AG-601-G07_NODE_103_length_2783_cov_6.68915	AG-601-G07	2583	eukaryote
AG-601-G07_NODE_105_length_2701_cov_8.17536	AG-601-G07	2501	eukaryote
AG-601-G07_NODE_104_length_2664_cov_11.1824	AG-601-G07	2464	eukaryote
AG-601-G07_NODE_106_length_2623_cov_9.294	AG-601-G07	2423	eukaryote
AG-601-G07_NODE_107_length_2576_cov_12.3935	AG-601-G07	2376	eukaryote
AG-601-G07_NODE_108_length_2528_cov_7.41286	AG-601-G07	2328	eukaryote
AG-601-G07_NODE_109_length_2434_cov_7.78436	AG-601-G07	2234	eukaryote
AG-601-G07_NODE_110_length_2419_cov_6.49408	AG-601-G07	2219	eukaryote
AG-601-G07_NODE_111_length_2352_cov_9.29038	AG-601-G07	2152	eukaryote
AG-601-G07_NODE_113_length_2336_cov_11.9071	AG-601-G07	2136	eukaryote
AG-601-G07_NODE_114_length_2292_cov_10.2432	AG-601-G07	2092	eukaryote
AG-601-G07_NODE_115_length_2288_cov_9.09404	AG-601-G07	2088	eukaryote
AG-601-G07_NODE_116_length_2284_cov_4.78241	AG-601-G07	2084	eukaryote
AG-601-G07_NODE_117_length_2274_cov_11.1275	AG-601-G07	2074	eukaryote
AG-601-G07_NODE_118_length_2234_cov_7.54796	AG-601-G07	2034	eukaryote
AG-601-G07_NODE_119_length_2232_cov_9.00505	AG-601-G07	2032	eukaryote
AG-601-G07_NODE_112_length_2228_cov_15.7499	AG-601-G07	2028	eukaryote
AG-601-I07_NODE_1_length_32710_cov_37.048	AG-601-I07	32510	eukaryote
AG-601-I07_NODE_2_length_22622_cov_26.3782	AG-601-I07	22422	eukaryote
AG-601-I07_NODE_3_length_17249_cov_51.7516	AG-601-I07	17049	eukaryote
AG-601-I07_NODE_4_length_13240_cov_56.7281	AG-601-I07	13040	eukaryote
AG-601-I07_NODE_5_length_12300_cov_32.1963	AG-601-I07	12100	eukaryote
AG-601-I07_NODE_6_length_10506_cov_22.4041	AG-601-I07	10306	eukaryote
AG-601-I07_NODE_7_length_10504_cov_20.8558	AG-601-I07	10304	eukaryote
AG-601-I07_NODE_8_length_10048_cov_55.7825	AG-601-I07	9848	eukaryote
AG-601-I07_NODE_9_length_9449_cov_53.1906	AG-601-I07	9249	eukaryote
AG-601-I07_NODE_10_length_8454_cov_14.0776	AG-601-I07	8254	bacterial
AG-601-I07_NODE_11_length_8349_cov_45.4483	AG-601-I07	8149	eukaryote
AG-601-I07_NODE_12_length_7341_cov_20.2361	AG-601-I07	7141	eukaryote
AG-601-I07_NODE_13_length_6880_cov_27.7817	AG-601-I07	6680	eukaryote
AG-601-I07_NODE_14_length_6412_cov_22.4631	AG-601-I07	6212	eukaryote
AG-601-I07_NODE_15_length_5331_cov_24.055	AG-601-I07	5131	eukaryote
AG-601-I07_NODE_16_length_4536_cov_20.9438	AG-601-I07	4336	eukaryote
AG-601-I07_NODE_17_length_4143_cov_23.8509	AG-601-I07	3943	eukaryote
AG-601-I07_NODE_18_length_3954_cov_8.30315	AG-601-I07	3754	eukaryote
AG-601-I07_NODE_19_length_3701_cov_9.92156	AG-601-I07	3501	bacterial
AG-601-I07_NODE_20_length_3639_cov_46.7229	AG-601-I07	3439	eukaryote
AG-601-I07_NODE_21_length_3458_cov_9.41581	AG-601-I07	3258	eukaryote
AG-601-I07_NODE_22_length_3447_cov_13.6474	AG-601-I07	3247	eukaryote
AG-601-I07_NODE_23_length_3251_cov_8.33667	AG-601-I07	3051	eukaryote
AG-601-I07_NODE_24_length_3023_cov_9.64488	AG-601-I07	2823	eukaryote
AG-601-I07_NODE_25_length_2589_cov_12.7561	AG-601-I07	2389	eukaryote
AG-601-I07_NODE_26_length_2450_cov_5.8405	AG-601-I07	2250	eukaryote
AG-601-I07_NODE_27_length_2302_cov_5.42323	AG-601-I07	2102	eukaryote
AG-601-I07_NODE_28_length_2299_cov_8.48084	AG-601-I07	2099	eukaryote
AG-601-I07_NODE_29_length_2220_cov_7.5746	AG-601-I07	2020	eukaryote
AG-601-I07_NODE_30_length_2213_cov_8.01668	AG-601-I07	2013	eukaryote
AG-601-K07_NODE_1_length_38871_cov_41.8475	AG-601-K07	38671	eukaryote
AG-601-K07_NODE_2_length_37157_cov_46.6196	AG-601-K07	36957	eukaryote
AG-601-K07_NODE_3_length_16770_cov_45.1496	AG-601-K07	16570	eukaryote
AG-601-K07_NODE_4_length_10041_cov_45.928	AG-601-K07	9841	eukaryote
AG-601-K07_NODE_5_length_7832_cov_28.1839	AG-601-K07	7632	eukaryote
AG-601-K07_NODE_6_length_6137_cov_34.3727	AG-601-K07	5937	eukaryote
AG-601-L07_NODE_1_length_26103_cov_14.3981	AG-601-L07	25903	eukaryote
AG-601-L07_NODE_2_length_24760_cov_47.3297	AG-601-L07	24560	eukaryote
AG-601-L07_NODE_3_length_19840_cov_41.9841	AG-601-L07	19640	eukaryote
AG-601-L07_NODE_4_length_19670_cov_43.9364	AG-601-L07	19470	eukaryote
AG-601-L07_NODE_5_length_16978_cov_13.9822	AG-601-L07	16778	eukaryote
AG-601-L07_NODE_6_length_15791_cov_17.342	AG-601-L07	15591	eukaryote
AG-601-L07_NODE_7_length_14220_cov_34.3581	AG-601-L07	14020	eukaryote
AG-601-L07_NODE_8_length_13714_cov_11.5312	AG-601-L07	13514	eukaryote
AG-601-L07_NODE_9_length_13171_cov_13.6622	AG-601-L07	12971	eukaryote
AG-601-L07_NODE_10_length_10918_cov_15.8035	AG-601-L07	10718	eukaryote
AG-601-L07_NODE_11_length_10155_cov_13.015	AG-601-L07	9955	eukaryote
AG-601-L07_NODE_12_length_9642_cov_12.1062	AG-601-L07	9442	eukaryote
AG-601-L07_NODE_13_length_9421_cov_17.6108	AG-601-L07	9221	eukaryote
AG-601-L07_NODE_14_length_8900_cov_12.9647	AG-601-L07	8700	eukaryote
AG-601-L07_NODE_15_length_8594_cov_9.54362	AG-601-L07	8394	eukaryote
AG-601-L07_NODE_16_length_8265_cov_11.1747	AG-601-L07	8065	eukaryote
AG-601-L07_NODE_17_length_8114_cov_13.2198	AG-601-L07	7914	eukaryote
AG-601-L07_NODE_18_length_7334_cov_14.2782	AG-601-L07	7134	eukaryote
AG-601-L07_NODE_19_length_7080_cov_10.7661	AG-601-L07	6880	eukaryote
AG-601-L07_NODE_20_length_7057_cov_13.4807	AG-601-L07	6857	eukaryote
AG-601-L07_NODE_21_length_5930_cov_11.8245	AG-601-L07	5730	eukaryote
AG-601-L07_NODE_22_length_5766_cov_12.3488	AG-601-L07	5566	eukaryote
AG-601-L07_NODE_23_length_5351_cov_11.4162	AG-601-L07	5151	eukaryote
AG-601-L07_NODE_24_length_5342_cov_8.06658	AG-601-L07	5142	eukaryote
AG-601-L07_NODE_25_length_5340_cov_9.44863	AG-601-L07	5140	eukaryote
AG-601-L07_NODE_26_length_5180_cov_9.94478	AG-601-L07	4980	eukaryote
AG-601-L07_NODE_27_length_5062_cov_8.04154	AG-601-L07	4862	eukaryote
AG-601-L07_NODE_28_length_4527_cov_11.2471	AG-601-L07	4327	eukaryote
AG-601-L07_NODE_29_length_4447_cov_8.10246	AG-601-L07	4247	eukaryote
AG-601-L07_NODE_30_length_4341_cov_8.81335	AG-601-L07	4141	eukaryote
AG-601-L07_NODE_31_length_4251_cov_9.13751	AG-601-L07	4051	eukaryote
AG-601-L07_NODE_32_length_4232_cov_10.5571	AG-601-L07	4032	eukaryote
AG-601-L07_NODE_33_length_4055_cov_7.57625	AG-601-L07	3855	eukaryote
AG-601-L07_NODE_34_length_3791_cov_7.32709	AG-601-L07	3591	eukaryote
AG-601-L07_NODE_35_length_3275_cov_5.75466	AG-601-L07	3075	eukaryote
AG-601-L07_NODE_36_length_3209_cov_14.0406	AG-601-L07	3009	eukaryote
AG-601-L07_NODE_37_length_3172_cov_10.1437	AG-601-L07	2972	eukaryote
AG-601-L07_NODE_38_length_3132_cov_9.49236	AG-601-L07	2932	eukaryote
AG-601-L07_NODE_39_length_3100_cov_7.35468	AG-601-L07	2900	eukaryote
AG-601-L07_NODE_40_length_2959_cov_7.30544	AG-601-L07	2759	eukaryote
AG-601-L07_NODE_41_length_2919_cov_11.8956	AG-601-L07	2719	eukaryote
AG-601-L07_NODE_42_length_2841_cov_8.99785	AG-601-L07	2641	eukaryote
AG-601-L07_NODE_43_length_2824_cov_9.5446	AG-601-L07	2624	eukaryote
AG-601-L07_NODE_44_length_2775_cov_5.12353	AG-601-L07	2575	eukaryote
AG-601-L07_NODE_45_length_2763_cov_8.72784	AG-601-L07	2563	eukaryote
AG-601-L07_NODE_46_length_2719_cov_7.84947	AG-601-L07	2519	eukaryote
AG-601-L07_NODE_47_length_2605_cov_4.55216	AG-601-L07	2405	eukaryote
AG-601-L07_NODE_48_length_2591_cov_8.43178	AG-601-L07	2391	eukaryote
AG-601-L07_NODE_49_length_2586_cov_8.30304	AG-601-L07	2386	eukaryote
AG-601-L07_NODE_50_length_2570_cov_6.92127	AG-601-L07	2370	eukaryote
AG-601-L07_NODE_51_length_2544_cov_7.08076	AG-601-L07	2344	eukaryote
AG-601-L07_NODE_52_length_2450_cov_7.97328	AG-601-L07	2250	eukaryote
AG-601-L07_NODE_53_length_2411_cov_10.1346	AG-601-L07	2211	eukaryote
AG-601-L07_NODE_54_length_2392_cov_8.67437	AG-601-L07	2192	eukaryote
AG-601-L07_NODE_56_length_2307_cov_10.3526	AG-601-L07	2107	eukaryote
AG-601-L07_NODE_57_length_2283_cov_12.2141	AG-601-L07	2083	eukaryote
AG-601-L07_NODE_55_length_2244_cov_11.5685	AG-601-L07	2044	eukaryote
AG-601-M07_NODE_1_length_3165_cov_51.0646	AG-601-M07	2965	eukaryote
AG-601-M07_NODE_2_length_2386_cov_28.7598	AG-601-M07	2186	eukaryote
AG-601-N07_NODE_1_length_72640_cov_47.7973	AG-601-N07	72440	eukaryote
AG-601-N07_NODE_2_length_9717_cov_18.8661	AG-601-N07	9517	eukaryote
AG-601-N07_NODE_3_length_9625_cov_17.049	AG-601-N07	9425	eukaryote
AG-601-N07_NODE_4_length_2973_cov_51.7046	AG-601-N07	2773	eukaryote
AG-601-O07_NODE_2_length_29870_cov_24.6948	AG-601-O07	29670	eukaryote
AG-601-O07_NODE_3_length_18878_cov_14.6056	AG-601-O07	18678	eukaryote
AG-601-O07_NODE_4_length_13501_cov_25.5051	AG-601-O07	13301	eukaryote
AG-601-O07_NODE_5_length_8305_cov_19.3627	AG-601-O07	8105	eukaryote
AG-601-O07_NODE_6_length_6922_cov_9.93826	AG-601-O07	6722	eukaryote
AG-601-O07_NODE_7_length_6632_cov_9.22974	AG-601-O07	6432	eukaryote
AG-601-O07_NODE_8_length_6366_cov_7.55791	AG-601-O07	6166	eukaryote
AG-601-O07_NODE_9_length_6338_cov_11.582	AG-601-O07	6138	eukaryote
AG-601-O07_NODE_10_length_6277_cov_13.0031	AG-601-O07	6077	eukaryote
AG-601-O07_NODE_11_length_6162_cov_13.4514	AG-601-O07	5962	eukaryote
AG-601-O07_NODE_12_length_5876_cov_9.96753	AG-601-O07	5676	eukaryote
AG-601-O07_NODE_13_length_5299_cov_8.1844	AG-601-O07	5099	eukaryote
AG-601-O07_NODE_14_length_4980_cov_10.3758	AG-601-O07	4780	eukaryote
AG-601-O07_NODE_15_length_4500_cov_7.25152	AG-601-O07	4300	eukaryote
AG-601-O07_NODE_16_length_4120_cov_10.1943	AG-601-O07	3920	eukaryote
AG-601-O07_NODE_17_length_4025_cov_12.3101	AG-601-O07	3825	eukaryote
AG-601-O07_NODE_18_length_3766_cov_7.0962	AG-601-O07	3566	eukaryote
AG-601-O07_NODE_19_length_3596_cov_7.19881	AG-601-O07	3396	eukaryote
AG-601-O07_NODE_20_length_3518_cov_7.34306	AG-601-O07	3318	eukaryote
AG-601-O07_NODE_21_length_3453_cov_9.65803	AG-601-O07	3253	eukaryote
AG-601-O07_NODE_22_length_3152_cov_6.07717	AG-601-O07	2952	eukaryote
AG-601-O07_NODE_23_length_3105_cov_7.97672	AG-601-O07	2905	eukaryote
AG-601-O07_NODE_24_length_3000_cov_8.75925	AG-601-O07	2800	eukaryote
AG-601-O07_NODE_25_length_2676_cov_6.9153	AG-601-O07	2476	eukaryote
AG-601-O07_NODE_26_length_2570_cov_6.71213	AG-601-O07	2370	eukaryote
AG-601-O07_NODE_27_length_2484_cov_5.48744	AG-601-O07	2284	eukaryote
AG-601-O07_NODE_28_length_2385_cov_9.91159	AG-601-O07	2185	eukaryote
AG-601-O07_NODE_29_length_2374_cov_6.46831	AG-601-O07	2174	eukaryote
AG-601-O07_NODE_30_length_2357_cov_9.14509	AG-601-O07	2157	eukaryote
AG-601-O07_NODE_32_length_2278_cov_10.4566	AG-601-O07	2078	eukaryote
AG-601-O07_NODE_33_length_2269_cov_7.73803	AG-601-O07	2069	eukaryote
AG-601-O07_NODE_31_length_2216_cov_10.5583	AG-601-O07	2016	eukaryote
AG-601-P07_NODE_1_length_69474_cov_39.2954	AG-601-P07	69274	eukaryote
AG-601-P07_NODE_2_length_56897_cov_19.4751	AG-601-P07	56697	eukaryote
AG-601-P07_NODE_3_length_36351_cov_32.567	AG-601-P07	36151	eukaryote
AG-601-P07_NODE_4_length_26783_cov_31.5955	AG-601-P07	26583	eukaryote
AG-601-P07_NODE_5_length_23949_cov_26.82	AG-601-P07	23749	eukaryote
AG-601-P07_NODE_6_length_16701_cov_38.6182	AG-601-P07	16501	eukaryote
AG-601-P07_NODE_7_length_14808_cov_12.6066	AG-601-P07	14608	eukaryote
AG-601-P07_NODE_8_length_9822_cov_12.5022	AG-601-P07	9622	eukaryote
AG-601-P07_NODE_9_length_9136_cov_10.8125	AG-601-P07	8936	eukaryote
AG-601-P07_NODE_10_length_8778_cov_14.5997	AG-601-P07	8578	eukaryote
AG-601-P07_NODE_11_length_6432_cov_42.9906	AG-601-P07	6232	eukaryote
AG-601-P07_NODE_12_length_5922_cov_8.37276	AG-601-P07	5722	eukaryote
AG-601-P07_NODE_13_length_5175_cov_9.71602	AG-601-P07	4975	eukaryote
AG-601-P07_NODE_14_length_5140_cov_6.75693	AG-601-P07	4940	eukaryote
AG-601-P07_NODE_15_length_4740_cov_12.1791	AG-601-P07	4540	eukaryote
AG-601-P07_NODE_16_length_3755_cov_7.08324	AG-601-P07	3555	virus
AG-601-P07_NODE_17_length_3385_cov_8.03994	AG-601-P07	3185	eukaryote
AG-601-P07_NODE_18_length_3384_cov_9.83118	AG-601-P07	3184	eukaryote
AG-601-P07_NODE_19_length_2263_cov_10.2477	AG-601-P07	2063	eukaryote
AG-601-P07_NODE_20_length_2253_cov_8.55641	AG-601-P07	2053	eukaryote
AG-601-A08_NODE_1_length_15033_cov_45.3316	AG-601-A08	14833	eukaryote
AG-601-A08_NODE_2_length_12610_cov_37.4088	AG-601-A08	12410	eukaryote
AG-601-A08_NODE_3_length_10523_cov_51.3764	AG-601-A08	10323	eukaryote
AG-601-A08_NODE_4_length_10480_cov_51.1094	AG-601-A08	10280	eukaryote
AG-601-A08_NODE_5_length_7096_cov_43.0838	AG-601-A08	6896	eukaryote
AG-601-A08_NODE_6_length_6790_cov_11.0403	AG-601-A08	6590	eukaryote
AG-601-A08_NODE_7_length_6613_cov_51.3251	AG-601-A08	6413	eukaryote
AG-601-A08_NODE_8_length_6395_cov_41.6424	AG-601-A08	6195	eukaryote
AG-601-A08_NODE_9_length_6340_cov_38.666	AG-601-A08	6140	eukaryote
AG-601-A08_NODE_10_length_5771_cov_49.0626	AG-601-A08	5571	eukaryote
AG-601-A08_NODE_11_length_5257_cov_35.3526	AG-601-A08	5057	eukaryote
AG-601-A08_NODE_12_length_5094_cov_16.3991	AG-601-A08	4894	eukaryote
AG-601-A08_NODE_13_length_5042_cov_23.8189	AG-601-A08	4842	eukaryote
AG-601-A08_NODE_14_length_4987_cov_16.295	AG-601-A08	4787	eukaryote
AG-601-A08_NODE_15_length_4865_cov_18.2923	AG-601-A08	4665	eukaryote
AG-601-A08_NODE_16_length_4711_cov_16.7816	AG-601-A08	4511	eukaryote
AG-601-A08_NODE_17_length_4620_cov_48.0204	AG-601-A08	4420	eukaryote
AG-601-A08_NODE_18_length_4516_cov_48.7852	AG-601-A08	4316	eukaryote
AG-601-A08_NODE_19_length_4440_cov_12.5863	AG-601-A08	4240	eukaryote
AG-601-A08_NODE_21_length_4203_cov_10.9527	AG-601-A08	4003	eukaryote
AG-601-A08_NODE_22_length_4202_cov_48.6829	AG-601-A08	4002	eukaryote
AG-601-A08_NODE_23_length_4164_cov_48.449	AG-601-A08	3964	eukaryote
AG-601-A08_NODE_20_length_4116_cov_43.5821	AG-601-A08	3916	eukaryote
AG-601-A08_NODE_24_length_3888_cov_39.048	AG-601-A08	3688	eukaryote
AG-601-A08_NODE_25_length_3680_cov_40.0759	AG-601-A08	3480	eukaryote
AG-601-A08_NODE_26_length_3637_cov_48.5891	AG-601-A08	3437	eukaryote
AG-601-A08_NODE_27_length_3449_cov_44.5457	AG-601-A08	3249	eukaryote
AG-601-A08_NODE_28_length_3268_cov_19.7806	AG-601-A08	3068	eukaryote
AG-601-A08_NODE_30_length_3252_cov_42.0332	AG-601-A08	3052	eukaryote
AG-601-A08_NODE_29_length_3154_cov_10.2555	AG-601-A08	2954	eukaryote
AG-601-A08_NODE_32_length_3123_cov_12.689	AG-601-A08	2923	eukaryote
AG-601-A08_NODE_31_length_3072_cov_50.1311	AG-601-A08	2872	eukaryote
AG-601-A08_NODE_33_length_2901_cov_46.0173	AG-601-A08	2701	eukaryote
AG-601-A08_NODE_34_length_2882_cov_46.2027	AG-601-A08	2682	eukaryote
AG-601-A08_NODE_35_length_2793_cov_44.5051	AG-601-A08	2593	eukaryote
AG-601-A08_NODE_36_length_2751_cov_24.4488	AG-601-A08	2551	eukaryote
AG-601-A08_NODE_37_length_2700_cov_51.031	AG-601-A08	2500	eukaryote
AG-601-A08_NODE_39_length_2621_cov_20.4895	AG-601-A08	2421	eukaryote
AG-601-A08_NODE_38_length_2544_cov_18.3459	AG-601-A08	2344	eukaryote
AG-601-A08_NODE_40_length_2477_cov_50.2448	AG-601-A08	2277	eukaryote
AG-601-A08_NODE_41_length_2467_cov_48.1182	AG-601-A08	2267	eukaryote
AG-601-A08_NODE_42_length_2307_cov_47.8624	AG-601-A08	2107	eukaryote
AG-601-A08_NODE_43_length_2296_cov_9.05444	AG-601-A08	2096	eukaryote
AG-601-B08_NODE_1_length_32799_cov_29.7017	AG-601-B08	32599	eukaryote
AG-601-B08_NODE_2_length_31950_cov_49.5474	AG-601-B08	31750	eukaryote
AG-601-B08_NODE_3_length_26590_cov_46.3016	AG-601-B08	26390	eukaryote
AG-601-B08_NODE_4_length_24932_cov_41.9753	AG-601-B08	24732	eukaryote
AG-601-B08_NODE_5_length_20783_cov_20.6337	AG-601-B08	20583	eukaryote
AG-601-B08_NODE_6_length_18338_cov_43.6676	AG-601-B08	18138	eukaryote
AG-601-B08_NODE_7_length_12963_cov_49.618	AG-601-B08	12763	eukaryote
AG-601-B08_NODE_8_length_12352_cov_16.7021	AG-601-B08	12152	eukaryote
AG-601-B08_NODE_9_length_12331_cov_17.668	AG-601-B08	12131	eukaryote
AG-601-B08_NODE_10_length_9894_cov_44.95	AG-601-B08	9694	eukaryote
AG-601-B08_NODE_11_length_9701_cov_42.4817	AG-601-B08	9501	eukaryote
AG-601-B08_NODE_12_length_8106_cov_18.0904	AG-601-B08	7906	eukaryote
AG-601-B08_NODE_13_length_7476_cov_27.5735	AG-601-B08	7276	eukaryote
AG-601-B08_NODE_14_length_7260_cov_36.5296	AG-601-B08	7060	eukaryote
AG-601-B08_NODE_15_length_6967_cov_47.5601	AG-601-B08	6767	eukaryote
AG-601-B08_NODE_16_length_6837_cov_9.61737	AG-601-B08	6637	eukaryote
AG-601-B08_NODE_17_length_6595_cov_21.0393	AG-601-B08	6395	eukaryote
AG-601-B08_NODE_19_length_5984_cov_22.6585	AG-601-B08	5784	eukaryote
AG-601-B08_NODE_20_length_5972_cov_11.4063	AG-601-B08	5772	eukaryote
AG-601-B08_NODE_18_length_5936_cov_49.3459	AG-601-B08	5736	eukaryote
AG-601-B08_NODE_21_length_5796_cov_12.8913	AG-601-B08	5596	eukaryote
AG-601-B08_NODE_22_length_5716_cov_34.2821	AG-601-B08	5516	eukaryote
AG-601-B08_NODE_23_length_5471_cov_22.1034	AG-601-B08	5271	eukaryote
AG-601-B08_NODE_24_length_5434_cov_13.3568	AG-601-B08	5234	eukaryote
AG-601-B08_NODE_25_length_5004_cov_13.5864	AG-601-B08	4804	eukaryote
AG-601-B08_NODE_26_length_4859_cov_19.7689	AG-601-B08	4659	eukaryote
AG-601-B08_NODE_27_length_4647_cov_6.97213	AG-601-B08	4447	eukaryote
AG-601-B08_NODE_28_length_4585_cov_15.5943	AG-601-B08	4385	bacterial
AG-601-B08_NODE_29_length_4549_cov_27.4255	AG-601-B08	4349	eukaryote
AG-601-B08_NODE_30_length_4405_cov_8.96483	AG-601-B08	4205	eukaryote
AG-601-B08_NODE_31_length_4023_cov_16.8533	AG-601-B08	3823	eukaryote
AG-601-B08_NODE_32_length_3724_cov_8.81848	AG-601-B08	3524	eukaryote
AG-601-B08_NODE_33_length_3669_cov_7.42197	AG-601-B08	3469	eukaryote
AG-601-B08_NODE_34_length_3617_cov_12.9023	AG-601-B08	3417	eukaryote
AG-601-B08_NODE_35_length_3569_cov_14.1531	AG-601-B08	3369	eukaryote
AG-601-B08_NODE_36_length_3493_cov_6.18557	AG-601-B08	3293	eukaryote
AG-601-B08_NODE_37_length_3444_cov_26.7539	AG-601-B08	3244	eukaryote
AG-601-B08_NODE_38_length_3299_cov_6.21332	AG-601-B08	3099	eukaryote
AG-601-B08_NODE_39_length_3217_cov_23.9709	AG-601-B08	3017	eukaryote
AG-601-B08_NODE_40_length_3118_cov_8.30232	AG-601-B08	2918	eukaryote
AG-601-B08_NODE_41_length_2848_cov_11.1371	AG-601-B08	2648	eukaryote
AG-601-B08_NODE_42_length_2787_cov_7.61603	AG-601-B08	2587	eukaryote
AG-601-B08_NODE_43_length_2635_cov_7.8062	AG-601-B08	2435	eukaryote
AG-601-B08_NODE_44_length_2483_cov_14.4802	AG-601-B08	2283	eukaryote
AG-601-B08_NODE_45_length_2415_cov_7.8678	AG-601-B08	2215	eukaryote
AG-601-B08_NODE_46_length_2327_cov_7.55678	AG-601-B08	2127	eukaryote
AG-601-B08_NODE_47_length_2292_cov_6.85427	AG-601-B08	2092	eukaryote
AG-601-B08_NODE_48_length_2260_cov_6.46259	AG-601-B08	2060	eukaryote
AG-601-B08_NODE_49_length_2234_cov_8.88527	AG-601-B08	2034	eukaryote
AG-601-C08_NODE_1_length_12215_cov_47.3643	AG-601-C08	12015	eukaryote
AG-601-C08_NODE_2_length_6510_cov_49.0051	AG-601-C08	6310	bacterial
AG-601-C08_NODE_3_length_5804_cov_47.7307	AG-601-C08	5604	bacterial
AG-601-C08_NODE_4_length_4909_cov_41.5902	AG-601-C08	4709	bacterial
AG-601-C08_NODE_5_length_3115_cov_47.1221	AG-601-C08	2915	eukaryote
AG-601-C08_NODE_6_length_2774_cov_45.9021	AG-601-C08	2574	bacterial
AG-601-D08_NODE_1_length_32691_cov_45.9075	AG-601-D08	32491	eukaryote
AG-601-D08_NODE_2_length_31817_cov_39.1311	AG-601-D08	31617	eukaryote
AG-601-D08_NODE_3_length_28403_cov_46.6964	AG-601-D08	28203	bacterial
AG-601-D08_NODE_4_length_28007_cov_33.4424	AG-601-D08	27807	eukaryote
AG-601-D08_NODE_5_length_22504_cov_37.8321	AG-601-D08	22304	eukaryote
AG-601-D08_NODE_6_length_22061_cov_42.7051	AG-601-D08	21861	eukaryote
AG-601-D08_NODE_7_length_21831_cov_19.5674	AG-601-D08	21631	eukaryote
AG-601-D08_NODE_8_length_18164_cov_48.2181	AG-601-D08	17964	bacterial
AG-601-D08_NODE_9_length_15761_cov_23.9026	AG-601-D08	15561	eukaryote
AG-601-D08_NODE_10_length_13259_cov_40.1436	AG-601-D08	13059	virus
AG-601-D08_NODE_11_length_12147_cov_23.6451	AG-601-D08	11947	eukaryote
AG-601-D08_NODE_12_length_10336_cov_20.912	AG-601-D08	10136	eukaryote
AG-601-D08_NODE_13_length_8472_cov_43.3317	AG-601-D08	8272	eukaryote
AG-601-D08_NODE_14_length_7179_cov_16.6329	AG-601-D08	6979	eukaryote
AG-601-D08_NODE_15_length_6779_cov_9.4243	AG-601-D08	6579	eukaryote
AG-601-D08_NODE_16_length_6443_cov_8.22026	AG-601-D08	6243	eukaryote
AG-601-D08_NODE_17_length_6407_cov_16.6763	AG-601-D08	6207	eukaryote
AG-601-D08_NODE_18_length_6378_cov_13.7428	AG-601-D08	6178	eukaryote
AG-601-D08_NODE_19_length_5815_cov_14.6323	AG-601-D08	5615	eukaryote
AG-601-D08_NODE_20_length_5476_cov_15.1129	AG-601-D08	5276	eukaryote
AG-601-D08_NODE_21_length_4970_cov_19.9685	AG-601-D08	4770	eukaryote
AG-601-D08_NODE_22_length_4737_cov_7.65997	AG-601-D08	4537	eukaryote
AG-601-D08_NODE_23_length_4515_cov_14.2354	AG-601-D08	4315	eukaryote
AG-601-D08_NODE_24_length_4464_cov_9.36403	AG-601-D08	4264	eukaryote
AG-601-D08_NODE_25_length_4202_cov_7.18206	AG-601-D08	4002	eukaryote
AG-601-D08_NODE_26_length_4032_cov_8.9218	AG-601-D08	3832	eukaryote
AG-601-D08_NODE_27_length_3850_cov_21.2556	AG-601-D08	3650	eukaryote
AG-601-D08_NODE_28_length_3638_cov_11.5688	AG-601-D08	3438	eukaryote
AG-601-D08_NODE_29_length_3156_cov_44.7188	AG-601-D08	2956	eukaryote
AG-601-D08_NODE_30_length_3107_cov_13.8997	AG-601-D08	2907	eukaryote
AG-601-D08_NODE_31_length_3090_cov_17.3748	AG-601-D08	2890	eukaryote
AG-601-D08_NODE_32_length_3083_cov_9.71169	AG-601-D08	2883	eukaryote
AG-601-D08_NODE_33_length_3063_cov_6.89528	AG-601-D08	2863	eukaryote
AG-601-D08_NODE_34_length_3012_cov_9.94048	AG-601-D08	2812	eukaryote
AG-601-D08_NODE_36_length_2860_cov_7.60642	AG-601-D08	2660	eukaryote
AG-601-D08_NODE_37_length_2858_cov_9.15341	AG-601-D08	2658	eukaryote
AG-601-D08_NODE_35_length_2810_cov_30.7414	AG-601-D08	2610	eukaryote
AG-601-D08_NODE_38_length_2690_cov_8.5537	AG-601-D08	2490	eukaryote
AG-601-D08_NODE_39_length_2684_cov_8.51502	AG-601-D08	2484	eukaryote
AG-601-D08_NODE_40_length_2642_cov_7.14998	AG-601-D08	2442	eukaryote
AG-601-D08_NODE_41_length_2534_cov_6.24042	AG-601-D08	2334	eukaryote
AG-601-D08_NODE_42_length_2508_cov_6.47208	AG-601-D08	2308	eukaryote
AG-601-D08_NODE_43_length_2470_cov_7.15445	AG-601-D08	2270	eukaryote
AG-601-D08_NODE_44_length_2424_cov_8.70832	AG-601-D08	2224	eukaryote
AG-601-D08_NODE_45_length_2415_cov_6.57669	AG-601-D08	2215	eukaryote
AG-601-D08_NODE_46_length_2342_cov_8.51377	AG-601-D08	2142	eukaryote
AG-601-D08_NODE_47_length_2317_cov_28.5201	AG-601-D08	2117	eukaryote
AG-601-E08_NODE_1_length_23582_cov_48.4477	AG-601-E08	23382	eukaryote
AG-601-E08_NODE_2_length_2436_cov_51.5477	AG-601-E08	2236	virus
AG-601-F08_NODE_1_length_21103_cov_47.863	AG-601-F08	20903	eukaryote
AG-601-F08_NODE_2_length_19070_cov_44.9291	AG-601-F08	18870	eukaryote
AG-601-F08_NODE_3_length_5804_cov_10.8346	AG-601-F08	5604	virus
AG-601-F08_NODE_4_length_5034_cov_11.7809	AG-601-F08	4834	eukaryote
AG-601-F08_NODE_5_length_3135_cov_8.7526	AG-601-F08	2935	virus
AG-601-F08_NODE_6_length_2414_cov_46.9263	AG-601-F08	2214	eukaryote
AG-601-G08_NODE_1_length_79834_cov_47.8139	AG-601-G08	79634	eukaryote
AG-601-G08_NODE_2_length_45975_cov_39.8172	AG-601-G08	45775	eukaryote
AG-601-G08_NODE_3_length_27527_cov_46.5761	AG-601-G08	27327	eukaryote
AG-601-G08_NODE_4_length_21382_cov_47.9702	AG-601-G08	21182	eukaryote
AG-601-G08_NODE_5_length_19765_cov_32.7943	AG-601-G08	19565	eukaryote
AG-601-G08_NODE_6_length_18660_cov_48.6303	AG-601-G08	18460	eukaryote
AG-601-G08_NODE_7_length_12383_cov_33.1661	AG-601-G08	12183	eukaryote
AG-601-G08_NODE_8_length_10190_cov_45.9891	AG-601-G08	9990	eukaryote
AG-601-G08_NODE_9_length_9975_cov_41.3294	AG-601-G08	9775	eukaryote
AG-601-G08_NODE_10_length_8855_cov_11.18	AG-601-G08	8655	eukaryote
AG-601-G08_NODE_11_length_8669_cov_42.6977	AG-601-G08	8469	eukaryote
AG-601-G08_NODE_12_length_8623_cov_47.0316	AG-601-G08	8423	eukaryote
AG-601-G08_NODE_13_length_7162_cov_24.6427	AG-601-G08	6962	eukaryote
AG-601-G08_NODE_14_length_7005_cov_12.1968	AG-601-G08	6805	eukaryote
AG-601-G08_NODE_15_length_6856_cov_9.60256	AG-601-G08	6656	eukaryote
AG-601-G08_NODE_16_length_6688_cov_8.43404	AG-601-G08	6488	eukaryote
AG-601-G08_NODE_17_length_6283_cov_12.3346	AG-601-G08	6083	eukaryote
AG-601-G08_NODE_18_length_5564_cov_20.5739	AG-601-G08	5364	eukaryote
AG-601-G08_NODE_19_length_4902_cov_19.1477	AG-601-G08	4702	eukaryote
AG-601-G08_NODE_20_length_4585_cov_12.5402	AG-601-G08	4385	eukaryote
AG-601-G08_NODE_21_length_4527_cov_8.3267	AG-601-G08	4327	eukaryote
AG-601-G08_NODE_22_length_4507_cov_40.741	AG-601-G08	4307	eukaryote
AG-601-G08_NODE_23_length_3695_cov_7.54643	AG-601-G08	3495	eukaryote
AG-601-G08_NODE_24_length_3447_cov_19.5648	AG-601-G08	3247	eukaryote
AG-601-G08_NODE_25_length_3233_cov_8.83952	AG-601-G08	3033	eukaryote
AG-601-G08_NODE_26_length_2882_cov_7.64556	AG-601-G08	2682	eukaryote
AG-601-G08_NODE_27_length_2868_cov_8.84892	AG-601-G08	2668	eukaryote
AG-601-G08_NODE_28_length_2817_cov_6.25561	AG-601-G08	2617	eukaryote
AG-601-G08_NODE_29_length_2574_cov_7.15244	AG-601-G08	2374	eukaryote
AG-601-G08_NODE_30_length_2463_cov_16.6013	AG-601-G08	2263	eukaryote
AG-601-G08_NODE_31_length_2240_cov_18.2325	AG-601-G08	2040	eukaryote
AG-601-I08_NODE_1_length_30346_cov_46.8299	AG-601-I08	30146	eukaryote
AG-601-I08_NODE_2_length_20753_cov_48.3819	AG-601-I08	20553	eukaryote
AG-601-I08_NODE_3_length_20191_cov_48.2993	AG-601-I08	19991	eukaryote
AG-601-I08_NODE_4_length_19263_cov_46.6974	AG-601-I08	19063	eukaryote
AG-601-I08_NODE_5_length_18815_cov_50.2125	AG-601-I08	18615	eukaryote
AG-601-I08_NODE_6_length_17346_cov_45.953	AG-601-I08	17146	eukaryote
AG-601-I08_NODE_7_length_16249_cov_48.1026	AG-601-I08	16049	eukaryote
AG-601-I08_NODE_8_length_15871_cov_43.6074	AG-601-I08	15671	eukaryote
AG-601-I08_NODE_9_length_14675_cov_19.6768	AG-601-I08	14475	eukaryote
AG-601-I08_NODE_10_length_13670_cov_45.4809	AG-601-I08	13470	eukaryote
AG-601-I08_NODE_11_length_12981_cov_45.6285	AG-601-I08	12781	eukaryote
AG-601-I08_NODE_12_length_10381_cov_45.2367	AG-601-I08	10181	eukaryote
AG-601-I08_NODE_13_length_10200_cov_30.3307	AG-601-I08	10000	eukaryote
AG-601-I08_NODE_14_length_9287_cov_14.039	AG-601-I08	9087	eukaryote
AG-601-I08_NODE_15_length_8613_cov_14.5315	AG-601-I08	8413	eukaryote
AG-601-I08_NODE_16_length_7031_cov_34.4235	AG-601-I08	6831	eukaryote
AG-601-I08_NODE_17_length_6647_cov_47.4294	AG-601-I08	6447	eukaryote
AG-601-I08_NODE_18_length_6573_cov_48.6723	AG-601-I08	6373	eukaryote
AG-601-I08_NODE_19_length_6506_cov_31.5252	AG-601-I08	6306	eukaryote
AG-601-I08_NODE_20_length_6435_cov_34.5531	AG-601-I08	6235	eukaryote
AG-601-I08_NODE_21_length_6094_cov_46.5734	AG-601-I08	5894	eukaryote
AG-601-I08_NODE_22_length_5762_cov_31.7304	AG-601-I08	5562	eukaryote
AG-601-I08_NODE_23_length_5707_cov_26.1526	AG-601-I08	5507	eukaryote
AG-601-I08_NODE_24_length_5621_cov_10.5318	AG-601-I08	5421	eukaryote
AG-601-I08_NODE_25_length_5577_cov_11.3997	AG-601-I08	5377	eukaryote
AG-601-I08_NODE_26_length_5340_cov_47.4775	AG-601-I08	5140	eukaryote
AG-601-I08_NODE_27_length_5154_cov_44.139	AG-601-I08	4954	eukaryote
AG-601-I08_NODE_28_length_5125_cov_48.3205	AG-601-I08	4925	eukaryote
AG-601-I08_NODE_29_length_4990_cov_11.2632	AG-601-I08	4790	eukaryote
AG-601-I08_NODE_31_length_4784_cov_9.17742	AG-601-I08	4584	eukaryote
AG-601-I08_NODE_30_length_4724_cov_49.2212	AG-601-I08	4524	eukaryote
AG-601-I08_NODE_32_length_4469_cov_46.9688	AG-601-I08	4269	eukaryote
AG-601-I08_NODE_33_length_4198_cov_45.3256	AG-601-I08	3998	eukaryote
AG-601-I08_NODE_34_length_3913_cov_50.0801	AG-601-I08	3713	eukaryote
AG-601-I08_NODE_35_length_3765_cov_20.0306	AG-601-I08	3565	eukaryote
AG-601-I08_NODE_36_length_3696_cov_47.4943	AG-601-I08	3496	eukaryote
AG-601-I08_NODE_37_length_3479_cov_8.75759	AG-601-I08	3279	eukaryote
AG-601-I08_NODE_38_length_3342_cov_39.6815	AG-601-I08	3142	eukaryote
AG-601-I08_NODE_39_length_3018_cov_10.8724	AG-601-I08	2818	eukaryote
AG-601-I08_NODE_40_length_2516_cov_47.8273	AG-601-I08	2316	eukaryote
AG-601-I08_NODE_41_length_2451_cov_6.41903	AG-601-I08	2251	eukaryote
AG-601-I08_NODE_42_length_2427_cov_15.0809	AG-601-I08	2227	eukaryote
AG-601-I08_NODE_43_length_2246_cov_20.812	AG-601-I08	2046	eukaryote
AG-601-J08_NODE_1_length_34455_cov_49.5029	AG-601-J08	34255	eukaryote
AG-601-J08_NODE_2_length_27000_cov_42.2625	AG-601-J08	26800	eukaryote
AG-601-J08_NODE_3_length_19637_cov_51.5569	AG-601-J08	19437	eukaryote
AG-601-J08_NODE_4_length_19542_cov_40.8252	AG-601-J08	19342	eukaryote
AG-601-J08_NODE_5_length_18970_cov_48.9254	AG-601-J08	18770	eukaryote
AG-601-J08_NODE_6_length_16241_cov_25.948	AG-601-J08	16041	eukaryote
AG-601-J08_NODE_7_length_15929_cov_40.831	AG-601-J08	15729	eukaryote
AG-601-J08_NODE_8_length_14462_cov_49.7164	AG-601-J08	14262	eukaryote
AG-601-J08_NODE_9_length_13669_cov_30.2724	AG-601-J08	13469	eukaryote
AG-601-J08_NODE_10_length_12843_cov_35.0041	AG-601-J08	12643	eukaryote
AG-601-J08_NODE_11_length_12509_cov_28.9007	AG-601-J08	12309	eukaryote
AG-601-J08_NODE_12_length_12008_cov_17.6813	AG-601-J08	11808	eukaryote
AG-601-J08_NODE_13_length_11944_cov_29.1192	AG-601-J08	11744	eukaryote
AG-601-J08_NODE_14_length_11379_cov_20.1545	AG-601-J08	11179	eukaryote
AG-601-J08_NODE_15_length_11153_cov_17.2053	AG-601-J08	10953	eukaryote
AG-601-J08_NODE_16_length_10348_cov_43.2084	AG-601-J08	10148	eukaryote
AG-601-J08_NODE_17_length_10342_cov_29.2497	AG-601-J08	10142	eukaryote
AG-601-J08_NODE_18_length_10316_cov_29.6105	AG-601-J08	10116	eukaryote
AG-601-J08_NODE_19_length_10067_cov_12.7256	AG-601-J08	9867	eukaryote
AG-601-J08_NODE_20_length_9773_cov_41.7006	AG-601-J08	9573	eukaryote
AG-601-J08_NODE_21_length_9643_cov_13.1028	AG-601-J08	9443	eukaryote
AG-601-J08_NODE_22_length_9188_cov_17.5615	AG-601-J08	8988	eukaryote
AG-601-J08_NODE_23_length_9129_cov_18.4593	AG-601-J08	8929	eukaryote
AG-601-J08_NODE_24_length_8806_cov_50.1264	AG-601-J08	8606	eukaryote
AG-601-J08_NODE_25_length_8778_cov_38.0263	AG-601-J08	8578	eukaryote
AG-601-J08_NODE_26_length_8452_cov_15.1193	AG-601-J08	8252	eukaryote
AG-601-J08_NODE_27_length_8342_cov_40.0776	AG-601-J08	8142	eukaryote
AG-601-J08_NODE_28_length_8333_cov_40.575	AG-601-J08	8133	eukaryote
AG-601-J08_NODE_30_length_7933_cov_13.1686	AG-601-J08	7733	eukaryote
AG-601-J08_NODE_29_length_7870_cov_12.9483	AG-601-J08	7670	eukaryote
AG-601-J08_NODE_31_length_7669_cov_32.8897	AG-601-J08	7469	eukaryote
AG-601-J08_NODE_32_length_7318_cov_12.052	AG-601-J08	7118	eukaryote
AG-601-J08_NODE_33_length_7137_cov_20.9319	AG-601-J08	6937	eukaryote
AG-601-J08_NODE_34_length_6993_cov_33.5624	AG-601-J08	6793	eukaryote
AG-601-J08_NODE_35_length_6728_cov_26.4072	AG-601-J08	6528	eukaryote
AG-601-J08_NODE_36_length_6709_cov_14.3754	AG-601-J08	6509	eukaryote
AG-601-J08_NODE_39_length_6519_cov_39.8804	AG-601-J08	6319	eukaryote
AG-601-J08_NODE_37_length_6488_cov_39.8262	AG-601-J08	6288	eukaryote
AG-601-J08_NODE_38_length_6453_cov_43.4806	AG-601-J08	6253	eukaryote
AG-601-J08_NODE_40_length_6202_cov_8.56873	AG-601-J08	6002	eukaryote
AG-601-J08_NODE_41_length_6069_cov_22.8205	AG-601-J08	5869	eukaryote
AG-601-J08_NODE_42_length_5772_cov_24.1798	AG-601-J08	5572	eukaryote
AG-601-J08_NODE_43_length_5765_cov_12.5783	AG-601-J08	5565	eukaryote
AG-601-J08_NODE_44_length_5655_cov_29.4921	AG-601-J08	5455	eukaryote
AG-601-J08_NODE_45_length_5647_cov_9.94474	AG-601-J08	5447	eukaryote
AG-601-J08_NODE_46_length_5566_cov_11.5449	AG-601-J08	5366	eukaryote
AG-601-J08_NODE_47_length_5467_cov_9.82151	AG-601-J08	5267	eukaryote
AG-601-J08_NODE_48_length_5348_cov_46.9759	AG-601-J08	5148	eukaryote
AG-601-J08_NODE_50_length_5330_cov_35.4548	AG-601-J08	5130	eukaryote
AG-601-J08_NODE_49_length_5231_cov_28.5946	AG-601-J08	5031	eukaryote
AG-601-J08_NODE_51_length_5046_cov_32.9802	AG-601-J08	4846	eukaryote
AG-601-J08_NODE_52_length_4978_cov_12.687	AG-601-J08	4778	eukaryote
AG-601-J08_NODE_53_length_4932_cov_17.2893	AG-601-J08	4732	eukaryote
AG-601-J08_NODE_54_length_4747_cov_20.6021	AG-601-J08	4547	eukaryote
AG-601-J08_NODE_55_length_4560_cov_37.3125	AG-601-J08	4360	eukaryote
AG-601-J08_NODE_58_length_4326_cov_13.3779	AG-601-J08	4126	eukaryote
AG-601-J08_NODE_56_length_4314_cov_40.6912	AG-601-J08	4114	eukaryote
AG-601-J08_NODE_57_length_4313_cov_41.9597	AG-601-J08	4113	eukaryote
AG-601-J08_NODE_59_length_4285_cov_11.8336	AG-601-J08	4085	eukaryote
AG-601-J08_NODE_60_length_4198_cov_41.9804	AG-601-J08	3998	eukaryote
AG-601-J08_NODE_61_length_4161_cov_31.6035	AG-601-J08	3961	eukaryote
AG-601-J08_NODE_63_length_4058_cov_12.2198	AG-601-J08	3858	eukaryote
AG-601-J08_NODE_64_length_4054_cov_9.33558	AG-601-J08	3854	eukaryote
AG-601-J08_NODE_62_length_3990_cov_12.6299	AG-601-J08	3790	eukaryote
AG-601-J08_NODE_65_length_3744_cov_46.1929	AG-601-J08	3544	eukaryote
AG-601-J08_NODE_66_length_3683_cov_11.8327	AG-601-J08	3483	eukaryote
AG-601-J08_NODE_67_length_3641_cov_52.4186	AG-601-J08	3441	eukaryote
AG-601-J08_NODE_68_length_3528_cov_7.59459	AG-601-J08	3328	eukaryote
AG-601-J08_NODE_69_length_3517_cov_12.5283	AG-601-J08	3317	eukaryote
AG-601-J08_NODE_70_length_3385_cov_13.5305	AG-601-J08	3185	eukaryote
AG-601-J08_NODE_71_length_3372_cov_8.35876	AG-601-J08	3172	eukaryote
AG-601-J08_NODE_72_length_3367_cov_5.72886	AG-601-J08	3167	eukaryote
AG-601-J08_NODE_73_length_3323_cov_6.69033	AG-601-J08	3123	eukaryote
AG-601-J08_NODE_74_length_3306_cov_8.10335	AG-601-J08	3106	eukaryote
AG-601-J08_NODE_75_length_3283_cov_11.8095	AG-601-J08	3083	eukaryote
AG-601-J08_NODE_76_length_3274_cov_6.71824	AG-601-J08	3074	eukaryote
AG-601-J08_NODE_77_length_3193_cov_21.2664	AG-601-J08	2993	eukaryote
AG-601-J08_NODE_78_length_3175_cov_7.41955	AG-601-J08	2975	eukaryote
AG-601-J08_NODE_79_length_3056_cov_8.84805	AG-601-J08	2856	eukaryote
AG-601-J08_NODE_80_length_3028_cov_8.24353	AG-601-J08	2828	eukaryote
AG-601-J08_NODE_81_length_3026_cov_6.5106	AG-601-J08	2826	eukaryote
AG-601-J08_NODE_82_length_2997_cov_9.27566	AG-601-J08	2797	eukaryote
AG-601-J08_NODE_84_length_2974_cov_9.74272	AG-601-J08	2774	eukaryote
AG-601-J08_NODE_85_length_2911_cov_15.1124	AG-601-J08	2711	eukaryote
AG-601-J08_NODE_86_length_2902_cov_8.95645	AG-601-J08	2702	eukaryote
AG-601-J08_NODE_87_length_2901_cov_6.37737	AG-601-J08	2701	eukaryote
AG-601-J08_NODE_83_length_2866_cov_43.6286	AG-601-J08	2666	eukaryote
AG-601-J08_NODE_88_length_2749_cov_18.0029	AG-601-J08	2549	eukaryote
AG-601-J08_NODE_90_length_2711_cov_11.3776	AG-601-J08	2511	eukaryote
AG-601-J08_NODE_89_length_2699_cov_17.1587	AG-601-J08	2499	eukaryote
AG-601-J08_NODE_91_length_2689_cov_6.87889	AG-601-J08	2489	eukaryote
AG-601-J08_NODE_92_length_2677_cov_7.88558	AG-601-J08	2477	bacterial
AG-601-J08_NODE_93_length_2668_cov_12.4883	AG-601-J08	2468	eukaryote
AG-601-J08_NODE_94_length_2612_cov_7.49042	AG-601-J08	2412	eukaryote
AG-601-J08_NODE_96_length_2539_cov_6.36232	AG-601-J08	2339	eukaryote
AG-601-J08_NODE_97_length_2523_cov_24.3323	AG-601-J08	2323	eukaryote
AG-601-J08_NODE_98_length_2441_cov_8.67184	AG-601-J08	2241	eukaryote
AG-601-J08_NODE_95_length_2430_cov_46.268	AG-601-J08	2230	eukaryote
AG-601-J08_NODE_100_length_2362_cov_12.0681	AG-601-J08	2162	eukaryote
AG-601-J08_NODE_101_length_2325_cov_9.67225	AG-601-J08	2125	eukaryote
AG-601-J08_NODE_102_length_2314_cov_7.01682	AG-601-J08	2114	eukaryote
AG-601-J08_NODE_99_length_2291_cov_30.4378	AG-601-J08	2091	eukaryote
AG-601-J08_NODE_104_length_2239_cov_5.85485	AG-601-J08	2039	eukaryote
AG-601-J08_NODE_105_length_2238_cov_6.04581	AG-601-J08	2038	eukaryote
AG-601-J08_NODE_103_length_2203_cov_12.9867	AG-601-J08	2003	eukaryote
AG-601-J08_NODE_106_length_2201_cov_8.76188	AG-601-J08	2001	eukaryote
AG-601-K08_NODE_1_length_13782_cov_48.778	AG-601-K08	13582	virus
AG-601-K08_NODE_2_length_12242_cov_45.8818	AG-601-K08	12042	eukaryote
AG-601-L08_NODE_1_length_36365_cov_45.5619	AG-601-L08	36165	eukaryote
AG-601-L08_NODE_2_length_29910_cov_34.2993	AG-601-L08	29710	eukaryote
AG-601-L08_NODE_3_length_25214_cov_17.7917	AG-601-L08	25014	eukaryote
AG-601-L08_NODE_4_length_24012_cov_36.9425	AG-601-L08	23812	eukaryote
AG-601-L08_NODE_5_length_23791_cov_26.2568	AG-601-L08	23591	eukaryote
AG-601-L08_NODE_6_length_21569_cov_18.5058	AG-601-L08	21369	eukaryote
AG-601-L08_NODE_7_length_19849_cov_37.4399	AG-601-L08	19649	eukaryote
AG-601-L08_NODE_8_length_16447_cov_26.6857	AG-601-L08	16247	eukaryote
AG-601-L08_NODE_9_length_13689_cov_13.2713	AG-601-L08	13489	eukaryote
AG-601-L08_NODE_10_length_12324_cov_28.6861	AG-601-L08	12124	eukaryote
AG-601-L08_NODE_11_length_10315_cov_11.2239	AG-601-L08	10115	eukaryote
AG-601-L08_NODE_12_length_9645_cov_13.9013	AG-601-L08	9445	eukaryote
AG-601-L08_NODE_13_length_9111_cov_9.56879	AG-601-L08	8911	eukaryote
AG-601-L08_NODE_14_length_8800_cov_8.91435	AG-601-L08	8600	eukaryote
AG-601-L08_NODE_15_length_7510_cov_11.7328	AG-601-L08	7310	eukaryote
AG-601-L08_NODE_16_length_7339_cov_6.53968	AG-601-L08	7139	eukaryote
AG-601-L08_NODE_17_length_7077_cov_10.1491	AG-601-L08	6877	eukaryote
AG-601-L08_NODE_18_length_6846_cov_18.6688	AG-601-L08	6646	eukaryote
AG-601-L08_NODE_19_length_6689_cov_8.85499	AG-601-L08	6489	eukaryote
AG-601-L08_NODE_20_length_6542_cov_14.6581	AG-601-L08	6342	eukaryote
AG-601-L08_NODE_21_length_5962_cov_12.6255	AG-601-L08	5762	eukaryote
AG-601-L08_NODE_22_length_5762_cov_10.9534	AG-601-L08	5562	eukaryote
AG-601-L08_NODE_23_length_5604_cov_13.9757	AG-601-L08	5404	eukaryote
AG-601-L08_NODE_24_length_5274_cov_12.4064	AG-601-L08	5074	eukaryote
AG-601-L08_NODE_25_length_4847_cov_9.32095	AG-601-L08	4647	eukaryote
AG-601-L08_NODE_26_length_4812_cov_10.5918	AG-601-L08	4612	eukaryote
AG-601-L08_NODE_27_length_4519_cov_9.95206	AG-601-L08	4319	virus
AG-601-L08_NODE_28_length_4448_cov_13.5773	AG-601-L08	4248	eukaryote
AG-601-L08_NODE_29_length_4357_cov_5.91702	AG-601-L08	4157	eukaryote
AG-601-L08_NODE_30_length_4351_cov_9.98417	AG-601-L08	4151	virus
AG-601-L08_NODE_31_length_4351_cov_13.1108	AG-601-L08	4151	eukaryote
AG-601-L08_NODE_32_length_4341_cov_11.5247	AG-601-L08	4141	eukaryote
AG-601-L08_NODE_33_length_4011_cov_7.21309	AG-601-L08	3811	eukaryote
AG-601-L08_NODE_34_length_3943_cov_13.7361	AG-601-L08	3743	eukaryote
AG-601-L08_NODE_35_length_3863_cov_8.70326	AG-601-L08	3663	eukaryote
AG-601-L08_NODE_36_length_3473_cov_7.90609	AG-601-L08	3273	eukaryote
AG-601-L08_NODE_37_length_3383_cov_12.5331	AG-601-L08	3183	eukaryote
AG-601-L08_NODE_38_length_3174_cov_7.35236	AG-601-L08	2974	eukaryote
AG-601-L08_NODE_39_length_2987_cov_6.31197	AG-601-L08	2787	eukaryote
AG-601-L08_NODE_40_length_2784_cov_8.35764	AG-601-L08	2584	eukaryote
AG-601-L08_NODE_41_length_2512_cov_6.11844	AG-601-L08	2312	eukaryote
AG-601-L08_NODE_42_length_2295_cov_6.13884	AG-601-L08	2095	eukaryote
AG-601-L08_NODE_43_length_2291_cov_8.37299	AG-601-L08	2091	eukaryote
AG-601-L08_NODE_44_length_2230_cov_6.65333	AG-601-L08	2030	eukaryote
AG-601-L08_NODE_45_length_2212_cov_4.29207	AG-601-L08	2012	eukaryote
AG-601-M08_NODE_1_length_37414_cov_47.1769	AG-601-M08	37214	eukaryote
AG-601-M08_NODE_2_length_34312_cov_43.4957	AG-601-M08	34112	eukaryote
AG-601-M08_NODE_3_length_29347_cov_40.5729	AG-601-M08	29147	eukaryote
AG-601-M08_NODE_4_length_24989_cov_32.0481	AG-601-M08	24789	eukaryote
AG-601-M08_NODE_5_length_24478_cov_46.6032	AG-601-M08	24278	bacterial
AG-601-M08_NODE_6_length_21301_cov_40.8552	AG-601-M08	21101	eukaryote
AG-601-M08_NODE_7_length_20881_cov_43.593	AG-601-M08	20681	bacterial
AG-601-M08_NODE_8_length_20296_cov_42.5506	AG-601-M08	20096	eukaryote
AG-601-M08_NODE_9_length_16437_cov_19.8632	AG-601-M08	16237	eukaryote
AG-601-M08_NODE_10_length_12424_cov_46.9679	AG-601-M08	12224	eukaryote
AG-601-M08_NODE_11_length_8687_cov_12.8134	AG-601-M08	8487	eukaryote
AG-601-M08_NODE_12_length_8052_cov_20.9611	AG-601-M08	7852	eukaryote
AG-601-M08_NODE_13_length_6688_cov_15.8815	AG-601-M08	6488	eukaryote
AG-601-M08_NODE_14_length_5496_cov_13.7458	AG-601-M08	5296	bacterial
AG-601-M08_NODE_15_length_5468_cov_31.3808	AG-601-M08	5268	eukaryote
AG-601-M08_NODE_16_length_5320_cov_8.6019	AG-601-M08	5120	eukaryote
AG-601-M08_NODE_17_length_4960_cov_42.7003	AG-601-M08	4760	eukaryote
AG-601-M08_NODE_18_length_4407_cov_23.5609	AG-601-M08	4207	eukaryote
AG-601-M08_NODE_19_length_4145_cov_6.48484	AG-601-M08	3945	eukaryote
AG-601-M08_NODE_20_length_3784_cov_6.23116	AG-601-M08	3584	eukaryote
AG-601-M08_NODE_21_length_3482_cov_9.39918	AG-601-M08	3282	eukaryote
AG-601-M08_NODE_22_length_3303_cov_14.0108	AG-601-M08	3103	bacterial
AG-601-M08_NODE_23_length_3085_cov_12.7993	AG-601-M08	2885	eukaryote
AG-601-M08_NODE_24_length_2806_cov_5.75972	AG-601-M08	2606	eukaryote
AG-601-M08_NODE_25_length_2801_cov_5.3343	AG-601-M08	2601	eukaryote
AG-601-M08_NODE_26_length_2752_cov_8.82202	AG-601-M08	2552	eukaryote
AG-601-M08_NODE_27_length_2653_cov_8.11817	AG-601-M08	2453	eukaryote
AG-601-M08_NODE_28_length_2364_cov_16.1401	AG-601-M08	2164	bacterial
AG-601-M08_NODE_29_length_2269_cov_6.07859	AG-601-M08	2069	eukaryote
AG-601-O08_NODE_2_length_28750_cov_22.4801	AG-601-O08	28550	eukaryote
AG-601-O08_NODE_3_length_15725_cov_18.0968	AG-601-O08	15525	eukaryote
AG-601-O08_NODE_4_length_15485_cov_16.4238	AG-601-O08	15285	eukaryote
AG-601-O08_NODE_5_length_14274_cov_22.3395	AG-601-O08	14074	eukaryote
AG-601-O08_NODE_6_length_12656_cov_15.3688	AG-601-O08	12456	eukaryote
AG-601-O08_NODE_7_length_11119_cov_8.28145	AG-601-O08	10919	eukaryote
AG-601-O08_NODE_8_length_10209_cov_31.1307	AG-601-O08	10009	eukaryote
AG-601-O08_NODE_9_length_9802_cov_10.8311	AG-601-O08	9602	eukaryote
AG-601-O08_NODE_10_length_9695_cov_11.6005	AG-601-O08	9495	eukaryote
AG-601-O08_NODE_11_length_8107_cov_18.1688	AG-601-O08	7907	eukaryote
AG-601-O08_NODE_12_length_7685_cov_10.5765	AG-601-O08	7485	eukaryote
AG-601-O08_NODE_13_length_6713_cov_8.86995	AG-601-O08	6513	eukaryote
AG-601-O08_NODE_14_length_6091_cov_8.4445	AG-601-O08	5891	eukaryote
AG-601-O08_NODE_15_length_5435_cov_9.21134	AG-601-O08	5235	eukaryote
AG-601-O08_NODE_16_length_5047_cov_15.2764	AG-601-O08	4847	eukaryote
AG-601-O08_NODE_17_length_4941_cov_8.1709	AG-601-O08	4741	eukaryote
[truncated: 91,881 more rows]
